# Supplementary material for: A single 36-h water-only fast vastly remodels the plasma lipidome
Source: Front Cardiovasc Med. 2023 Sep 7;10:1251122. doi: 10.3389/fcvm.2023.1251122 (PMC10513913; doi:10.3389/fcvm.2023.1251122)
Supplement: Supplementary file 1 [file Table1.xlsx]

## Sheet: Sheet1
Class	Effect	DFn	DFd	F	p	ges
CE	timepoint	3	57	1.243	0.303	0.006
CER	timepoint	3	57	4.998	0.004	0.031
DAG	timepoint	3	57	2.57	0.063	0.046
DCER	timepoint	3	57	4.295	0.008	0.031
FFA	timepoint	3	57	31.654	3.55e-12	0.549
HCER	timepoint	3	57	3.843	0.014	0.03
LCER	timepoint	3	57	26.041	9.74e-11	0.184
LPC	timepoint	3	57	41.801	2.04e-14	0.573
LPE	timepoint	3	57	44.935	4.93e-15	0.564
MAG	timepoint	3	57	3.395	0.024	0.056
PC	timepoint	3	57	2.024	0.121	0.018
PE	timepoint	3	57	29.997	9.09e-12	0.126
PI	timepoint	3	57	0.895	0.449	0.015
SM	timepoint	3	57	10.347	1.55e-05	0.055
TAG	timepoint	3	57	10.785	1.03e-05	0.162
