# Supplementary material for: A single 36-h water-only fast vastly remodels the plasma lipidome
Source: Front Cardiovasc Med. 2023 Sep 7;10:1251122. doi: 10.3389/fcvm.2023.1251122 (PMC10513913; doi:10.3389/fcvm.2023.1251122)
Supplement: Supplementary file 2 [file Table2.xlsx]

## Sheet: Sheet1
	Nutritional State				Adjusted P-values
Class	Baseline	Fed	Fasted	Refed	Baseline vs Fed	Baseline vs Fasted	Baseline vs Refed	Fed vs Fasted	Fed vs Refed	Fasted vs Refed
CE	2085.9	2034.6	2190.9	2244.7	NA	NA	NA	NA	NA	NA
	[1598.9, 2849.9]	[1541.9, 3205.8]	[1607.5, 3157.7]	[1631.1, 2965.5]
CER	5	4.8	5.9	5.2	0.513ns	0.001**	0.713ns	0.027*	0.747ns	0.022*
	[3.7, 6.8]	[3.3, 8.6]	[3.7, 8.5]	[3.2, 7.2]	0.513ns	0.001**	0.713ns	0.027*	0.747ns	0.022*
DAG	13.7	17.6	14.1	13.8	NA	NA	NA	NA	NA	NA
	[8.1, 25.2]	[9.4, 36.4]	[10.4, 24.7]	[9.3, 24.9]
DCER	1.7	1.8	2	1.9	0.036*	0.002**	0.035*	0.683ns	0.58ns	0.336ns
	[1.5, 2.4]	[1.4, 3]	[1.5, 2.6]	[1.4, 2.5]	0.036*	0.002**	0.035*	0.683ns	0.58ns	0.336ns
FFA	476.6	381	834.2	461.6	0.386ns	< 0.0001****	0.53ns	< 0.0001****	0.12ns	< 0.0001****
	[317.4, 642.4]	[302.5, 733.9]	[635.8, 1075]	[354.1, 728.7]	0.386ns	< 0.0001****	0.53ns	< 0.0001****	0.12ns	< 0.0001****
HCER	3.7	3.6	3.8	4	0.844ns	0.015*	0.123ns	0.036*	0.069ns	0.53ns
	[3, 5.3]	[2.9, 5.4]	[3.4, 5.7]	[2.9, 5.4]	0.844ns	0.015*	0.123ns	0.036*	0.069ns	0.53ns
LCER	3.3	3.2	4	3.6	0.993ns	< 0.0001****	< 0.001***	< 0.0001****	< 0.001***	0.21ns
	[2.5, 4.3]	[2.5, 4.9]	[3.1, 5.6]	[3, 5.5]	0.993ns	< 0.0001****	< 0.001***	< 0.0001****	< 0.001***	0.21ns
LPC	205.8	247.3	142.7	227.8	0.002**	< 0.0001****	0.164ns	< 0.0001****	0.035*	< 0.0001****
	[163.7, 282.3]	[199.3, 334.1]	[113.6, 188.3]	[166.5, 311.5]	0.002**	< 0.0001****	0.164ns	< 0.0001****	0.035*	< 0.0001****
LPE	5.2	8.4	3.4	6.6	< 0.001***	< 0.001***	0.002**	< 0.0001****	0.038*	< 0.0001****
	[3.9, 9]	[5.7, 12.9]	[3, 5.6]	[4.9, 10.8]	< 0.001***	< 0.001***	0.002**	< 0.0001****	0.038*	< 0.0001****
MAG	2.7	3.7	3	3	0.007**	0.243ns	0.146ns	0.143ns	0.226ns	0.683ns
	[1.7, 4.7]	[1.9, 7]	[1.6, 6.4]	[1.8, 6]	0.007**	0.243ns	0.146ns	0.143ns	0.226ns	0.683ns
PC	1862.3	1939.1	1882.7	1886.5	NA	NA	NA	NA	NA	NA
	[1369.3, 2365.8]	[1460.5, 2940.3]	[1506.7, 2730.4]	[1345.2, 2656.9]
PE	113.9	124.5	94	109.6	0.061ns	< 0.0001****	0.098ns	< 0.0001****	0.001**	< 0.001***
	[86, 216.7]	[84.6, 226.4]	[65.9, 165.1]	[80, 197.2]	0.061ns	< 0.0001****	0.098ns	< 0.0001****	0.001**	< 0.001***
PI	7.7	9.3	8.3	8.5	NA	NA	NA	NA	NA	NA
	[5.2, 14.2]	[6.3, 15.5]	[5.8, 15.4]	[5.4, 13]
SM	431.4	437.5	511.4	494.2	0.528ns	< 0.001***	0.001**	0.009**	0.013*	0.688ns
	[304.9, 552.7]	[320.3, 633.3]	[367.8, 654.4]	[335.9, 616]	0.528ns	< 0.001***	0.001**	0.009**	0.013*	0.688ns
TAG	749.1	1124.7	657.6	745.3	0.011*	0.036*	0.876ns	0.001**	0.003**	0.022*
	[456.7, 1652.4]	[584.4, 2108.1]	[445.5, 1116]	[508.5, 1553.1]	0.011*	0.036*	0.876ns	0.001**	0.003**	0.022*
