# Supplementary material for: A single 36-h water-only fast vastly remodels the plasma lipidome
Source: Front Cardiovasc Med. 2023 Sep 7;10:1251122. doi: 10.3389/fcvm.2023.1251122 (PMC10513913; doi:10.3389/fcvm.2023.1251122)
Supplement: Supplementary file 3 [file Table3.xlsx]

## Sheet: Sheet1
species	logFC	mean	stat	pval	padj
CE(12:0)	-0.42529	-9.4536	-2.1315	0.0361921	0.0661799
CE(14:0)	-0.184986	-5.98705	-2.11039	0.0380255	0.0687766
CE(14:1)	-0.242264	-9.19019	-1.97438	0.0518731	0.0899134
CE(15:0)	-0.000262634	-7.01235	-0.00285911	0.997726	0.997726
CE(16:0)	0.0864819	-3.08004	1.51441	0.133958	0.207934
CE(16:1)	0.0648441	-4.65195	0.571388	0.569378	0.654312
CE(17:0)	0.0360468	-6.97368	0.451166	0.65312	0.727438
CE(18:0)	0.0731927	-5.23999	1.1015	0.274062	0.363667
CE(18:1)	0.0588073	-2.79821	1.2066	0.231229	0.319027
CE(18:2)	0.0102763	-2.34346	0.269915	0.787938	0.841546
CE(18:3)	-0.104327	-5.0854	-1.17648	0.242977	0.333592
CE(18:4)	-0.285238	-9.0576	-1.9796	0.0512719	0.0892431
CE(20:0)	0.0611928	-9.0434	0.614662	0.540564	0.631671
CE(20:1)	0.0706581	-8.37199	0.982801	0.32874	0.418043
CE(20:2)	0.113395	-8.37315	1.50322	0.136814	0.211579
CE(20:3)	0.150149	-5.67208	1.62808	0.107535	0.170417
CE(20:4)	0.141887	-3.65299	1.53777	0.128145	0.199657
CE(20:5)	0.0147482	-6.04041	0.0816229	0.935155	0.948841
CE(22:0)	0.0366235	-9.63579	0.361237	0.718898	0.78391
CE(22:1)	0.0456506	-10.8842	0.772746	0.442005	0.534859
CE(22:2)	0.147938	-10.5766	1.12479	0.264121	0.354434
CE(22:4)	0.116005	-9.6993	1.25112	0.214625	0.301635
CE(22:5)	0.180277	-8.01512	2.08297	0.0405262	0.0723558
CE(22:6)	0.211049	-6.19114	1.80391	0.0751011	0.125
CE(24:0)	0.182727	-10.0278	2.08751	0.040102	0.0717524
CE(24:1)	-0.0363897	-10.9653	-0.560378	0.576826	0.660961
CER(14:0)	-0.119023	-13.0917	-2.00947	0.0479409	0.0839722
CER(16:0)	0.0174632	-10.1149	0.292842	0.77042	0.827083
CER(18:0)	0.208606	-11.4633	1.78998	0.0773325	0.128169
CER(18:1)	0.107536	-13.8719	1.48066	0.142721	0.218681
CER(20:0)	0.0510995	-11.3699	0.6042	0.547462	0.636008
CER(20:1)	0.0269256	-13.8904	0.345224	0.730854	0.795904
CER(22:0)	0.0409987	-9.24122	0.53909	0.591358	0.672145
CER(22:1)	0.0497803	-12.3771	0.833602	0.407047	0.497303
CER(24:0)	0.1718	-7.96337	2.55855	0.0124443	0.026823
CER(24:1)	0.149854	-9.13375	1.67311	0.0983056	0.157896
CER(26:0)	0.0660698	-12.0523	0.715028	0.476723	0.569876
CER(26:1)	0.0914482	-12.9757	1.0617	0.291642	0.381519
DAG(12:0/16:0)	-0.279621	-12.6777	-1.3587	0.178151	0.261414
DAG(12:0/18:0)	-0.146003	-12.791	-1.17491	0.243601	0.333897
DAG(12:0/18:1)	-0.60265	-11.9913	-2.44377	0.0167898	0.0340182
DAG(12:0/18:2)	-0.271754	-12.2937	-1.63678	0.105701	0.168151
DAG(14:0/14:0)	-0.257566	-12.9906	-2.19376	0.0312259	0.057991
DAG(14:0/16:0)	-0.413079	-11.635	-2.55486	0.0125664	0.0270161
DAG(14:0/16:1)	-0.224263	-12.7273	-2.20863	0.0301321	0.0563721
DAG(14:0/18:1)	-0.262373	-10.4664	-2.12204	0.0370042	0.0671066
DAG(14:0/18:2)	-0.420996	-11.388	-3.11377	0.00258187	0.00699713
DAG(14:0/18:3)	-0.504293	-13.115	-4.61289	1.52929e-05	0.00010481
DAG(14:0/20:0)	-0.178755	-11.8781	-2.05718	0.0430067	0.0761311
DAG(14:0/20:4)	-0.26598	-13.0244	-1.80379	0.07512	0.125
DAG(14:0/22:6)	0.0865828	-13.5359	0.902693	0.369464	0.458114
DAG(14:1/16:0)	-0.0903804	-12.6989	-0.764326	0.446976	0.539744
DAG(14:1/18:1)	0.511483	-10.1623	3.45827	0.000883167	0.00280456
DAG(15:0/18:1)	-0.214485	-11.7418	-2.09015	0.0398577	0.0714782
DAG(15:0/18:2)	-0.179373	-12.4277	-1.92669	0.0576559	0.0987031
DAG(16:0/16:0)	0.158446	-10.1908	1.2782	0.204964	0.289525
DAG(16:0/16:1)	0.114662	-11.3503	0.983429	0.328433	0.418043
DAG(16:0/18:0)	-0.104528	-10.213	-1.03863	0.30218	0.391602
DAG(16:0/18:1)	0.121332	-8.49934	1.15726	0.250694	0.341371
DAG(16:0/18:2)	0.192966	-9.06813	1.90157	0.0609155	0.103856
DAG(16:0/18:3)	-0.195679	-11.5937	-1.72311	0.0888247	0.144059
DAG(16:0/20:3)	0.166057	-12.1105	1.93489	0.0566238	0.097136
DAG(16:0/20:4)	0.585154	-11.1249	4.81361	7.10544e-06	5.97144e-05
DAG(16:0/20:5)	0.329498	-12.7415	2.06246	0.0424882	0.0753735
DAG(16:0/22:5)	0.423794	-12.5738	4.54978	1.93962e-05	0.000127068
DAG(16:0/22:6)	0.57209	-12.5207	3.63773	0.000491517	0.00178062
DAG(16:1/16:1)	-0.100555	-12.5206	-0.950612	0.344734	0.434574
DAG(16:1/18:0)	-0.116198	-11.807	-1.3335	0.186244	0.270428
DAG(16:1/18:1)	-0.031963	-9.94379	-0.317781	0.751499	0.811408
DAG(16:1/18:2)	0.0332933	-10.6711	0.333376	0.739744	0.802434
DAG(16:1/18:3)	-0.339095	-12.7033	-3.63349	0.000498471	0.00179536
DAG(16:1/20:0)	-0.242877	-12.9801	-2.60375	0.0110324	0.0241959
DAG(16:1/20:2)	-0.109938	-12.8831	-1.65681	0.10157	0.162511
DAG(16:1/20:4)	0.454494	-12.3974	3.06816	0.00295994	0.00779327
DAG(16:1/22:6)	0.273824	-13.4656	1.89058	0.0623889	0.105934
DAG(18:0/18:1)	-0.200253	-9.6569	-1.79273	0.0768879	0.127686
DAG(18:0/18:2)	-0.138324	-10.2119	-1.43568	0.155086	0.234178
DAG(18:0/18:3)	-0.303029	-12.3844	-3.08778	0.00279139	0.00744372
DAG(18:0/22:6)	0.0754128	-12.9921	0.880856	0.381098	0.468603
DAG(18:1/18:1)	-0.0497804	-7.87828	-0.448227	0.65523	0.727839
DAG(18:1/18:2)	0.00373558	-7.8326	0.0362297	0.971192	0.975883
DAG(18:1/20:1)	-0.148198	-11.6304	-1.69566	0.0939323	0.151457
DAG(18:1/20:2)	-0.218377	-11.8973	-3.50887	0.000750013	0.0024861
DAG(18:1/20:3)	-0.0895738	-10.9029	-1.16095	0.249199	0.33989
DAG(18:1/20:4)	0.328243	-9.75882	3.03543	0.00326236	0.00835163
DAG(18:1/20:5)	0.21654	-11.4125	1.35751	0.178527	0.261505
DAG(18:1/22:4)	-0.081843	-12.635	-1.23958	0.218843	0.305585
DAG(18:1/22:5)	0.218454	-11.6276	2.41482	0.0180812	0.0358181
DAG(18:1/22:6)	0.334678	-11.47	1.77556	0.0796999	0.131048
DAG(18:2/18:3)	-0.419232	-10.9106	-3.05777	0.00305295	0.00799742
DAG(18:2/20:3)	0.00456271	-11.3373	0.052816	0.958013	0.966142
DAG(18:2/20:4)	0.426106	-10.1293	3.63747	0.000491944	0.00178062
DAG(18:2/20:5)	0.250814	-11.8049	1.47584	0.144007	0.220246
DAG(18:2/22:4)	-0.249491	-12.7572	-3.36072	0.00120517	0.0036462
DAG(18:2/22:5)	0.22645	-12.0591	2.19564	0.0310856	0.0578596
DAG(18:2/22:6)	0.333359	-11.8493	1.66696	0.0995275	0.159551
DCER(14:0)	-0.0743362	-12.8856	-0.985987	0.327184	0.418043
DCER(16:0)	-0.0443769	-11.3838	-0.674532	0.501965	0.59577
DCER(18:0)	0.160487	-11.7813	1.63103	0.106909	0.169749
DCER(20:0)	0.0652857	-11.7069	0.995216	0.322704	0.414336
DCER(22:0)	0.0375	-10.4285	0.576537	0.56591	0.652129
DCER(22:1)	0.0490879	-11.1857	0.72286	0.471925	0.566582
DCER(22:2)	0.072383	-10.9614	1.14173	0.257053	0.347886
DCER(24:0)	0.159293	-9.70772	2.41573	0.0180393	0.0358181
DCER(24:1)	0.0957792	-9.78375	1.41037	0.1624	0.243016
DCER(26:0)	0.238639	-11.6308	1.89948	0.0611934	0.104116
DCER(26:1)	0.0357486	-11.9872	0.451662	0.652764	0.727438
FFA(12:0)	0.677911	-7.19173	5.83526	1.16038e-07	2.59386e-06
FFA(14:0)	0.906123	-6.10638	9.12942	5.98339e-14	2.48909e-11
FFA(14:1)	0.883537	-8.23208	7.72705	3.149e-11	2.91108e-09
FFA(15:0)	0.639504	-7.42241	6.87296	1.36559e-09	7.29506e-08
FFA(16:0)	0.361673	-3.848	4.81644	7.02818e-06	5.96678e-05
FFA(16:1)	1.62246	-6.56593	7.21066	3.10224e-10	2.15089e-08
FFA(17:0)	0.751396	-7.17935	7.86005	1.74181e-11	2.07026e-09
FFA(18:0)	0.378931	-4.36216	5.13909	1.98568e-06	2.23255e-05
FFA(18:1)	0.724234	-4.5072	5.3316	9.18485e-07	1.25275e-05
FFA(18:2)	0.980105	-4.914	6.79454	1.9226e-09	9.40942e-08
FFA(18:4)	0.113304	-8.95683	1.20629	0.231345	0.319027
FFA(20:0)	0.212984	-7.72055	2.54961	0.012742	0.0272527
FFA(20:1)	1.14366	-8.28074	8.74761	3.2986e-13	9.14812e-11
FFA(20:2)	1.04057	-8.71	7.8175	2.10534e-11	2.18955e-09
FFA(20:3)	0.919609	-8.35701	8.09989	5.97451e-12	9.94159e-10
FFA(20:4)	0.992988	-7.40892	8.01844	8.59456e-12	1.19178e-09
FFA(20:5)	0.0428833	-7.57063	0.507223	0.613427	0.69156
FFA(22:0)	0.515271	-8.17764	4.26946	5.4618e-05	0.000307042
FFA(22:1)	0.464906	-7.63504	4.52163	2.1554e-05	0.000138107
FFA(22:2)	0.783978	-9.4063	6.31924	1.49857e-08	5.19505e-07
FFA(22:4)	0.642547	-8.6296	6.00275	5.74762e-08	1.77112e-06
FFA(22:5)	0.502344	-7.6174	4.71175	1.05047e-05	8.09248e-05
FFA(22:6)	0.749758	-7.76144	5.36385	8.06262e-07	1.15736e-05
FFA(24:0)	0.13702	-8.75934	1.21662	0.227411	0.315869
FFA(24:1)	0.197118	-8.22549	2.0901	0.0398628	0.0714782
HCER(14:0)	0.00411004	-12.8096	0.0641933	0.94898	0.960525
HCER(16:0)	0.114409	-9.18774	1.55039	0.125092	0.196
HCER(18:0)	0.102017	-11.3619	1.20563	0.231601	0.319027
HCER(18:1)	-0.00849167	-13.1179	-0.125342	0.900575	0.928474
HCER(20:0)	0.0896488	-11.2807	1.29882	0.197828	0.28427
HCER(20:1)	-0.00463311	-13.7356	-0.066351	0.947268	0.95996
HCER(22:0)	0.0444658	-9.12081	0.665586	0.507637	0.601643
HCER(22:1)	0.0539477	-12.1389	0.794364	0.42939	0.522299
HCER(24:0)	0.0655948	-8.88889	0.896526	0.372727	0.460304
HCER(24:1)	0.12841	-9.28347	1.25465	0.213348	0.300348
HCER(26:0)	0.0440381	-13.3759	0.618039	0.538348	0.629965
HCER(26:1)	-0.0419451	-13.6028	-0.539405	0.591141	0.672145
LCER(14:0)	0.058607	-11.2631	0.605736	0.546446	0.635865
LCER(16:0)	0.262142	-8.15533	2.93654	0.00435891	0.0106352
LCER(18:0)	-0.0318502	-11.0678	-0.529517	0.597949	0.677784
LCER(18:1)	0.0698777	-10.363	0.978936	0.330634	0.419341
LCER(20:0)	0.0404421	-12.1155	0.558147	0.578341	0.660961
LCER(20:1)	0.106458	-11.9529	1.44329	0.152938	0.231775
LCER(22:0)	0.159557	-11.1533	1.77702	0.0794573	0.130908
LCER(22:1)	0.231328	-12.376	2.25223	0.0271154	0.0517432
LCER(24:0)	0.208903	-10.9907	2.17082	0.0329817	0.0609795
LCER(24:1)	0.248482	-10.0522	2.20356	0.0305014	0.0568994
LCER(26:0)	0.0827127	-13.9819	1.00317	0.318874	0.410687
LCER(26:1)	0.036175	-13.8599	0.398441	0.691392	0.759892
LPC(15:0)	-0.304974	-9.87914	-2.95162	0.00417217	0.0102699
LPC(16:0)	-0.232925	-4.611	-3.37638	0.00114693	0.00349541
LPC(16:1)	-0.396675	-8.57916	-3.52131	0.00072032	0.00242634
LPC(17:0)	-0.309925	-8.5107	-3.61254	0.000534237	0.00188341
LPC(18:0)	-0.420928	-5.83411	-6.86678	1.4029e-09	7.29506e-08
LPC(18:1)	-0.406442	-5.66911	-4.62651	1.45251e-05	0.000101554
LPC(18:2)	-0.638264	-5.00615	-6.51495	6.46314e-09	2.56063e-07
LPC(20:3)	-0.353094	-7.92383	-3.84335	0.000245801	0.00103286
LPC(20:4)	-0.122146	-6.98937	-1.06933	0.288216	0.377631
LPC(22:5)	0.0605014	-10.0168	0.533464	0.595228	0.67562
LPC(22:6)	0.0691324	-9.54176	0.482256	0.630973	0.707506
LPE(16:0)	-0.30764	-8.95236	-3.28866	0.00151092	0.00448959
LPE(18:0)	-0.310466	-9.41018	-4.19897	7.04718e-05	0.000378275
LPE(18:1)	-0.749909	-8.92006	-6.65198	3.57307e-09	1.65155e-07
LPE(18:2)	-0.488332	-8.5449	-4.61837	1.49793e-05	0.000103857
LPE(20:3)	-0.32409	-10.8647	-3.42624	0.000978663	0.00306108
LPE(20:4)	-0.117269	-9.31643	-1.33106	0.187042	0.271113
LPE(22:6)	0.226334	-10.6354	1.65056	0.102844	0.164234
MAG(12:0)	-0.0445286	-11.9405	-0.559235	0.577602	0.660961
MAG(14:0)	0.0407561	-11.179	0.229098	0.819392	0.862954
MAG(14:1)	-0.0489624	-12.0113	-0.655056	0.514356	0.606153
MAG(15:0)	0.00990632	-10.7296	0.117287	0.906934	0.932075
MAG(16:0)	0.233567	-9.18313	1.11022	0.270309	0.360413
MAG(16:1)	-0.00183125	-11.7922	-0.0255575	0.979675	0.983221
MAG(17:0)	0.0378239	-12.0108	0.216651	0.829045	0.870916
MAG(18:0)	0.188781	-9.19806	0.772266	0.442287	0.534859
MAG(18:1)	0.0171031	-10.7088	0.132344	0.895052	0.925073
MAG(18:2)	0.0475882	-10.8183	0.421582	0.674488	0.744263
MAG(18:3)	-0.00238754	-11.3457	-0.0441441	0.964902	0.970736
MAG(20:0)	0.0603448	-12.2958	0.625602	0.5334	0.625054
MAG(20:1)	-0.0318536	-12.798	-0.433844	0.665598	0.736406
MAG(20:2)	-0.112974	-12.6537	-1.34387	0.182881	0.266474
MAG(20:3)	-0.0572068	-13.0872	-0.735811	0.464049	0.557932
MAG(20:5)	0.0150301	-12.3117	0.182792	0.855435	0.889652
MAG(22:0)	-0.0113693	-12.6513	-0.136566	0.891725	0.92393
MAG(22:1)	-0.024938	-12.6242	-0.304996	0.76118	0.82034
MAG(22:5)	-0.0397027	-12.8232	-0.375797	0.708086	0.775168
MAG(22:6)	-0.0446072	-12.8136	-0.548405	0.584978	0.666715
MAG(24:0)	-0.0543602	-12.9035	-0.655459	0.514098	0.606153
MAG(24:1)	-0.0808529	-12.9786	-1.04651	0.298554	0.388414
PC(14:0/18:1)	-0.389923	-7.70846	-4.25742	5.70579e-05	0.000316481
PC(14:0/18:2)	-0.492666	-7.43335	-5.16253	1.80887e-06	2.09025e-05
PC(14:0/20:3)	-0.360024	-9.26995	-3.79123	0.00029362	0.00119167
PC(14:0/20:4)	-0.190326	-7.63081	-1.9444	0.055448	0.0953156
PC(15:0/18:1)	-0.0923903	-9.13748	-0.883491	0.379682	0.467993
PC(15:0/18:2)	-0.189924	-8.63154	-1.95325	0.054371	0.093852
PC(16:0/14:0)	-0.372065	-8.73924	-3.16879	0.00218575	0.00602167
PC(16:0/16:0)	0.0612901	-6.41333	0.837405	0.40492	0.495431
PC(16:0/16:1)	0.130847	-7.09886	1.04602	0.29878	0.388414
PC(16:0/18:0)	-0.0266691	-6.69709	-0.398594	0.69128	0.759892
PC(16:0/18:1)	0.126312	-3.57821	2.08075	0.0407347	0.0725723
PC(16:0/18:2)	-0.065727	-2.58572	-1.16268	0.2485	0.339495
PC(16:0/18:3)	-0.319152	-7.19554	-2.87118	0.00526101	0.0125179
PC(16:0/20:1)	0.106619	-9.19164	1.86261	0.0662771	0.111851
PC(16:0/20:2)	0.0139395	-7.48173	0.195062	0.845851	0.881889
PC(16:0/20:3)	0.122632	-4.97951	1.40788	0.163133	0.243675
PC(16:0/20:4)	0.305493	-3.46171	3.72745	0.000364265	0.00143634
PC(16:0/20:5)	-0.0247173	-6.4117	-0.146137	0.88419	0.917264
PC(16:0/22:4)	0.262163	-7.2365	2.77341	0.00693474	0.0158074
PC(16:0/22:5)	0.339273	-5.78629	4.69729	1.11008e-05	8.32059e-05
PC(16:0/22:6)	0.435202	-4.76489	3.72176	0.000371309	0.00145037
PC(17:0/18:1)	-0.040114	-8.84324	-0.476642	0.634948	0.711005
PC(17:0/18:2)	-0.140005	-7.85241	-1.7828	0.0785049	0.129595
PC(17:0/20:4)	0.274841	-8.15225	2.87085	0.00526595	0.0125179
PC(18:0/16:1)	-0.184238	-9.50017	-1.6384	0.10536	0.16793
PC(18:0/18:0)	-0.158977	-9.2374	-2.46434	0.0159228	0.0327105
PC(18:0/18:1)	-0.297567	-5.73393	-4.61158	1.53688e-05	0.00010481
PC(18:0/18:2)	-0.331773	-3.84485	-5.49625	4.70694e-07	7.25218e-06
PC(18:0/18:3)	-0.638876	-8.7564	-5.09792	2.33794e-06	2.55943e-05
PC(18:0/20:2)	-0.0956106	-8.88368	-1.24869	0.215509	0.302366
PC(18:0/20:3)	0.00866385	-6.19689	0.0970998	0.922896	0.942928
PC(18:0/20:4)	0.234014	-4.47738	2.87805	0.00515867	0.0123689
PC(18:0/20:5)	-0.189097	-7.39074	-1.14149	0.257152	0.347886
PC(18:0/22:4)	0.0794701	-8.52436	0.845571	0.400375	0.490592
PC(18:0/22:5)	0.150765	-7.4201	2.00248	0.0487035	0.0851288
PC(18:0/22:6)	0.252273	-6.40234	2.22904	0.0286851	0.0542409
PC(18:1/16:1)	-0.100764	-7.06252	-1.09763	0.275739	0.36473
PC(18:1/18:1)	-0.231318	-6.33516	-2.43968	0.0169671	0.0341807
PC(18:1/18:2)	-0.4104	-4.74048	-4.47227	2.59127e-05	0.000160891
PC(18:1/18:3)	-0.692121	-8.98589	-5.78948	1.40437e-07	2.92108e-06
PC(18:1/20:3)	-0.0243482	-7.37661	-0.231372	0.817631	0.862954
PC(18:1/20:4)	0.135712	-5.72175	1.83958	0.0696296	0.117034
PC(18:1/22:5)	0.221643	-8.66718	2.68465	0.00886275	0.0197689
PC(18:1/22:6)	0.251981	-7.64205	2.81075	0.00624514	0.0145545
PC(18:2/16:1)	-0.256353	-6.51276	-3.09426	0.00273776	0.00732416
PC(18:2/18:2)	-0.988868	-6.20852	-9.70874	4.52489e-15	3.76471e-12
PC(18:2/18:3)	-0.582362	-8.86882	-7.47099	9.8166e-11	7.42492e-09
PC(18:2/20:3)	-0.420923	-8.41764	-4.73045	9.78009e-06	7.74955e-05
PC(18:2/20:4)	-0.32828	-6.76247	-5.7673	1.54008e-07	3.12523e-06
PC(20:0/18:1)	0.111472	-8.47484	1.61145	0.111115	0.175422
PC(20:0/18:2)	-0.140884	-7.41425	-2.12355	0.0368734	0.0671066
PC(20:0/20:4)	0.190033	-8.05992	2.25899	0.0266724	0.0510147
PE(16:0/18:1)	-0.136664	-9.27429	-1.39338	0.167456	0.24882
PE(16:0/18:2)	-0.169421	-8.44984	-1.3215	0.190193	0.274858
PE(16:0/20:3)	-0.0558643	-10.6815	-0.499039	0.619154	0.696838
PE(16:0/20:4)	0.128706	-8.20103	1.24435	0.21709	0.304072
PE(16:0/22:5)	0.112078	-9.26181	0.918482	0.361194	0.450545
PE(16:0/22:6)	0.210215	-7.43138	1.30801	0.194706	0.280269
PE(18:0/18:0)	-0.0586925	-10.0867	-0.513208	0.609254	0.688722
PE(18:0/18:1)	-0.587835	-8.76251	-6.32975	1.43264e-08	5.18243e-07
PE(18:0/18:2)	-0.381662	-7.37844	-3.18028	0.00211054	0.00583378
PE(18:0/20:3)	-0.113163	-9.34132	-1.14681	0.254962	0.346049
PE(18:0/20:4)	0.0554958	-6.81432	0.578211	0.564785	0.652018
PE(18:0/22:5)	0.0673312	-9.3552	0.688889	0.492935	0.585888
PE(18:0/22:6)	0.142925	-7.88282	1.01597	0.312782	0.403465
PE(18:1/18:1)	-0.935308	-9.5539	-5.9133	8.37128e-08	2.17653e-06
PE(18:1/18:2)	-0.714502	-8.45427	-4.33914	4.23621e-05	0.000248206
PE(18:1/20:4)	-0.225951	-8.4654	-1.87505	0.064523	0.109112
PE(18:2/16:1)	-0.581153	-10.5746	-5.808	1.30008e-07	2.77351e-06
PE(O16:0/20:4)	-0.520817	-9.1323	-2.80064	0.00642527	0.0148806
PE(O16:0/22:5)	-0.324216	-9.51874	-2.38403	0.0195514	0.0382747
PE(O16:0/22:6)	-0.331076	-8.78399	-2.63139	0.010242	0.0226031
PE(O18:0/18:1)	-0.431855	-10.9233	-5.27689	1.14483e-06	1.46538e-05
PE(O18:0/18:2)	-0.506167	-9.95303	-4.9681	3.89783e-06	3.77092e-05
PE(O18:0/20:4)	-0.408388	-8.54328	-2.93753	0.00434642	0.0106352
PE(O18:0/22:5)	-0.217367	-9.97912	-2.14194	0.0353144	0.0650034
PE(O18:0/22:6)	-0.186938	-8.81825	-1.52997	0.130065	0.202269
PE(P16:0/18:1)	-0.373984	-9.30454	-3.7813	0.000303682	0.0012206
PE(P16:0/18:2)	-0.65117	-8.28482	-5.84272	1.12477e-07	2.59386e-06
PE(P16:0/20:3)	-0.428591	-9.68943	-2.94729	0.00422497	0.0103693
PE(P16:0/20:4)	-0.421561	-7.06306	-2.42619	0.0175636	0.0350576
PE(P16:0/22:4)	-0.0134574	-9.01706	-0.118632	0.905871	0.932075
PE(P16:0/22:5)	-0.147465	-8.15768	-1.32063	0.19048	0.274858
PE(P16:0/22:6)	-0.0397849	-7.22447	-0.317793	0.75149	0.811408
PE(P18:0/16:0)	-0.523813	-10.7848	-6.3413	1.36352e-08	5.1566e-07
PE(P18:0/18:1)	-0.465505	-9.10758	-4.6277	1.44598e-05	0.000101554
PE(P18:0/18:2)	-0.601592	-7.78261	-5.96227	6.81528e-08	1.88282e-06
PE(P18:0/20:3)	-0.404919	-9.18056	-3.03567	0.00326005	0.00835163
PE(P18:0/20:4)	-0.418833	-6.43969	-2.68492	0.00885608	0.0197689
PE(P18:0/20:5)	-0.591413	-8.85655	-2.68926	0.00875154	0.0196261
PE(P18:0/22:4)	0.0223747	-9.59207	0.211352	0.833163	0.874138
PE(P18:0/22:5)	-0.177689	-8.54144	-1.78623	0.077943	0.128924
PE(P18:0/22:6)	-0.107905	-7.19843	-0.789097	0.432444	0.525246
PE(P18:1/16:0)	-0.375454	-10.6098	-3.55554	0.000644269	0.00221501
PE(P18:1/18:1)	-0.438073	-9.48957	-4.30405	4.81586e-05	0.00027825
PE(P18:1/18:2)	-0.511582	-8.53731	-4.87889	5.51894e-06	5.04589e-05
PE(P18:1/20:3)	-0.375964	-10.0094	-2.87604	0.00518844	0.0124046
PE(P18:1/20:4)	-0.388166	-7.08905	-2.47653	0.0154285	0.0320113
PE(P18:1/22:4)	0.0049067	-10.1699	0.0538829	0.957166	0.966142
PE(P18:1/22:5)	-0.118098	-9.32419	-1.28131	0.203877	0.289324
PE(P18:1/22:6)	-0.125077	-7.64619	-0.916382	0.362287	0.451232
PI(18:0/18:1)	-0.598162	-10.0869	-5.11231	2.20839e-06	2.44984e-05
PI(18:0/18:2)	-0.0296609	-8.94407	-0.284224	0.776991	0.83199
PI(18:0/20:3)	0.182205	-9.40569	1.58198	0.117696	0.18511
PI(18:0/20:4)	0.218831	-7.37904	2.7999	0.0064387	0.0148806
PI(18:1/18:1)	-1.11584	-10.0567	-8.18082	4.1619e-12	8.65676e-10
SM(14:0)	0.00443749	-6.34362	0.0551688	0.956145	0.966142
SM(16:0)	0.0705559	-3.74487	1.16362	0.248122	0.339495
SM(18:0)	0.243134	-5.42837	2.86207	0.00539961	0.0127648
SM(18:1)	0.262455	-6.58105	3.194	0.00202391	0.00566753
SM(20:0)	0.148082	-5.91259	2.67886	0.00900401	0.0200303
SM(20:1)	0.17271	-6.89193	2.78156	0.00677853	0.0154938
SM(22:0)	0.130213	-5.31666	2.44342	0.0168047	0.0340182
SM(22:1)	0.1328	-5.56788	2.46327	0.0159671	0.0327208
SM(24:0)	0.162468	-5.56232	2.83278	0.0058683	0.0137533
SM(24:1)	0.169478	-4.72283	2.35414	0.021079	0.0408805
SM(26:0)	0.0855735	-10.1955	1.10231	0.273713	0.363667
SM(26:1)	0.113818	-9.47295	1.23941	0.218905	0.305585
TAG36:0FA12:0	-0.4548	-12.3693	-0.96851	0.335779	0.424572
TAG38:0FA12:0	-0.391334	-11.4368	-1.12647	0.263414	0.354423
TAG40:0FA12:0	-1.1463	-12.1069	-2.15059	0.0346008	0.0638313
TAG40:0FA14:0	-0.739885	-11.4156	-2.20886	0.0301153	0.0563721
TAG40:0FA16:0	-1.40347	-11.4998	-3.07091	0.00293574	0.00775408
TAG42:0FA12:0	-1.48916	-11.7689	-2.95985	0.00407341	0.0100865
TAG42:0FA14:0	-1.48532	-11.5611	-3.22451	0.00184302	0.00525134
TAG42:0FA16:0	-1.10269	-10.4024	-3.04153	0.0032039	0.00825621
TAG42:1FA12:0	-1.24501	-11.5892	-2.23287	0.0284208	0.0538637
TAG42:1FA14:0	-1.43557	-11.9982	-3.76576	0.000320099	0.00127427
TAG42:1FA16:0	-1.19032	-11.4391	-3.40585	0.00104444	0.00324245
TAG42:1FA16:1	-0.525726	-11.5717	-2.33186	0.0222862	0.0429216
TAG42:1FA18:1	-1.59596	-10.9641	-3.48751	0.000803721	0.00263266
TAG42:2FA12:0	-1.11592	-12.1149	-2.1382	0.0356264	0.0654331
TAG42:2FA18:2	-1.39699	-11.3056	-3.25167	0.00169483	0.00489618
TAG44:0FA12:0	-1.04037	-10.7643	-2.59712	0.0112301	0.0243593
TAG44:0FA14:0	-1.54425	-10.7827	-4.02704	0.000129924	0.000639626
TAG44:0FA16:0	-1.2657	-9.86947	-3.07833	0.00287145	0.00763274
TAG44:0FA18:0	0.0110066	-8.13866	0.153011	0.878784	0.912795
TAG44:1FA12:0	-1.38171	-10.7829	-3.10115	0.00268175	0.00719746
TAG44:1FA14:0	-1.49559	-10.7477	-3.48001	0.000823433	0.00268665
TAG44:1FA14:1	-0.664357	-12.4562	-2.40062	0.0187463	0.0370473
TAG44:1FA16:0	-0.931388	-9.94212	-2.95674	0.00411047	0.0101481
TAG44:1FA16:1	-0.882778	-11.426	-2.61435	0.0107232	0.0236023
TAG44:1FA18:1	-1.17767	-9.5897	-3.55003	0.000655968	0.00223674
TAG44:2FA12:0	-1.35803	-11.4173	-3.19356	0.00202664	0.00566753
TAG44:2FA14:0	-1.18112	-11.3486	-2.86202	0.00540048	0.0127648
TAG44:2FA16:0	-0.953854	-10.5828	-3.18204	0.0020992	0.00582177
TAG44:2FA16:1	-0.798642	-11.8686	-2.75287	0.00734323	0.0166928
TAG44:2FA18:1	-1.3472	-10.9377	-3.96494	0.00016148	0.000761805
TAG44:2FA18:2	-1.29414	-10.255	-3.66809	0.000444344	0.00166161
TAG44:3FA18:2	-1.18648	-11.4584	-3.69255	0.000409504	0.00157008
TAG45:0FA14:0	-1.08243	-12.4068	-3.46778	0.000856554	0.00274097
TAG45:0FA15:0	-1.1055	-12.3828	-3.66606	0.000447357	0.00166161
TAG45:0FA16:0	-0.720278	-11.4883	-2.80267	0.00638881	0.0148477
TAG45:1FA15:0	-0.992445	-12.4158	-3.34399	0.00127048	0.00381602
TAG45:1FA16:0	-0.358154	-11.2738	-2.04694	0.0440274	0.0777723
TAG45:1FA18:1	-0.735479	-11.4029	-3.14229	0.00236887	0.00644084
TAG46:0FA12:0	-1.27158	-11.0025	-3.24935	0.00170705	0.00491441
TAG46:0FA14:0	-0.892712	-9.58272	-3.07258	0.0029212	0.00774026
TAG46:0FA16:0	-0.894478	-8.78524	-2.97189	0.00393277	0.00979661
TAG46:0FA18:0	-1.49125	-10.8978	-3.82757	0.000259434	0.00107925
TAG46:1FA12:0	-1.0356	-9.13789	-2.84012	0.00574752	0.0135083
TAG46:1FA14:0	-1.25067	-9.31341	-4.59334	1.64644e-05	0.000110471
TAG46:1FA14:1	0.0964694	-11.2513	0.38798	0.699086	0.767335
TAG46:1FA16:0	-0.824552	-8.65434	-2.47256	0.0155881	0.0321605
TAG46:1FA16:1	-0.735457	-10.2489	-3.05736	0.00305671	0.00799742
TAG46:1FA18:0	-1.28871	-11.3517	-3.99857	0.000143574	0.000690485
TAG46:1FA18:1	-1.30289	-8.68734	-3.6885	0.000415094	0.00158421
TAG46:2FA12:0	-0.966596	-9.37507	-2.83036	0.00590864	0.0138089
TAG46:2FA14:0	-1.35709	-9.91325	-5.03821	2.95974e-06	3.04013e-05
TAG46:2FA14:1	-0.273565	-11.1632	-1.15453	0.251803	0.342321
TAG46:2FA16:0	-0.59732	-9.20488	-1.83491	0.0703263	0.117967
TAG46:2FA16:1	-0.864307	-10.2728	-3.1067	0.00263736	0.0071243
TAG46:2FA18:1	-1.12888	-9.34102	-3.72499	0.000367294	0.00144145
TAG46:2FA18:2	-1.16901	-9.11638	-3.46869	0.000854036	0.00274097
TAG46:3FA12:0	-0.93603	-10.8549	-3.04503	0.0031708	0.00822139
TAG46:3FA14:0	-1.12641	-11.567	-4.33087	4.36644e-05	0.000254047
TAG46:3FA14:1	-0.2281	-11.8209	-0.958482	0.340777	0.430238
TAG46:3FA16:0	-0.0254855	-10.842	-0.0904074	0.928195	0.942928
TAG46:3FA16:1	-0.636705	-11.0822	-2.22188	0.0291855	0.055062
TAG46:3FA18:1	-1.06822	-10.2498	-3.78417	0.000300747	0.00121467
TAG46:3FA18:2	-0.98854	-9.89841	-3.36074	0.0012051	0.0036462
TAG46:3FA18:3	-1.36801	-11.2933	-3.85179	0.000238789	0.00101364
TAG46:4FA18:2	-1.03776	-10.9302	-3.4678	0.000856499	0.00274097
TAG47:0FA14:0	-1.07206	-12.1129	-3.84871	0.000241326	0.0010192
TAG47:0FA15:0	-0.508984	-11.0216	-2.12184	0.0370215	0.0671066
TAG47:0FA16:0	-0.564526	-10.2906	-2.24817	0.027385	0.052138
TAG47:0FA17:0	-0.307434	-11.2031	-1.97468	0.0518384	0.0899134
TAG47:1FA14:0	-1.13658	-11.1532	-4.58743	1.68356e-05	0.000111168
TAG47:1FA15:0	-0.834214	-10.9388	-3.71487	0.00037999	0.00147047
TAG47:1FA16:0	-0.639989	-10.8643	-3.15634	0.00227004	0.00621275
TAG47:1FA16:1	-0.17159	-10.7915	-1.29626	0.198704	0.285037
TAG47:1FA17:0	-0.690923	-11.8144	-3.26365	0.0016331	0.00475084
TAG47:1FA18:1	-1.08358	-10.6336	-4.72355	1.00414e-05	7.88157e-05
TAG47:2FA14:0	-1.1035	-11.6596	-5.05953	2.72111e-06	2.90252e-05
TAG47:2FA15:0	-0.91227	-11.5309	-4.23875	6.10477e-05	0.000331972
TAG47:2FA16:1	-0.624827	-12.2672	-3.67367	0.000436154	0.00164945
TAG47:2FA18:1	-0.671794	-11.0645	-3.77733	0.000307807	0.00123123
TAG47:2FA18:2	-1.00465	-11.1249	-4.48412	2.4794e-05	0.000155768
TAG48:0FA14:0	-0.998269	-9.47674	-4.13917	8.73176e-05	0.000454051
TAG48:0FA16:0	-0.114736	-7.17425	-0.566876	0.572424	0.656905
TAG48:0FA18:0	-1.20204	-9.73278	-4.24269	6.0184e-05	0.000329737
TAG48:1FA12:0	-1.51551	-10.4231	-3.86411	0.000228909	0.000981714
TAG48:1FA14:0	-0.789719	-7.47331	-3.93624	0.000178434	0.000811128
TAG48:1FA14:1	-0.235264	-11.2754	-1.10309	0.273376	0.363667
TAG48:1FA16:0	-0.446556	-6.93484	-2.50623	0.0142807	0.0300799
TAG48:1FA16:1	0.0468508	-8.63313	0.280577	0.779777	0.8339
TAG48:1FA18:0	-1.24951	-9.93812	-3.71529	0.000379462	0.00147047
TAG48:1FA18:1	-0.850817	-7.20963	-3.95135	0.000169308	0.000782579
TAG48:2FA12:0	-1.40162	-8.82704	-3.88844	0.000210526	0.000931688
TAG48:2FA14:0	-0.77962	-7.6787	-4.414	3.21626e-05	0.000193908
TAG48:2FA14:1	-0.0545153	-9.26546	-0.294127	0.769441	0.827083
TAG48:2FA16:0	-0.570884	-7.52249	-3.24479	0.00173127	0.00496696
TAG48:2FA16:1	-0.509759	-8.46808	-3.10505	0.00265046	0.00713652
TAG48:2FA18:0	-1.05085	-10.6687	-3.04139	0.00320524	0.00825621
TAG48:2FA18:1	-1.01521	-7.54001	-3.51583	0.000733273	0.00245117
TAG48:2FA18:2	-0.775167	-7.65121	-3.9639	0.000162067	0.000761805
TAG48:3FA12:0	-1.31114	-8.74907	-3.86781	0.000226014	0.000974319
TAG48:3FA14:0	-0.919567	-9.1657	-5.20524	1.52556e-06	1.86656e-05
TAG48:3FA14:1	0.0855871	-9.55048	0.487672	0.627149	0.704167
TAG48:3FA16:0	-0.396876	-9.20412	-2.10364	0.0386284	0.0697155
TAG48:3FA16:1	-0.721109	-9.28727	-4.48298	2.49004e-05	0.000155768
TAG48:3FA18:1	-0.947012	-8.46208	-3.02868	0.00332813	0.0084679
TAG48:3FA18:2	-0.917155	-8.03321	-3.55152	0.00065279	0.00223507
TAG48:3FA18:3	-1.16101	-9.97025	-4.85663	6.01671e-06	5.38269e-05
TAG48:4FA12:0	-1.32111	-9.65469	-3.99966	0.000143028	0.000690485
TAG48:4FA14:0	-1.11663	-11.517	-5.9909	6.04184e-08	1.79529e-06
TAG48:4FA14:1	-0.0404183	-11.1533	-0.222274	0.824681	0.867427
TAG48:4FA16:0	-0.12842	-11.18	-0.657463	0.512816	0.606056
TAG48:4FA16:1	-0.49497	-11.0301	-2.88742	0.00502208	0.0121112
TAG48:4FA18:1	-0.346071	-10.314	-1.20667	0.231202	0.319027
TAG48:4FA18:2	-0.875168	-8.99616	-2.96386	0.00402608	0.0099991
TAG48:4FA18:3	-1.2289	-10.2587	-4.20361	6.93036e-05	0.00037442
TAG48:4FA20:4	-0.712334	-11.8384	-2.47246	0.015592	0.0321605
TAG48:5FA18:2	-0.281766	-10.9031	-1.06053	0.292173	0.381614
TAG48:5FA18:3	-1.00497	-11.1469	-3.40448	0.00104902	0.00324455
TAG49:0FA15:0	-0.596558	-11.0053	-2.78668	0.00668209	0.0153154
TAG49:0FA16:0	-0.416693	-9.82522	-1.96478	0.0529963	0.0916693
TAG49:0FA17:0	-0.275646	-10.7425	-1.35519	0.179262	0.262119
TAG49:0FA18:0	-0.792064	-11.277	-3.2841	0.00153253	0.00450554
TAG49:1FA14:0	-1.14817	-11.1867	-5.20986	1.49768e-06	1.85981e-05
TAG49:1FA15:0	-0.439443	-9.04792	-2.47186	0.0156164	0.0321605
TAG49:1FA16:0	-0.386802	-8.66063	-2.26998	0.0259658	0.0497777
TAG49:1FA16:1	-0.387767	-11.1877	-2.69219	0.00868172	0.019575
TAG49:1FA17:0	-0.6771	-10.7069	-3.64702	0.000476593	0.00174681
TAG49:1FA18:1	-0.526284	-8.77862	-2.90461	0.00478007	0.0115948
TAG49:2FA14:0	-1.06804	-10.9552	-5.83588	1.15736e-07	2.59386e-06
TAG49:2FA15:0	-0.39594	-9.21842	-2.52354	0.0136478	0.0289988
TAG49:2FA16:0	-0.369922	-9.18349	-2.34392	0.0216256	0.041746
TAG49:2FA16:1	-0.448541	-10.1624	-3.28549	0.00152591	0.00450199
TAG49:2FA17:0	-0.770716	-11.3503	-4.29345	5.00551e-05	0.000283305
TAG49:2FA18:1	-0.734378	-9.66592	-4.83871	6.44874e-06	5.64616e-05
TAG49:2FA18:2	-0.431577	-9.21392	-2.43722	0.0170742	0.0342813
TAG49:3FA15:0	-0.504173	-10.6952	-3.34072	0.00128363	0.00384166
TAG49:3FA16:0	-0.596402	-11.0931	-3.95523	0.000167034	0.000780743
TAG49:3FA16:1	-0.527737	-10.7319	-4.39602	3.43707e-05	0.000205729
TAG49:3FA18:2	-0.681163	-10.1509	-4.84552	6.28116e-06	5.5595e-05
TAG49:3FA18:3	-0.752351	-11.4677	-3.98514	0.000150488	0.000719573
TAG50:0FA14:0	-1.1888	-11.126	-4.78463	7.94447e-06	6.54436e-05
TAG50:0FA16:0	-0.134806	-7.00059	-0.820785	0.414267	0.505381
TAG50:0FA18:0	-0.38186	-8.14264	-1.90452	0.060524	0.1034
TAG50:1FA14:0	-1.14333	-8.75956	-5.62842	2.73664e-07	4.94974e-06
TAG50:1FA16:0	0.0708335	-4.9709	0.577847	0.56503	0.652018
TAG50:1FA16:1	-0.185445	-8.52719	-1.50046	0.137527	0.211894
TAG50:1FA18:0	-0.690183	-8.29459	-3.92355	0.000186464	0.000829615
TAG50:1FA18:1	0.0336144	-5.51591	0.261727	0.794221	0.845922
TAG50:1FA20:1	-1.086	-11.9384	-5.35946	8.20723e-07	1.15736e-05
TAG50:2FA14:0	-0.992178	-6.9452	-5.95539	7.01532e-08	1.88282e-06
TAG50:2FA14:1	-0.254884	-10.877	-1.36787	0.175274	0.257647
TAG50:2FA16:0	0.0637209	-5.0767	0.607395	0.545351	0.635479
TAG50:2FA16:1	-0.100656	-6.4061	-0.942732	0.348725	0.438277
TAG50:2FA18:0	-0.93179	-9.14825	-5.16668	1.77923e-06	2.08495e-05
TAG50:2FA18:1	-0.449112	-5.6092	-3.62725	0.000508887	0.00182497
TAG50:2FA18:2	0.10907	-5.91322	0.865607	0.389356	0.477794
TAG50:2FA20:2	-0.970901	-12.1137	-5.6925	2.10037e-07	3.88334e-06
TAG50:3FA14:0	-0.92636	-6.80847	-5.96439	6.75491e-08	1.88282e-06
TAG50:3FA14:1	-0.0472133	-9.27644	-0.290414	0.772269	0.828
TAG50:3FA16:0	-0.0772761	-6.48249	-0.706966	0.481692	0.574165
TAG50:3FA16:1	-0.132349	-6.6776	-1.21875	0.226605	0.315277
TAG50:3FA18:0	-0.732433	-10.7519	-4.04525	0.000121855	0.000607086
TAG50:3FA18:1	-0.770768	-6.61316	-5.57728	3.3775e-07	5.85432e-06
TAG50:3FA18:2	-0.413248	-6.06852	-3.66403	0.000450393	0.00166545
TAG50:3FA18:3	-0.337981	-8.35305	-2.21868	0.029412	0.0553637
TAG50:3FA20:3	-0.867855	-11.5526	-4.85959	5.94815e-06	5.37919e-05
TAG50:4FA14:0	-0.979975	-7.76802	-5.87146	9.97452e-08	2.44082e-06
TAG50:4FA14:1	0.0931308	-9.2819	0.583905	0.560967	0.650034
TAG50:4FA16:0	-0.359074	-8.94805	-3.15344	0.00229013	0.00624717
TAG50:4FA16:1	-0.420088	-8.37872	-3.18901	0.00205499	0.00571824
TAG50:4FA18:1	-0.565948	-8.64712	-3.58299	0.000588831	0.00204982
TAG50:4FA18:2	-0.755519	-7.18239	-5.05047	2.82011e-06	2.97004e-05
TAG50:4FA18:3	-0.812221	-8.44154	-5.61887	2.84656e-07	5.03902e-06
TAG50:4FA20:3	-0.871898	-11.844	-4.52132	2.15792e-05	0.000138107
TAG50:4FA20:4	-0.477141	-10.4814	-2.42603	0.017571	0.0350576
TAG50:5FA14:0	-1.19234	-9.85969	-6.02687	5.19184e-08	1.66139e-06
TAG50:5FA14:1	0.0713865	-10.1518	0.443248	0.658812	0.730842
TAG50:5FA16:0	-0.342109	-11.2415	-2.52312	0.0136629	0.0289988
TAG50:5FA16:1	-0.691179	-10.7813	-4.83608	6.5148e-06	5.64616e-05
TAG50:5FA18:1	-0.226183	-10.6879	-1.37227	0.173908	0.256091
TAG50:5FA18:2	-0.517089	-9.259	-3.01743	0.00344057	0.00869081
TAG50:5FA18:3	-1.13281	-9.4972	-6.25693	1.95577e-08	6.50879e-07
TAG50:5FA20:4	-0.361068	-10.8636	-1.48361	0.141938	0.217882
TAG50:5FA20:5	-0.707945	-11.913	-3.4704	0.000849338	0.00274097
TAG50:6FA20:4	0.0858728	-11.4964	0.343165	0.732396	0.796541
TAG51:0FA16:0	-0.592868	-10.4173	-3.3053	0.00143446	0.00427768
TAG51:0FA17:0	-0.43996	-10.7886	-2.51572	0.0139306	0.0294917
TAG51:0FA18:0	-0.746987	-11.0163	-3.40272	0.0010549	0.00325066
TAG51:1FA15:0	-0.701279	-10.2768	-4.15139	8.35869e-05	0.000437386
TAG51:1FA16:0	-0.344501	-8.66801	-2.45937	0.0161286	0.032846
TAG51:1FA17:0	-0.264297	-8.79104	-2.02465	0.0463214	0.0816513
TAG51:1FA18:0	-0.67413	-10.1602	-3.81617	0.00026972	0.00110545
TAG51:1FA18:1	-0.43203	-8.52285	-3.04491	0.00317196	0.00822139
TAG51:2FA15:0	-0.519409	-8.4437	-3.85214	0.000238504	0.00101364
TAG51:2FA16:0	-0.231666	-8.17217	-2.43665	0.0170994	0.0342813
TAG51:2FA16:1	-0.45729	-10.3097	-3.96574	0.000161028	0.000761805
TAG51:2FA17:0	-0.228983	-8.9596	-2.20837	0.0301509	0.0563721
TAG51:2FA18:0	-0.374983	-10.2002	-3.7612	0.000325081	0.00128794
TAG51:2FA18:1	-0.435334	-7.51325	-3.67485	0.000434451	0.00164945
TAG51:2FA18:2	-0.345947	-8.9537	-2.63754	0.0100735	0.0222903
TAG51:3FA15:0	-0.476196	-8.28974	-3.62461	0.000513336	0.00183303
TAG51:3FA16:0	-0.0370589	-6.91942	-0.603237	0.548098	0.636008
TAG51:3FA16:1	-0.483696	-10.1796	-4.67231	1.22083e-05	8.83247e-05
TAG51:3FA17:0	-0.376434	-10.4049	-3.70218	0.000396514	0.00152731
TAG51:3FA18:1	-0.170747	-7.03742	-3.56362	0.000627458	0.00216616
TAG51:3FA18:2	-0.403361	-7.98425	-3.38078	0.00113106	0.0034597
TAG51:3FA18:3	-0.734045	-11.2952	-4.70413	1.08146e-05	8.17976e-05
TAG51:4FA15:0	-0.516318	-9.20579	-3.53395	0.000691312	0.0023381
TAG51:4FA16:0	-0.0819216	-9.02911	-1.37509	0.173036	0.255258
TAG51:4FA16:1	-0.521433	-11.0766	-5.01817	3.20265e-06	3.24952e-05
TAG51:4FA18:1	-0.25869	-9.09378	-5.35998	8.18971e-07	1.15736e-05
TAG51:4FA18:2	-0.502294	-8.69843	-3.56619	0.000622204	0.00215698
TAG51:4FA18:3	-0.783608	-10.3164	-5.5367	3.98921e-07	6.26231e-06
TAG51:4FA20:4	-0.156944	-11.6233	-1.08285	0.282207	0.370575
TAG51:5FA18:2	-0.739207	-10.7504	-5.25019	1.27438e-06	1.60649e-05
TAG51:5FA18:3	-0.905427	-11.0853	-5.73442	1.76545e-07	3.41593e-06
TAG52:0FA16:0	-0.556638	-8.64024	-3.20312	0.00196814	0.00556971
TAG52:0FA18:0	-0.566048	-8.29294	-2.98601	0.00377363	0.00945681
TAG52:0FA20:0	-0.474426	-10.8944	-2.7923	0.0065775	0.0151173
TAG52:1FA16:0	-0.251368	-6.02615	-2.09271	0.0396219	0.0713536
TAG52:1FA16:1	-0.479172	-10.5802	-3.87995	0.000216768	0.000944247
TAG52:1FA18:0	-0.333691	-6.33557	-2.49196	0.0148223	0.0311378
TAG52:1FA18:1	-0.200871	-5.70049	-1.77215	0.0802688	0.131723
TAG52:1FA20:0	-0.701494	-11.1375	-4.58937	1.67125e-05	0.000111168
TAG52:1FA20:1	-0.314189	-10.3988	-2.3514	0.0212246	0.0410672
TAG52:2FA14:0	-1.18323	-11.2714	-6.96219	9.2431e-10	5.49304e-08
TAG52:2FA16:0	-0.093877	-4.15557	-1.04853	0.297627	0.388128
TAG52:2FA16:1	-0.41677	-8.11828	-4.37837	3.66791e-05	0.000217979
TAG52:2FA18:0	-0.26978	-6.60984	-2.45935	0.0161294	0.032846
TAG52:2FA18:1	-0.0770358	-3.73194	-0.947473	0.34632	0.435913
TAG52:2FA18:2	-0.145344	-6.1077	-1.38783	0.169134	0.250391
TAG52:2FA20:0	-0.393277	-11.1743	-3.49054	0.000795891	0.00261732
TAG52:2FA20:1	-0.689323	-10.4778	-5.31201	9.93992e-07	1.33387e-05
TAG52:2FA20:2	-0.287698	-10.5354	-2.51309	0.0140267	0.0296199
TAG52:3FA14:0	-1.11728	-10.9757	-7.6346	4.74996e-11	3.95197e-09
TAG52:3FA16:0	-0.0617808	-4.01324	-0.692292	0.490807	0.584194
TAG52:3FA16:1	-0.392359	-6.35388	-4.04847	0.00012048	0.000603853
TAG52:3FA18:0	-0.40178	-8.331	-3.8822	0.000215098	0.000941904
TAG52:3FA18:1	-0.093279	-4.00241	-1.12582	0.263688	0.354423
TAG52:3FA18:2	-0.0569349	-4.09492	-0.635241	0.527128	0.61945
TAG52:3FA18:3	-0.48911	-8.4971	-3.81677	0.00026917	0.00110545
TAG52:3FA20:0	-0.0711989	-9.94273	-0.718968	0.474306	0.567802
TAG52:3FA20:1	-0.510641	-10.8484	-4.64302	1.36447e-05	9.7029e-05
TAG52:3FA20:2	-0.52066	-10.1616	-5.56005	3.62513e-07	6.15532e-06
TAG52:3FA20:3	0.0257682	-9.87599	0.233276	0.816158	0.862825
TAG52:3FA22:1	-0.0915968	-11.3181	-0.991044	0.324724	0.416287
TAG52:4FA14:0	-1.00815	-10.7748	-7.07985	5.51665e-10	3.53066e-08
TAG52:4FA16:0	-0.109372	-4.89213	-0.912056	0.364546	0.453366
TAG52:4FA16:1	-0.375239	-6.30107	-3.50269	0.000765202	0.00252638
TAG52:4FA18:0	-0.568015	-10.62	-5.54237	3.89757e-07	6.26231e-06
TAG52:4FA18:1	-0.352171	-5.84088	-3.39917	0.00106689	0.00327546
TAG52:4FA18:2	-0.104389	-4.46334	-0.899441	0.371182	0.459559
TAG52:4FA18:3	-0.415735	-6.42032	-3.51072	0.000745527	0.00248111
TAG52:4FA20:0	-0.114858	-9.79793	-0.933936	0.353215	0.442583
TAG52:4FA20:2	-0.499701	-10.8941	-5.3072	1.01341e-06	1.33834e-05
TAG52:4FA20:3	-0.445414	-9.8227	-4.29685	4.94385e-05	0.000281732
TAG52:4FA20:4	0.403723	-8.73386	2.88042	0.00512389	0.012321
TAG52:4FA22:1	-0.227846	-10.9789	-2.23337	0.0283863	0.0538637
TAG52:4FA22:4	-0.394163	-11.7337	-3.02886	0.00332638	0.0084679
TAG52:5FA14:0	-0.800337	-10.7072	-5.55231	3.74192e-07	6.22656e-06
TAG52:5FA16:0	-0.389831	-7.07547	-2.72161	0.00800725	0.0181033
TAG52:5FA16:1	-0.463931	-7.25709	-3.59023	0.000574987	0.00201852
TAG52:5FA18:1	-0.634723	-8.30263	-5.34783	8.60221e-07	1.19284e-05
TAG52:5FA18:2	-0.409437	-6.45611	-3.01679	0.00344708	0.00869081
TAG52:5FA18:3	-0.532849	-6.87543	-3.82308	0.000263443	0.00109047
TAG52:5FA20:3	-0.696831	-10.9102	-5.39262	7.17606e-07	1.06616e-05
TAG52:5FA20:4	-0.0489989	-8.96538	-0.372355	0.710637	0.776938
TAG52:5FA20:5	0.267362	-10.4443	1.41271	0.161715	0.242426
TAG52:5FA22:5	-0.447236	-10.4503	-3.5157	0.000733584	0.00245117
TAG52:6FA14:0	-0.592928	-11.1703	-3.88278	0.000214668	0.000941904
TAG52:6FA16:0	-0.714205	-9.93693	-4.29697	4.94165e-05	0.000281732
TAG52:6FA16:1	-0.697772	-9.31385	-4.68762	1.15175e-05	8.48017e-05
TAG52:6FA18:1	-0.496452	-10.691	-3.81235	0.000273256	0.00111446
TAG52:6FA18:2	-0.706153	-9.00984	-4.67643	1.20185e-05	8.77142e-05
TAG52:6FA18:3	-0.788109	-8.82562	-4.82517	6.79527e-06	5.82852e-05
TAG52:6FA20:4	-0.191852	-9.94219	-1.27926	0.204594	0.289493
TAG52:6FA20:5	-0.186212	-10.6483	-0.941299	0.349454	0.43853
TAG52:6FA22:6	-0.268873	-10.9216	-1.29231	0.20006	0.286489
TAG52:7FA16:0	-0.583678	-10.4344	-3.25675	0.0016684	0.00483661
TAG52:7FA18:1	-0.331215	-10.8587	-2.84206	0.00571593	0.0134721
TAG52:7FA20:5	-0.282691	-11.4784	-1.353	0.179959	0.262677
TAG52:7FA22:6	-0.245365	-11.4146	-0.988018	0.326195	0.417529
TAG52:8FA16:1	-0.540186	-12.0372	-3.94638	0.00017226	0.000791827
TAG52:8FA18:2	-0.210968	-11.3035	-1.95139	0.0545962	0.0940456
TAG53:0FA16:0	-0.0419922	-9.86937	-0.294758	0.768961	0.827083
TAG53:1FA16:0	-0.709804	-10.2386	-5.04584	2.87203e-06	2.98691e-05
TAG53:1FA17:0	-0.575152	-10.0089	-4.3706	3.77423e-05	0.000222706
TAG53:1FA18:0	-0.718835	-10.1397	-4.59668	1.62585e-05	0.000109976
TAG53:1FA18:1	-0.648752	-9.44001	-5.1489	1.90969e-06	2.17652e-05
TAG53:2FA16:0	-0.433375	-9.35598	-3.61869	0.000523498	0.00185341
TAG53:2FA17:0	-0.427757	-8.17904	-4.26382	5.57487e-05	0.000311295
TAG53:2FA18:0	-0.296588	-9.37991	-4.45862	2.72616e-05	0.000168012
TAG53:2FA18:1	-0.490375	-7.55714	-4.88355	5.42e-06	5.01049e-05
TAG53:2FA18:2	-0.576127	-9.87884	-5.17251	1.73838e-06	2.06619e-05
TAG53:3FA16:0	-0.320178	-9.55594	-2.89934	0.00485315	0.0117379
TAG53:3FA17:0	-0.378103	-8.03696	-4.1143	9.54158e-05	0.00048703
TAG53:3FA18:0	-0.016659	-7.13535	-0.239295	0.811504	0.86009
TAG53:3FA18:1	-0.209583	-6.85135	-4.99909	3.45198e-06	3.41379e-05
TAG53:3FA18:2	-0.456005	-8.0429	-4.72051	1.01591e-05	7.89944e-05
TAG53:4FA16:0	-0.23388	-10.6237	-2.35815	0.0208683	0.0405663
TAG53:4FA17:0	-0.407486	-8.92592	-3.92463	0.00018577	0.000829615
TAG53:4FA18:0	-0.00644777	-9.00798	-0.092393	0.926622	0.942928
TAG53:4FA18:1	-0.0331387	-6.30762	-0.522739	0.602636	0.682167
TAG53:4FA18:2	-0.374935	-8.04636	-4.04267	0.000122966	0.000608972
TAG53:4FA18:3	-0.784779	-10.4015	-6.63065	3.91917e-09	1.71618e-07
TAG53:4FA20:4	0.0160578	-11.5232	0.113891	0.909616	0.932075
TAG53:5FA18:1	-0.0166382	-6.99191	-0.241962	0.809443	0.859001
TAG53:5FA18:2	-0.0375178	-6.71838	-0.57446	0.567307	0.652835
TAG53:5FA18:3	-0.584911	-10.1368	-6.6177	4.1452e-09	1.7244e-07
TAG53:5FA20:4	-0.109735	-10.7597	-0.908408	0.366457	0.455063
TAG53:6FA18:1	-0.0236828	-8.20507	-0.340067	0.734719	0.798024
TAG53:6FA18:2	-0.0621478	-8.68576	-1.00161	0.319627	0.41102
TAG53:6FA18:3	-0.0295888	-8.08724	-0.437829	0.662719	0.734197
TAG53:6FA20:4	-0.164853	-11.2374	-1.41783	0.160218	0.241051
TAG53:7FA18:3	-0.0524704	-10.2855	-0.76296	0.447786	0.539938
TAG54:0FA16:0	-0.845137	-11.0426	-4.54468	1.97712e-05	0.000128513
TAG54:0FA18:0	-0.960353	-9.99978	-4.17708	7.62372e-05	0.000404008
TAG54:1FA16:0	-0.716758	-9.59931	-5.00801	3.33309e-06	3.34112e-05
TAG54:1FA18:0	-0.747997	-7.85078	-3.93236	0.000180858	0.00081337
TAG54:1FA18:1	-0.627923	-7.87934	-4.02185	0.000132314	0.00064756
TAG54:1FA20:0	-0.493261	-9.28353	-3.66714	0.000445753	0.00166161
TAG54:1FA20:1	-0.5002	-10.6737	-4.09147	0.000103477	0.000521773
TAG54:2FA16:0	-0.488346	-8.53753	-4.45076	2.80696e-05	0.000170467
TAG54:2FA18:0	-0.468852	-6.24761	-3.4281	0.000972866	0.00306108
TAG54:2FA18:1	-0.405281	-5.62886	-2.98067	0.00383309	0.00957696
TAG54:2FA18:2	-0.535844	-8.24135	-4.19228	7.21879e-05	0.000385002
TAG54:2FA20:0	-0.435049	-9.6959	-3.66649	0.000446713	0.00166161
TAG54:2FA20:1	-0.372009	-8.58886	-3.42728	0.000975425	0.00306108
TAG54:2FA20:2	-0.530398	-10.7903	-5.7435	1.70018e-07	3.36798e-06
TAG54:3FA16:0	-0.470957	-8.14416	-4.92256	4.65683e-06	4.42185e-05
TAG54:3FA16:1	-0.553689	-10.5258	-5.4472	5.74895e-07	8.6966e-06
TAG54:3FA18:0	-0.391942	-6.05057	-3.47398	0.000839595	0.00272868
TAG54:3FA18:1	-0.192706	-4.22422	-1.53803	0.128082	0.199657
TAG54:3FA18:2	-0.35804	-6.05495	-3.19479	0.00201902	0.00566753
TAG54:3FA18:3	-0.639994	-10.3371	-5.18116	1.67949e-06	2.02513e-05
TAG54:3FA20:1	-0.392424	-8.88847	-3.83875	0.000249698	0.00104396
TAG54:3FA20:2	-0.485151	-8.65701	-5.53879	3.95512e-07	6.26231e-06
TAG54:3FA20:3	-0.245475	-10.1131	-2.98792	0.00375251	0.00943228
TAG54:4FA16:0	-0.302838	-7.87131	-3.34439	0.0012689	0.00381602
TAG54:4FA16:1	-0.505512	-10.0548	-4.99647	3.48764e-06	3.41379e-05
TAG54:4FA18:0	-0.437156	-6.88785	-3.63729	0.000492238	0.00178062
TAG54:4FA18:1	-0.122177	-4.30174	-0.982048	0.329108	0.418043
TAG54:4FA18:2	-0.173093	-4.81198	-1.38922	0.168713	0.250212
TAG54:4FA18:3	-0.678489	-8.30335	-5.08453	2.46516e-06	2.66365e-05
TAG54:4FA20:1	-0.447608	-10.486	-4.16386	7.99382e-05	0.00042094
TAG54:4FA20:2	-0.47599	-8.9203	-4.92145	4.67696e-06	4.42185e-05
TAG54:4FA20:3	-0.211963	-8.04213	-2.57624	0.0118733	0.0256586
TAG54:4FA20:4	0.215101	-8.78368	1.99482	0.0495502	0.0864271
TAG54:4FA22:1	-0.144481	-10.3032	-1.08374	0.281816	0.370575
TAG54:4FA22:4	0.238302	-10.8434	1.75669	0.0828904	0.135491
TAG54:5FA16:0	0.0230266	-7.69826	0.262781	0.793411	0.845922
TAG54:5FA16:1	-0.374901	-9.78331	-4.10441	9.88293e-05	0.000501378
TAG54:5FA18:0	-0.660566	-8.93732	-4.64509	1.35381e-05	9.7029e-05
TAG54:5FA18:1	-0.244802	-5.22371	-1.74234	0.0853852	0.139295
TAG54:5FA18:2	-0.166452	-5.00078	-1.12044	0.265958	0.35518
TAG54:5FA18:3	-0.609835	-6.85756	-4.12808	9.08424e-05	0.000469446
TAG54:5FA20:2	-0.543291	-10.4982	-4.8932	5.22059e-06	4.88038e-05
TAG54:5FA20:3	-0.228254	-8.31118	-2.39607	0.0189642	0.0373007
TAG54:5FA20:4	0.232497	-6.88261	2.39314	0.0191055	0.0374901
TAG54:5FA20:5	0.0327958	-10.6824	0.198667	0.84304	0.880061
TAG54:5FA22:1	-0.221271	-10.2254	-1.55494	0.124004	0.194663
TAG54:5FA22:4	-0.287964	-10.9782	-2.48491	0.0150964	0.0314006
TAG54:5FA22:5	0.345521	-9.66617	3.02687	0.00334603	0.00848749
TAG54:6FA16:0	0.172304	-8.19861	1.49653	0.138546	0.213069
TAG54:6FA16:1	-0.113427	-9.67975	-1.12974	0.262044	0.353929
TAG54:6FA18:1	-0.569704	-7.03977	-3.54773	0.000660915	0.00224441
TAG54:6FA18:2	-0.319784	-5.95359	-1.81117	0.0739589	0.123562
TAG54:6FA18:3	-0.661978	-7.01798	-3.87606	0.000219693	0.000952001
TAG54:6FA20:3	-0.333178	-10.0484	-3.05072	0.00311768	0.00813138
TAG54:6FA20:4	0.239398	-7.14495	2.12404	0.0368307	0.0671066
TAG54:6FA20:5	0.121414	-8.6649	0.739207	0.461997	0.556268
TAG54:6FA22:5	-0.110698	-9.8516	-1.03953	0.301767	0.391602
TAG54:6FA22:6	0.535083	-9.33205	2.65789	0.00953318	0.021151
TAG54:7FA16:1	0.0524774	-10.0937	0.380154	0.704863	0.772656
TAG54:7FA18:1	-0.779696	-9.46922	-4.68795	1.15027e-05	8.48017e-05
TAG54:7FA18:2	-0.644467	-7.67938	-3.19302	0.00202996	0.00566753
TAG54:7FA18:3	-0.802079	-7.96055	-3.94124	0.000175366	0.000801675
TAG54:7FA20:4	0.0888987	-8.99155	0.712516	0.478268	0.570903
TAG54:7FA20:5	0.112274	-8.87843	0.628899	0.53125	0.623413
TAG54:7FA22:5	-0.421731	-10.9746	-3.40702	0.00104055	0.00324245
TAG54:7FA22:6	-0.0259967	-9.50313	-0.133363	0.894249	0.925073
TAG54:8FA18:2	-0.775542	-10.1366	-4.00252	0.000141604	0.000688974
TAG54:8FA18:3	-1.04435	-9.83991	-4.45645	2.7482e-05	0.000168125
TAG54:8FA20:4	-0.0692077	-11.215	-0.448646	0.654929	0.727839
TAG54:8FA20:5	-0.0611062	-10.6626	-0.317227	0.751918	0.811408
TAG54:8FA22:6	-0.288556	-10.5423	-1.44919	0.151288	0.23031
TAG55:1FA16:0	0.151287	-9.31044	0.930489	0.354985	0.444131
TAG55:1FA18:1	-0.0516197	-9.55963	-0.417689	0.67732	0.746398
TAG55:2FA18:1	-0.664451	-9.85728	-4.76497	8.56794e-06	6.98875e-05
TAG55:2FA18:2	-0.0339642	-10.1069	-0.229731	0.818901	0.862954
TAG55:3FA18:1	-0.403186	-9.25628	-2.91674	0.00461587	0.0112292
TAG55:3FA18:2	-0.55264	-10.3102	-4.74482	9.2564e-06	7.40512e-05
TAG55:4FA18:1	-0.164784	-9.45573	-1.33948	0.184299	0.268072
TAG55:4FA18:2	-0.328145	-9.81432	-2.59739	0.0112218	0.0243593
TAG55:5FA18:1	-0.0454426	-10.1172	-0.580846	0.563017	0.651502
TAG55:5FA18:2	-0.140918	-10.0769	-1.08244	0.282385	0.370575
TAG55:5FA20:4	-0.0490891	-10.556	-0.509904	0.611556	0.690386
TAG55:6FA18:1	-0.0279663	-8.7927	-0.426747	0.670737	0.741107
TAG55:6FA20:3	-0.0167941	-8.34803	-0.233707	0.815824	0.862825
TAG55:6FA20:4	0.0160057	-10.2166	0.205771	0.837505	0.876419
TAG55:7FA15:0	-0.158761	-12.0384	-1.73101	0.0873979	0.1423
TAG55:7FA18:1	-0.161553	-9.21856	-2.72971	0.00783011	0.0177511
TAG55:7FA20:3	0.0180072	-10.3818	0.260602	0.795085	0.845922
TAG55:7FA20:4	-0.00823118	-8.01143	-0.113824	0.90967	0.932075
TAG55:7FA22:6	-0.12325	-11.0604	-0.801118	0.425494	0.518317
TAG55:8FA20:4	-0.00758581	-10.0956	-0.105548	0.916212	0.937624
TAG56:1FA16:0	-0.896579	-11.2065	-3.95256	0.000168596	0.000782579
TAG56:1FA18:1	-0.836057	-10.3304	-4.24243	6.02403e-05	0.000329737
TAG56:10FA18:2	-0.557183	-10.3631	-4.76029	8.72335e-06	7.04643e-05
TAG56:2FA16:0	-0.612187	-10.9783	-3.43883	0.00094001	0.00297372
TAG56:2FA18:0	-0.731456	-10.3862	-4.80738	7.27826e-06	6.05551e-05
TAG56:2FA18:1	-0.438098	-8.5895	-3.16373	0.00221968	0.00609496
TAG56:2FA20:0	-0.675076	-9.46437	-3.66026	0.000456078	0.00167901
TAG56:2FA20:1	-0.560247	-10.367	-3.62161	0.000518468	0.00184344
TAG56:3FA16:0	-0.50334	-11.3815	-4.7069	1.07012e-05	8.16827e-05
TAG56:3FA18:0	-0.543509	-10.1734	-5.29647	1.05818e-06	1.37563e-05
TAG56:3FA18:1	-0.408477	-8.27699	-2.45894	0.0161467	0.032846
TAG56:3FA18:2	-0.64492	-9.6065	-3.93471	0.000179384	0.000811128
TAG56:3FA20:0	-0.568461	-9.58285	-3.27034	0.00159953	0.00468445
TAG56:3FA20:1	-0.346921	-8.8766	-2.02346	0.0464466	0.0816989
TAG56:3FA20:2	-0.516958	-10.781	-5.71233	1.93477e-07	3.65847e-06
TAG56:4FA16:0	-0.228558	-10.7857	-2.54853	0.0127784	0.0272605
TAG56:4FA18:0	-0.300596	-9.4203	-3.58484	0.000585276	0.00204601
TAG56:4FA18:1	-0.335684	-8.15675	-2.60312	0.011051	0.0241959
TAG56:4FA18:2	-0.377264	-8.84463	-2.38211	0.0196465	0.0383706
TAG56:4FA20:1	-0.285521	-8.88364	-1.69815	0.09346	0.150988
TAG56:4FA20:2	-0.390445	-9.35044	-3.26931	0.00160465	0.00468445
TAG56:4FA20:3	-0.262192	-9.5883	-3.45874	0.000881838	0.00280456
TAG56:4FA20:4	-0.00938568	-9.84349	-0.0916427	0.927217	0.942928
TAG56:4FA22:4	-0.00938416	-11.1746	-0.0911126	0.927636	0.942928
TAG56:5FA16:0	0.0476312	-9.1136	0.498142	0.619783	0.696838
TAG56:5FA18:0	-0.0629977	-8.63628	-0.721543	0.47273	0.566731
TAG56:5FA18:1	-0.111446	-7.63596	-1.39332	0.167475	0.24882
TAG56:5FA18:2	-0.323472	-8.67885	-2.44143	0.0168909	0.0341099
TAG56:5FA20:1	-0.347406	-9.77671	-2.13489	0.0359053	0.0657999
TAG56:5FA20:2	-0.327627	-9.35335	-2.49104	0.0148578	0.0311378
TAG56:5FA20:3	-0.132297	-8.42809	-1.62188	0.108859	0.172188
TAG56:5FA20:4	0.0522458	-7.68207	0.551831	0.58264	0.66496
TAG56:5FA22:4	0.0620711	-9.00409	0.638927	0.52474	0.617516
TAG56:5FA22:5	0.117731	-9.89865	1.2298	0.222463	0.310032
TAG56:6FA16:0	0.133849	-8.09792	1.41385	0.161379	0.24236
TAG56:6FA18:0	-0.0203901	-9.04294	-0.204496	0.838497	0.876419
TAG56:6FA18:1	0.122836	-7.32788	1.72889	0.0877797	0.142642
TAG56:6FA18:2	-0.107453	-8.11326	-1.12265	0.265027	0.354689
TAG56:6FA18:3	-0.588645	-10.6413	-4.50896	2.25996e-05	0.000143534
TAG56:6FA20:2	-0.37112	-10.1552	-2.69081	0.00871458	0.019596
TAG56:6FA20:3	-0.0475035	-8.51925	-0.460525	0.646419	0.721907
TAG56:6FA20:4	0.209758	-6.94045	2.41503	0.0180712	0.0358181
TAG56:6FA20:5	-0.0698385	-10.0893	-0.468236	0.64092	0.716727
TAG56:6FA22:4	0.0195914	-9.29389	0.186262	0.852722	0.887941
TAG56:6FA22:5	0.155826	-7.76423	1.71074	0.0910974	0.147457
TAG56:6FA22:6	0.236416	-9.57921	1.29119	0.200447	0.286549
TAG56:7FA16:0	0.177289	-8.20142	1.44658	0.152015	0.230796
TAG56:7FA16:1	-0.23666	-10.6497	-2.48891	0.0149403	0.0311537
TAG56:7FA18:0	-0.300845	-10.842	-2.48918	0.0149298	0.0311537
TAG56:7FA18:1	0.219077	-7.89843	2.06808	0.0419429	0.0745652
TAG56:7FA18:2	0.150625	-7.83581	1.59836	0.114	0.179636
TAG56:7FA18:3	-0.460289	-10.1901	-4.12446	9.20246e-05	0.00047262
TAG56:7FA20:3	-0.0733129	-9.37727	-0.611911	0.542373	0.632896
TAG56:7FA20:4	0.343206	-7.16752	3.2267	0.00183065	0.00523402
TAG56:7FA20:5	0.152296	-8.78886	0.975778	0.332187	0.420669
TAG56:7FA22:4	-0.175014	-11.1536	-1.69318	0.0944058	0.151926
TAG56:7FA22:5	0.101508	-8.09374	0.984507	0.327906	0.418043
TAG56:7FA22:6	0.267373	-7.53488	1.43911	0.154114	0.233133
TAG56:8FA16:0	0.169972	-9.21629	1.03763	0.302645	0.391602
TAG56:8FA16:1	-0.156379	-10.6536	-1.09192	0.278227	0.367436
TAG56:8FA18:1	-0.0466667	-9.49422	-0.366374	0.715077	0.780766
TAG56:8FA18:2	0.253006	-8.41079	1.88233	0.0635159	0.107628
TAG56:8FA18:3	-0.307848	-10.0101	-2.60077	0.0111208	0.0242848
TAG56:8FA20:4	0.342981	-8.07969	2.55055	0.0127105	0.0272527
TAG56:8FA20:5	0.240231	-8.82087	1.38217	0.170859	0.252495
TAG56:8FA22:5	-0.14229	-10.0665	-1.32022	0.190617	0.274858
TAG56:8FA22:6	0.213438	-7.84237	1.08562	0.280988	0.370494
TAG56:9FA18:3	-0.180126	-10.5404	-1.21333	0.228661	0.317076
TAG56:9FA20:4	0.0196783	-9.86114	0.114612	0.909047	0.932075
TAG56:9FA20:5	0.173671	-9.68061	0.896218	0.37289	0.460304
TAG56:9FA22:6	-0.0537665	-9.79989	-0.259145	0.796205	0.846032
TAG57:2FA18:1	0.152766	-9.71945	1.0277	0.307265	0.396964
TAG57:3FA18:2	0.197978	-10.1915	1.28703	0.201884	0.288108
TAG57:8FA22:6	-0.0808619	-10.6228	-0.880475	0.381303	0.468603
TAG57:9FA22:6	-0.00647921	-7.89497	-0.0928706	0.926244	0.942928
TAG58:10FA18:2	0.230679	-10.0964	1.44892	0.151362	0.23031
TAG58:10FA20:4	0.632404	-9.63526	2.79855	0.00646318	0.0148957
TAG58:10FA20:5	0.361022	-10.9608	1.44872	0.151418	0.23031
TAG58:10FA22:5	-0.168884	-11.3879	-1.28069	0.204094	0.289324
TAG58:10FA22:6	0.245454	-9.31739	1.12686	0.263251	0.354423
TAG58:2FA18:1	-0.927525	-10.5389	-3.28721	0.00151775	0.00449382
TAG58:3FA18:1	-0.596971	-10.4858	-2.5967	0.0112427	0.0243593
TAG58:5FA18:1	-0.248714	-10.749	-3.20623	0.00194945	0.00553564
TAG58:6FA16:0	-0.540369	-11.5279	-5.83029	1.1847e-07	2.59386e-06
TAG58:6FA18:0	-0.0963019	-10.5503	-1.09902	0.275135	0.36451
TAG58:6FA18:1	-0.000456515	-9.61455	-0.00638483	0.994922	0.996119
TAG58:6FA20:4	-0.133643	-11.02	-1.54692	0.125925	0.196935
TAG58:6FA22:4	0.0555079	-10.0493	0.658492	0.512159	0.606056
TAG58:6FA22:5	-0.00438389	-10.1594	-0.0505748	0.959793	0.966765
TAG58:7FA16:0	-0.688525	-11.456	-5.87532	9.81485e-08	2.44082e-06
TAG58:7FA18:0	-0.0157692	-10.5119	-0.12938	0.897389	0.926337
TAG58:7FA18:1	0.147915	-9.05538	1.81353	0.073591	0.123195
TAG58:7FA18:2	-0.0178493	-10.0904	-0.209713	0.834438	0.874373
TAG58:7FA20:4	-0.00234404	-10.7142	-0.0231032	0.981627	0.983992
TAG58:7FA22:4	0.125082	-10.1543	1.27678	0.205464	0.289739
TAG58:7FA22:5	0.142176	-8.89463	1.7617	0.0820327	0.134353
TAG58:7FA22:6	0.0596803	-9.67241	0.318914	0.750643	0.811408
TAG58:8FA18:1	0.198837	-9.03506	1.43232	0.156043	0.235195
TAG58:8FA18:2	0.139982	-9.60391	1.39967	0.165572	0.246874
TAG58:8FA20:3	0.11375	-10.9567	0.7735	0.441561	0.534859
TAG58:8FA20:4	0.22039	-10.0062	1.50739	0.135744	0.210314
TAG58:8FA22:5	0.205791	-9.00754	2.27951	0.0253663	0.0487409
TAG58:8FA22:6	0.181677	-8.3787	0.919746	0.360537	0.450401
TAG58:9FA18:1	0.193961	-9.624	1.28059	0.204126	0.289324
TAG58:9FA18:2	0.224313	-9.57049	1.50152	0.137253	0.211863
TAG58:9FA20:4	0.459223	-9.39279	2.36203	0.020666	0.0402673
TAG58:9FA22:5	0.132075	-9.85597	1.19567	0.235445	0.323785
TAG58:9FA22:6	0.26235	-8.45356	1.28156	0.203789	0.289324
TAG60:10FA22:5	0.311723	-11.1363	2.18131	0.0321684	0.0596083
TAG60:10FA22:6	0.234218	-11.011	1.12232	0.265164	0.354689
TAG60:11FA22:5	0.429539	-11.4555	2.397	0.0189192	0.0373005
TAG60:11FA22:6	0.443177	-10.6172	1.84775	0.0684237	0.11524
TAG60:12FA22:6	0.601955	-10.8709	2.0099	0.0478952	0.0839722
