# Supplementary material for: A single 36-h water-only fast vastly remodels the plasma lipidome
Source: Front Cardiovasc Med. 2023 Sep 7;10:1251122. doi: 10.3389/fcvm.2023.1251122 (PMC10513913; doi:10.3389/fcvm.2023.1251122)
Supplement: Supplementary file 4 [file Table4.xlsx]

## Sheet: Sheet1
species	logFC	mean	stat	pval	padj
CE(12:0)	-0.226621	-9.4536	-1.1358	0.259515	0.373988
CE(14:0)	-0.0892461	-5.98705	-1.01815	0.311749	0.421748
CE(14:1)	-0.116548	-9.19019	-0.949834	0.345127	0.447965
CE(15:0)	0.0767607	-7.01235	0.83564	0.405906	0.49737
CE(16:0)	0.185788	-3.08004	3.25339	0.00168586	0.0163097
CE(16:1)	0.120457	-4.65195	1.06144	0.291763	0.400572
CE(17:0)	0.116109	-6.97368	1.45324	0.150164	0.269841
CE(18:0)	0.157858	-5.23999	2.37565	0.0199693	0.0734956
CE(18:1)	0.136623	-2.79821	2.80322	0.00637892	0.0384029
CE(18:2)	0.0775054	-2.34346	2.03574	0.045167	0.12006
CE(18:3)	-0.04351	-5.0854	-0.490655	0.625046	0.703358
CE(18:4)	-0.218444	-9.0576	-1.51604	0.133546	0.247266
CE(20:0)	0.155091	-9.0434	1.55783	0.123315	0.233178
CE(20:1)	0.164633	-8.37199	2.28993	0.0247249	0.084308
CE(20:2)	0.197969	-8.37315	2.62439	0.0104374	0.0504878
CE(20:3)	0.249126	-5.67208	2.70129	0.0084677	0.0448734
CE(20:4)	0.255765	-3.65299	2.77197	0.00696263	0.0405099
CE(20:5)	0.099068	-6.04041	0.548285	0.58506	0.66864
CE(22:0)	0.131227	-9.63579	1.29436	0.199356	0.316814
CE(22:1)	0.122491	-10.8842	2.07345	0.0414268	0.115274
CE(22:2)	0.227422	-10.5766	1.72912	0.0877383	0.189115
CE(22:4)	0.236471	-9.6993	2.55036	0.0127169	0.0549449
CE(22:5)	0.30613	-8.01512	3.53711	0.000684222	0.0103504
CE(22:6)	0.338518	-6.19114	2.89344	0.00493611	0.0318943
CE(24:0)	0.279051	-10.0278	3.18795	0.00206165	0.0181047
CE(24:1)	0.141262	-10.9653	2.17535	0.0326286	0.100918
CER(14:0)	0.0734059	-13.0917	1.23932	0.21894	0.335466
CER(16:0)	0.203789	-10.1149	3.41736	0.00100683	0.0128481
CER(18:0)	0.220075	-11.4633	1.88839	0.062686	0.149441
CER(18:1)	0.160536	-13.8719	2.21041	0.0300034	0.0938452
CER(20:0)	0.0994239	-11.3699	1.17559	0.243331	0.361716
CER(20:1)	0.165488	-13.8904	2.12178	0.0370261	0.108444
CER(22:0)	0.072704	-9.24122	0.955982	0.342031	0.446734
CER(22:1)	0.135075	-12.3771	2.26192	0.0264822	0.0884228
CER(24:0)	0.109902	-7.96337	1.63672	0.105712	0.211934
CER(24:1)	0.0905996	-9.13375	1.01154	0.31488	0.424974
CER(26:0)	-0.0259424	-12.0523	-0.280757	0.779639	0.840233
CER(26:1)	0.173281	-12.9757	2.01178	0.0476919	0.124779
DAG(12:0/16:0)	-0.0966552	-12.6777	-0.469656	0.639909	0.715597
DAG(12:0/18:0)	0.00873859	-12.791	0.0703209	0.944118	0.963811
DAG(12:0/18:1)	-0.0212542	-11.9913	-0.0861867	0.931539	0.960356
DAG(12:0/18:2)	-0.0671025	-12.2937	-0.404159	0.687201	0.754289
DAG(14:0/14:0)	-0.057759	-12.9906	-0.49195	0.624135	0.703358
DAG(14:0/16:0)	-0.301451	-11.635	-1.86445	0.0660152	0.152568
DAG(14:0/16:1)	-0.139854	-12.7273	-1.37734	0.172342	0.290849
DAG(14:0/18:1)	-0.204197	-10.4664	-1.65152	0.102648	0.209362
DAG(14:0/18:2)	-0.32833	-11.388	-2.42839	0.0174651	0.0672732
DAG(14:0/18:3)	-0.375733	-13.115	-3.43693	0.000945766	0.0124901
DAG(14:0/20:0)	-0.100013	-11.8781	-1.15098	0.25325	0.372724
DAG(14:0/20:4)	0.00776152	-13.0244	0.052636	0.958156	0.973365
DAG(14:0/22:6)	-0.000865473	-13.5359	-0.00902322	0.992824	0.993931
DAG(14:1/16:0)	0.0900306	-12.6989	0.761369	0.44873	0.536032
DAG(14:1/18:1)	0.341273	-10.1623	2.30743	0.0236796	0.0824327
DAG(15:0/18:1)	-0.127218	-11.7418	-1.23974	0.218784	0.335466
DAG(15:0/18:2)	-0.10335	-12.4277	-1.11011	0.270359	0.381899
DAG(16:0/16:0)	-0.0875856	-10.1908	-0.706562	0.481941	0.56715
DAG(16:0/16:1)	-0.198285	-11.3503	-1.70064	0.0929884	0.197975
DAG(16:0/18:0)	-0.0921871	-10.213	-0.916009	0.362482	0.463174
DAG(16:0/18:1)	-0.08549	-8.49934	-0.815398	0.417324	0.509111
DAG(16:0/18:2)	-0.0735169	-9.06813	-0.724464	0.470945	0.556572
DAG(16:0/18:3)	-0.33562	-11.5937	-2.95541	0.00412638	0.0290945
DAG(16:0/20:3)	-0.0787821	-12.1105	-0.917967	0.361462	0.462888
DAG(16:0/20:4)	0.272446	-11.1249	2.2412	0.0278523	0.0912327
DAG(16:0/20:5)	-0.0516316	-12.7415	-0.323183	0.74742	0.816081
DAG(16:0/22:5)	0.116796	-12.5738	1.2539	0.213617	0.331585
DAG(16:0/22:6)	0.245552	-12.5207	1.56138	0.122477	0.233093
DAG(16:1/16:1)	0.06563	-12.5206	0.620445	0.536771	0.621997
DAG(16:1/18:0)	0.006549	-11.807	0.0751567	0.940282	0.963416
DAG(16:1/18:1)	-0.277878	-9.94379	-2.76271	0.00714494	0.0408818
DAG(16:1/18:2)	-0.256791	-10.6711	-2.57133	0.0120294	0.053204
DAG(16:1/18:3)	-0.41138	-12.7033	-4.40804	3.28793e-05	0.00210428
DAG(16:1/20:0)	0.121709	-12.9801	1.30477	0.195802	0.313886
DAG(16:1/20:2)	-0.147903	-12.8831	-2.22897	0.0286903	0.0925206
DAG(16:1/20:4)	0.0214095	-12.3974	0.14453	0.885455	0.923181
DAG(16:1/22:6)	0.154624	-13.4656	1.06758	0.288997	0.39743
DAG(18:0/18:1)	-0.158475	-9.6569	-1.41872	0.159959	0.281366
DAG(18:0/18:2)	-0.121948	-10.2119	-1.26571	0.209379	0.327449
DAG(18:0/18:3)	-0.268773	-12.3844	-2.73872	0.00763729	0.0423615
DAG(18:0/22:6)	0.112309	-12.9921	1.31182	0.193423	0.310671
DAG(18:1/18:1)	-0.127624	-7.87828	-1.14913	0.254008	0.372724
DAG(18:1/18:2)	-0.116839	-7.8326	-1.13316	0.260611	0.374488
DAG(18:1/20:1)	-0.0494844	-11.6304	-0.566196	0.572884	0.655625
DAG(18:1/20:2)	-0.183238	-11.8973	-2.94425	0.00426245	0.0297308
DAG(18:1/20:3)	-0.0957804	-10.9029	-1.24139	0.218176	0.335466
DAG(18:1/20:4)	0.302911	-9.75882	2.80116	0.00641587	0.0384029
DAG(18:1/20:5)	-0.00121712	-11.4125	-0.00763029	0.993931	0.993931
DAG(18:1/22:4)	-0.137506	-12.635	-2.08263	0.0405575	0.114
DAG(18:1/22:5)	0.134296	-11.6276	1.48452	0.141695	0.257965
DAG(18:1/22:6)	0.329049	-11.47	1.7457	0.0847953	0.184356
DAG(18:2/18:3)	-0.418788	-10.9106	-3.05454	0.00308249	0.023404
DAG(18:2/20:3)	-0.0536356	-11.3373	-0.620864	0.536496	0.621997
DAG(18:2/20:4)	0.310709	-10.1293	2.65238	0.00967681	0.0485006
DAG(18:2/20:5)	-0.048448	-11.8049	-0.285078	0.776339	0.837761
DAG(18:2/22:4)	-0.242212	-12.7572	-3.26268	0.00163799	0.0163097
DAG(18:2/22:5)	0.156498	-12.0591	1.51739	0.133205	0.247266
DAG(18:2/22:6)	0.385274	-11.8493	1.92656	0.0576716	0.140154
DCER(14:0)	0.130103	-12.8856	1.72568	0.0883596	0.189472
DCER(16:0)	0.16708	-11.3838	2.53962	0.0130825	0.0553962
DCER(18:0)	0.25311	-11.7813	2.57236	0.0119965	0.053204
DCER(20:0)	0.123377	-11.7069	1.88076	0.0637322	0.150213
DCER(22:0)	0.122429	-10.4285	1.88226	0.0635254	0.150151
DCER(22:1)	0.092829	-11.1857	1.36698	0.175552	0.293881
DCER(22:2)	-0.0321464	-10.9614	-0.507062	0.61354	0.694511
DCER(24:0)	0.142372	-9.70772	2.15912	0.0339104	0.102969
DCER(24:1)	0.106579	-9.78375	1.5694	0.120598	0.231857
DCER(26:0)	-0.143871	-11.6308	-1.14516	0.255638	0.373988
DCER(26:1)	0.0849514	-11.9872	1.07331	0.286437	0.395873
FFA(12:0)	0.211224	-7.19173	1.81816	0.0728739	0.165207
FFA(14:0)	0.28712	-6.10638	2.8928	0.00494515	0.0318943
FFA(14:1)	0.238224	-8.23208	2.08341	0.0404847	0.114
FFA(15:0)	0.226221	-7.42241	2.43126	0.017337	0.0670903
FFA(16:0)	0.194998	-3.848	2.59681	0.0112393	0.0523796
FFA(16:1)	0.614142	-6.56593	2.72942	0.0078364	0.0426285
FFA(17:0)	0.247413	-7.17935	2.58809	0.0115042	0.0525908
FFA(18:0)	0.201189	-4.36216	2.72853	0.00785553	0.0426285
FFA(18:1)	0.435475	-4.5072	3.20584	0.00195183	0.0180436
FFA(18:2)	0.498329	-4.914	3.45465	0.000893497	0.0119902
FFA(18:4)	0.113927	-8.95683	1.21292	0.228815	0.343636
FFA(20:0)	0.21506	-7.72055	2.57446	0.0119296	0.053204
FFA(20:1)	0.32853	-8.28074	2.51285	0.0140356	0.0580977
FFA(20:2)	0.269453	-8.71	2.02432	0.046356	0.122051
FFA(20:3)	0.237299	-8.35701	2.09012	0.0398602	0.113484
FFA(20:4)	0.328551	-7.40892	2.65307	0.00965871	0.0485006
FFA(20:5)	0.103046	-7.57063	1.21883	0.226578	0.342751
FFA(22:0)	0.267233	-8.17764	2.21425	0.0297273	0.0933326
FFA(22:1)	0.276132	-7.63504	2.68563	0.00883892	0.0459444
FFA(22:2)	0.254618	-9.4063	2.05234	0.0434863	0.117089
FFA(22:4)	0.1978	-8.6296	1.84787	0.0684065	0.155929
FFA(22:5)	0.260895	-7.6174	2.44707	0.0166478	0.0654425
FFA(22:6)	0.258854	-7.76144	1.85187	0.067823	0.155024
FFA(24:0)	0.159536	-8.75934	1.41654	0.160593	0.281389
FFA(24:1)	0.194867	-8.22549	2.06623	0.0421218	0.115462
HCER(14:0)	0.106755	-12.8096	1.66738	0.0994443	0.206716
HCER(16:0)	0.225449	-9.18774	3.05511	0.00307729	0.023404
HCER(18:0)	0.206874	-11.3619	2.44482	0.0167446	0.0654425
HCER(18:1)	0.127563	-13.1179	1.8829	0.0634365	0.150151
HCER(20:0)	0.179696	-11.2807	2.6034	0.0110427	0.0522017
HCER(20:1)	0.0875975	-13.7356	1.25449	0.213405	0.331585
HCER(22:0)	0.133044	-9.12081	1.99147	0.0499253	0.129401
HCER(22:1)	0.155535	-12.1389	2.2902	0.0247083	0.084308
HCER(24:0)	0.130892	-8.88889	1.78899	0.077494	0.17332
HCER(24:1)	0.230566	-9.28347	2.25278	0.0270791	0.089404
HCER(26:0)	-0.00217578	-13.3759	-0.0305353	0.975718	0.981617
HCER(26:1)	0.137005	-13.6028	1.76185	0.0820067	0.180391
LCER(14:0)	0.171993	-11.2631	1.77764	0.0793546	0.176061
LCER(16:0)	0.317703	-8.15533	3.55894	0.000637143	0.0101943
LCER(18:0)	0.0943536	-11.0678	1.56865	0.120772	0.231857
LCER(18:1)	0.243882	-10.363	3.41661	0.00100924	0.0128481
LCER(20:0)	0.151596	-12.1155	2.09219	0.0396696	0.113484
LCER(20:1)	0.22035	-11.9529	2.98734	0.00375891	0.0271949
LCER(22:0)	0.288921	-11.1533	3.21778	0.00188154	0.0179936
LCER(22:1)	0.308959	-12.376	3.00805	0.00353704	0.0262752
LCER(24:0)	0.251003	-10.9907	2.60831	0.0108983	0.0522017
LCER(24:1)	0.311093	-10.0522	2.7588	0.00722311	0.0408818
LCER(26:0)	0.0434499	-13.9819	0.526979	0.599702	0.682561
LCER(26:1)	0.268955	-13.8599	2.96234	0.00404395	0.028757
LPC(15:0)	-0.117281	-9.87914	-1.13508	0.259814	0.373988
LPC(16:0)	-0.0143888	-4.611	-0.208574	0.835324	0.88523
LPC(16:1)	-0.21013	-8.57916	-1.86534	0.0658889	0.152568
LPC(17:0)	-0.185774	-8.5107	-2.16541	0.0334085	0.101816
LPC(18:0)	-0.19054	-5.83411	-3.10837	0.00262414	0.0216167
LPC(18:1)	0.00790936	-5.66911	0.0900319	0.928492	0.958444
LPC(18:2)	0.0899006	-5.00615	0.917642	0.361631	0.462888
LPC(20:3)	-0.0398821	-7.92383	-0.434107	0.665407	0.735934
LPC(20:4)	0.259241	-6.98937	2.26952	0.025995	0.0872091
LPC(22:5)	0.101947	-10.0168	0.898901	0.371468	0.468986
LPC(22:6)	0.132324	-9.54176	0.92307	0.358813	0.460698
LPE(16:0)	0.0711714	-8.95236	0.760819	0.449056	0.536032
LPE(18:0)	-0.0144796	-9.41018	-0.195832	0.84525	0.889062
LPE(18:1)	-0.0275957	-8.92006	-0.244785	0.807265	0.864102
LPE(18:2)	-0.0787282	-8.5449	-0.744567	0.458768	0.544501
LPE(20:3)	-0.197635	-10.8647	-2.08937	0.0399297	0.113484
LPE(20:4)	0.0703914	-9.31643	0.798978	0.426726	0.518301
LPE(22:6)	0.0319447	-10.6354	0.23296	0.816402	0.870323
MAG(12:0)	0.079197	-11.9405	0.994636	0.322985	0.433782
MAG(14:0)	0.0200156	-11.179	0.112512	0.910706	0.945952
MAG(14:1)	0.216633	-12.0113	2.89828	0.00486792	0.0318906
MAG(15:0)	0.118755	-10.7296	1.40601	0.163687	0.284244
MAG(16:0)	-0.0612198	-9.18313	-0.290999	0.771824	0.83397
MAG(16:1)	0.0685021	-11.7922	0.956035	0.342004	0.446734
MAG(17:0)	0.0403745	-12.0108	0.23126	0.817718	0.870323
MAG(18:0)	-0.056106	-9.19806	-0.229519	0.819066	0.870323
MAG(18:1)	0.00993618	-10.7088	0.0768867	0.93891	0.963222
MAG(18:2)	0.00815764	-10.8183	0.0722683	0.942573	0.963416
MAG(18:3)	0.0980308	-11.3457	1.81253	0.0737475	0.166282
MAG(20:0)	0.126807	-12.2958	1.31462	0.192485	0.310362
MAG(20:1)	0.225862	-12.798	3.07622	0.00288962	0.0228968
MAG(20:2)	0.110595	-12.6537	1.31557	0.192167	0.310362
MAG(20:3)	0.105191	-13.0872	1.353	0.179959	0.299119
MAG(20:5)	0.152289	-12.3117	1.85209	0.0677912	0.155024
MAG(22:0)	0.0480097	-12.6513	0.576681	0.565813	0.648425
MAG(22:1)	0.109978	-12.6242	1.34506	0.182499	0.300672
MAG(22:5)	0.0634951	-12.8232	0.600998	0.549581	0.632436
MAG(22:6)	0.100889	-12.8136	1.24033	0.218564	0.335466
MAG(24:0)	0.0974264	-12.9035	1.17474	0.243668	0.361716
MAG(24:1)	0.0700314	-12.9786	0.906442	0.36749	0.466084
PC(14:0/18:1)	-0.345753	-7.70846	-3.77514	0.000310099	0.00674121
PC(14:0/18:2)	-0.318407	-7.43335	-3.33651	0.00130072	0.0144293
PC(14:0/20:3)	-0.333423	-9.26995	-3.51111	0.000744597	0.0106643
PC(14:0/20:4)	-0.0934544	-7.63081	-0.954743	0.342653	0.446845
PC(15:0/18:1)	-0.148683	-9.13748	-1.4218	0.159065	0.280386
PC(15:0/18:2)	-0.109396	-8.63154	-1.12507	0.264006	0.37806
PC(16:0/14:0)	-0.248967	-8.73924	-2.12039	0.0371473	0.108444
PC(16:0/16:0)	0.114959	-6.41333	1.57068	0.120298	0.231857
PC(16:0/16:1)	-0.116886	-7.09886	-0.934408	0.352973	0.453901
PC(16:0/18:0)	0.012862	-6.69709	0.192234	0.848057	0.889765
PC(16:0/18:1)	0.070979	-3.57821	1.16924	0.245862	0.363981
PC(16:0/18:2)	0.0845131	-2.58572	1.495	0.138945	0.255193
PC(16:0/18:3)	-0.170788	-7.19554	-1.53645	0.128469	0.239739
PC(16:0/20:1)	0.0538316	-9.19164	0.940422	0.3499	0.451344
PC(16:0/20:2)	-0.0815921	-7.48173	-1.14176	0.257043	0.373988
PC(16:0/20:3)	-0.00865251	-4.97951	-0.0993358	0.921126	0.954392
PC(16:0/20:4)	0.290398	-3.46171	3.54327	0.000670613	0.0103324
PC(16:0/20:5)	-0.0502364	-6.4117	-0.297014	0.767244	0.8301
PC(16:0/22:4)	0.127367	-7.2365	1.34741	0.181744	0.300022
PC(16:0/22:5)	0.216331	-5.78629	2.99513	0.00367402	0.0270512
PC(16:0/22:6)	0.228658	-4.76489	1.95544	0.0541079	0.136005
PC(17:0/18:1)	-0.0719251	-8.84324	-0.854628	0.395371	0.488054
PC(17:0/18:2)	-0.0630203	-7.85241	-0.802488	0.424706	0.517114
PC(17:0/20:4)	0.173185	-8.15225	1.809	0.0742981	0.16707
PC(18:0/16:1)	-0.198342	-9.50017	-1.76383	0.0816713	0.18024
PC(18:0/18:0)	-0.0757462	-9.2374	-1.17416	0.243897	0.361716
PC(18:0/18:1)	-0.124839	-5.73393	-1.9347	0.0566474	0.13994
PC(18:0/18:2)	-0.123075	-3.84485	-2.0389	0.044843	0.119581
PC(18:0/18:3)	-0.336298	-8.7564	-2.68349	0.00889069	0.0459444
PC(18:0/20:2)	-0.129148	-8.88368	-1.6867	0.0956522	0.202408
PC(18:0/20:3)	-0.0870418	-6.19689	-0.975518	0.332315	0.437972
PC(18:0/20:4)	0.172656	-4.47738	2.12344	0.036883	0.108434
PC(18:0/20:5)	-0.219281	-7.39074	-1.3237	0.189464	0.307278
PC(18:0/22:4)	0.126942	-8.52436	1.35068	0.180698	0.299296
PC(18:0/22:5)	0.0716016	-7.4201	0.951023	0.344526	0.447884
PC(18:0/22:6)	0.0834339	-6.40234	0.737208	0.463205	0.548202
PC(18:1/16:1)	-0.24687	-7.06252	-2.68918	0.0087536	0.045805
PC(18:1/18:1)	-0.0780819	-6.33516	-0.823517	0.412722	0.504977
PC(18:1/18:2)	-0.138086	-4.74048	-1.50477	0.136417	0.25166
PC(18:1/18:3)	-0.255427	-8.98589	-2.1366	0.0357608	0.106303
PC(18:1/20:3)	-0.236005	-7.37661	-2.24267	0.0277534	0.0912327
PC(18:1/20:4)	0.0692512	-5.72175	0.938702	0.350778	0.451776
PC(18:1/22:5)	0.0388225	-8.66718	0.470238	0.639496	0.715597
PC(18:1/22:6)	-0.132872	-7.64205	-1.48213	0.142328	0.258552
PC(18:2/16:1)	-0.215793	-6.51276	-2.60469	0.0110048	0.0522017
PC(18:2/18:2)	-0.198531	-6.20852	-1.94918	0.054864	0.137078
PC(18:2/18:3)	-0.109147	-8.86882	-1.40022	0.165406	0.284244
PC(18:2/20:3)	-0.298409	-8.41764	-3.35361	0.00123255	0.0142429
PC(18:2/20:4)	-0.0409948	-6.76247	-0.720206	0.473548	0.558062
PC(20:0/18:1)	0.067131	-8.47484	0.970451	0.334817	0.440076
PC(20:0/18:2)	0.0302926	-7.41425	0.456602	0.649225	0.723099
PC(20:0/20:4)	0.212916	-8.05992	2.53101	0.0133827	0.0559516
PE(16:0/18:1)	-0.00348673	-9.27429	-0.0355495	0.971732	0.981434
PE(16:0/18:2)	-0.00492346	-8.44984	-0.0384034	0.969464	0.981258
PE(16:0/20:3)	-0.0723704	-10.6815	-0.64649	0.519857	0.60408
PE(16:0/20:4)	0.161394	-8.20103	1.56039	0.12271	0.233093
PE(16:0/22:5)	0.0379371	-9.26181	0.310894	0.756709	0.821908
PE(16:0/22:6)	0.224512	-7.43138	1.39697	0.166378	0.284244
PE(18:0/18:0)	0.146208	-10.0867	1.27845	0.204877	0.322837
PE(18:0/18:1)	-0.129543	-8.76251	-1.3949	0.166999	0.284611
PE(18:0/18:2)	-0.12663	-7.37844	-1.05517	0.2946	0.401815
PE(18:0/20:3)	-0.121179	-9.34132	-1.22804	0.223119	0.338821
PE(18:0/20:4)	0.0954109	-6.81432	0.994086	0.323251	0.433782
PE(18:0/22:5)	0.137599	-9.3552	1.40782	0.163152	0.284244
PE(18:0/22:6)	0.180405	-7.88282	1.28238	0.203501	0.321887
PE(18:1/18:1)	-0.104032	-9.5539	-0.65772	0.512652	0.599897
PE(18:1/18:2)	-0.18747	-8.45427	-1.1385	0.258393	0.373988
PE(18:1/20:4)	-0.0982822	-8.4654	-0.815596	0.417211	0.509111
PE(18:2/16:1)	-0.179137	-10.5746	-1.79029	0.0772827	0.173313
PE(O16:0/20:4)	-0.0192573	-9.1323	-0.103554	0.917789	0.95212
PE(O16:0/22:5)	-0.0699736	-9.51874	-0.51453	0.608334	0.689556
PE(O16:0/22:6)	-0.114776	-8.78399	-0.912239	0.36445	0.463568
PE(O18:0/18:1)	-0.0827362	-10.9233	-1.01097	0.315155	0.424974
PE(O18:0/18:2)	-0.0979794	-9.95303	-0.961682	0.339177	0.444402
PE(O18:0/20:4)	-0.00192676	-8.54328	-0.0138592	0.988978	0.9921
PE(O18:0/22:5)	0.0251593	-9.97912	0.24792	0.804847	0.862928
PE(O18:0/22:6)	-0.0383514	-8.81825	-0.313882	0.754448	0.821024
PE(P16:0/18:1)	-0.0251737	-9.30454	-0.254528	0.799757	0.858578
PE(P16:0/18:2)	-0.120379	-8.28482	-1.08012	0.283412	0.393655
PE(P16:0/20:3)	-0.066654	-9.68943	-0.458361	0.647966	0.722665
PE(P16:0/20:4)	-0.0572604	-7.06306	-0.329548	0.742624	0.811909
PE(P16:0/22:4)	0.0549794	-9.01706	0.484666	0.62927	0.706549
PE(P16:0/22:5)	-0.0066917	-8.15768	-0.0599279	0.952366	0.970498
PE(P16:0/22:6)	0.0765345	-7.22447	0.61134	0.54275	0.627024
PE(P18:0/16:0)	-0.225254	-10.7848	-2.72693	0.00789038	0.0426285
PE(P18:0/18:1)	-0.0801092	-9.10758	-0.796386	0.428222	0.519115
PE(P18:0/18:2)	-0.0923309	-7.78261	-0.915076	0.362968	0.463174
PE(P18:0/20:3)	-0.0548486	-9.18056	-0.411198	0.682053	0.749628
PE(P18:0/20:4)	0.0141059	-6.43969	0.0904257	0.92818	0.958444
PE(P18:0/20:5)	-0.298481	-8.85655	-1.35725	0.178612	0.298404
PE(P18:0/22:4)	-0.00852539	-9.59207	-0.080531	0.936021	0.962052
PE(P18:0/22:5)	0.0446502	-8.54144	0.448849	0.654784	0.727878
PE(P18:0/22:6)	0.121119	-7.19843	0.885725	0.378484	0.473532
PE(P18:1/16:0)	-0.136985	-10.6098	-1.29725	0.198364	0.316814
PE(P18:1/18:1)	-0.0760317	-9.48957	-0.747008	0.457302	0.544313
PE(P18:1/18:2)	-0.154661	-8.53731	-1.47498	0.144236	0.261448
PE(P18:1/20:3)	-0.022536	-10.0094	-0.172396	0.863573	0.902629
PE(P18:1/20:4)	0.00829214	-7.08905	0.0529045	0.957943	0.973365
PE(P18:1/22:4)	0.109507	-10.1699	1.20256	0.232781	0.348334
PE(P18:1/22:5)	0.0899803	-9.32419	0.97624	0.33196	0.437972
PE(P18:1/22:6)	0.0892561	-7.64619	0.653941	0.515071	0.60188
PI(18:0/18:1)	-0.0721202	-10.0869	-0.616389	0.53943	0.624208
PI(18:0/18:2)	-0.00617048	-8.94407	-0.0591283	0.953001	0.970498
PI(18:0/20:3)	0.0211592	-9.40569	0.183712	0.854715	0.894494
PI(18:0/20:4)	0.0872978	-7.37904	1.11696	0.267437	0.381364
PI(18:1/18:1)	-0.16557	-10.0567	-1.21388	0.228452	0.343636
SM(14:0)	0.131177	-6.34362	1.63084	0.106949	0.213898
SM(16:0)	0.191252	-3.74487	3.15414	0.00228524	0.0198054
SM(18:0)	0.308816	-5.42837	3.63526	0.000495564	0.00854086
SM(18:1)	0.327865	-6.58105	3.99002	0.000147941	0.0041029
SM(20:0)	0.176993	-5.91259	3.20187	0.0019757	0.0180636
SM(20:1)	0.225819	-6.89193	3.6369	0.000492869	0.00854086
SM(22:0)	0.189097	-5.31666	3.54835	0.000659581	0.0103324
SM(22:1)	0.181699	-5.56788	3.37028	0.00116931	0.0137024
SM(24:0)	0.240932	-5.56232	4.20087	6.999e-05	0.00301078
SM(24:1)	0.23097	-4.72283	3.2083	0.00193712	0.0180436
SM(26:0)	0.109009	-10.1955	1.40419	0.164225	0.284244
SM(26:1)	0.218408	-9.47295	2.37833	0.0198349	0.0734956
TAG36:0FA12:0	-0.0158405	-12.3693	-0.0337327	0.973176	0.981434
TAG38:0FA12:0	-0.0783165	-11.4368	-0.225438	0.822227	0.872568
TAG40:0FA12:0	-0.110513	-12.1069	-0.207336	0.836287	0.88523
TAG40:0FA14:0	-0.145954	-11.4156	-0.435732	0.664233	0.735934
TAG40:0FA16:0	-0.295896	-11.4998	-0.647449	0.51924	0.60408
TAG42:0FA12:0	-0.246475	-11.7689	-0.489893	0.625583	0.703358
TAG42:0FA14:0	-0.246067	-11.5611	-0.534191	0.594727	0.677826
TAG42:0FA16:0	-0.288461	-10.4024	-0.795655	0.428644	0.519115
TAG42:1FA12:0	-0.11253	-11.5892	-0.201817	0.840585	0.88708
TAG42:1FA14:0	-0.261918	-11.9982	-0.68706	0.49408	0.578978
TAG42:1FA16:0	-0.406911	-11.4391	-1.16429	0.24785	0.366272
TAG42:1FA16:1	-0.260374	-11.5717	-1.15489	0.251657	0.371239
TAG42:1FA18:1	-0.198247	-10.9641	-0.433211	0.666056	0.735934
TAG42:2FA12:0	-0.136622	-12.1149	-0.261779	0.794181	0.853693
TAG42:2FA18:2	-0.26224	-11.3056	-0.610397	0.543371	0.627024
TAG44:0FA12:0	-0.259273	-10.7643	-0.647232	0.519379	0.60408
TAG44:0FA14:0	-0.45531	-10.7827	-1.18734	0.238692	0.356538
TAG44:0FA16:0	-0.310724	-9.86947	-0.755717	0.452092	0.538883
TAG44:0FA18:0	-0.128018	-8.13866	-1.77967	0.0790192	0.175786
TAG44:1FA12:0	-0.391448	-10.7829	-0.878578	0.382325	0.47406
TAG44:1FA14:0	-0.383023	-10.7477	-0.891234	0.375541	0.471979
TAG44:1FA14:1	-0.378664	-12.4562	-1.36828	0.175147	0.293794
TAG44:1FA16:0	-0.312715	-9.94212	-0.992731	0.323907	0.433962
TAG44:1FA16:1	-0.426487	-11.426	-1.26304	0.210332	0.328324
TAG44:1FA18:1	-0.299672	-9.5897	-0.903346	0.36912	0.467439
TAG44:2FA12:0	-0.356428	-11.4173	-0.838177	0.404489	0.496364
TAG44:2FA14:0	-0.325055	-11.3486	-0.787652	0.433284	0.522093
TAG44:2FA16:0	-0.340481	-10.5828	-1.13584	0.259497	0.373988
TAG44:2FA16:1	-0.40315	-11.8686	-1.38963	0.168589	0.285093
TAG44:2FA18:1	-0.328567	-10.9377	-0.967003	0.336527	0.441625
TAG44:2FA18:2	-0.311972	-10.255	-0.884246	0.379277	0.473596
TAG44:3FA18:2	-0.331318	-11.4584	-1.03113	0.305664	0.414866
TAG45:0FA14:0	-0.448061	-12.4068	-1.43545	0.155151	0.275237
TAG45:0FA15:0	-0.477432	-12.3828	-1.58326	0.117402	0.22769
TAG45:0FA16:0	-0.293476	-11.4883	-1.14194	0.256967	0.373988
TAG45:1FA15:0	-0.368987	-12.4158	-1.24328	0.217483	0.335466
TAG45:1FA16:0	-0.194281	-11.2738	-1.11036	0.27025	0.381899
TAG45:1FA18:1	-0.259904	-11.4029	-1.11042	0.270223	0.381899
TAG46:0FA12:0	-0.350232	-11.0025	-0.894971	0.373552	0.470259
TAG46:0FA14:0	-0.45272	-9.58272	-1.55819	0.12323	0.233178
TAG46:0FA16:0	-0.430615	-8.78524	-1.43071	0.156501	0.276493
TAG46:0FA18:0	-0.419167	-10.8978	-1.07587	0.285298	0.395614
TAG46:1FA12:0	-0.361048	-9.13789	-0.990164	0.325151	0.434231
TAG46:1FA14:0	-0.606374	-9.31341	-2.22703	0.0288248	0.0925956
TAG46:1FA14:1	-0.21366	-11.2513	-0.859296	0.392807	0.486332
TAG46:1FA16:0	-0.372287	-8.65434	-1.11637	0.267688	0.381364
TAG46:1FA16:1	-0.576889	-10.2489	-2.39818	0.0188629	0.0713411
TAG46:1FA18:0	-0.349221	-11.3517	-1.08356	0.281894	0.3922
TAG46:1FA18:1	-0.434345	-8.68734	-1.22964	0.222524	0.338821
TAG46:2FA12:0	-0.361212	-9.37507	-1.05769	0.293456	0.401019
TAG46:2FA14:0	-0.600397	-9.91325	-2.22898	0.0286893	0.0925206
TAG46:2FA14:1	-0.38531	-11.1632	-1.62613	0.107951	0.214021
TAG46:2FA16:0	-0.287602	-9.20488	-0.883485	0.379685	0.473596
TAG46:2FA16:1	-0.522785	-10.2728	-1.87912	0.063958	0.150319
TAG46:2FA18:1	-0.332394	-9.34102	-1.09681	0.276093	0.386737
TAG46:2FA18:2	-0.380171	-9.11638	-1.12805	0.262753	0.376915
TAG46:3FA12:0	-0.443444	-10.8549	-1.44258	0.153136	0.27341
TAG46:3FA14:0	-0.580094	-11.567	-2.23036	0.0285934	0.0925206
TAG46:3FA14:1	-0.261424	-11.8209	-1.09851	0.275357	0.386737
TAG46:3FA16:0	-0.250203	-10.842	-0.88757	0.377497	0.473008
TAG46:3FA16:1	-0.436416	-11.0822	-1.52294	0.131811	0.24534
TAG46:3FA18:1	-0.275472	-10.2498	-0.975856	0.332149	0.437972
TAG46:3FA18:2	-0.334375	-9.89841	-1.13678	0.259107	0.373988
TAG46:3FA18:3	-0.503033	-11.2933	-1.41635	0.160649	0.281389
TAG46:4FA18:2	-0.292122	-10.9302	-0.976164	0.331997	0.437972
TAG47:0FA14:0	-0.457643	-12.1129	-1.64294	0.104415	0.210858
TAG47:0FA15:0	-0.368518	-11.0216	-1.53627	0.128514	0.239739
TAG47:0FA16:0	-0.386277	-10.2906	-1.53831	0.128015	0.239739
TAG47:0FA17:0	-0.252947	-11.2031	-1.6247	0.108255	0.214021
TAG47:1FA14:0	-0.591255	-11.1532	-2.38641	0.0194341	0.0728342
TAG47:1FA15:0	-0.512103	-10.9388	-2.28047	0.0253068	0.0853169
TAG47:1FA16:0	-0.418938	-10.8643	-2.06615	0.0421295	0.115462
TAG47:1FA16:1	-0.171675	-10.7915	-1.2969	0.198482	0.316814
TAG47:1FA17:0	-0.296036	-11.8144	-1.39835	0.165964	0.284244
TAG47:1FA18:1	-0.474922	-10.6336	-2.07028	0.0417311	0.115462
TAG47:2FA14:0	-0.511234	-11.6596	-2.344	0.0216209	0.0767345
TAG47:2FA15:0	-0.494509	-11.5309	-2.29768	0.0242574	0.0834517
TAG47:2FA16:1	-0.480231	-12.2672	-2.82352	0.00602402	0.0374029
TAG47:2FA18:1	-0.308411	-11.0645	-1.73411	0.086843	0.187671
TAG47:2FA18:2	-0.440698	-11.1249	-1.967	0.0527345	0.133359
TAG48:0FA14:0	-0.512296	-9.47674	-2.12416	0.0368207	0.108434
TAG48:0FA16:0	-0.290999	-7.17425	-1.43773	0.154504	0.275237
TAG48:0FA18:0	-0.533316	-9.73278	-1.88237	0.0635095	0.150151
TAG48:1FA12:0	-0.421049	-10.4231	-1.07355	0.28633	0.395873
TAG48:1FA14:0	-0.472533	-7.47331	-2.35528	0.0210192	0.0752559
TAG48:1FA14:1	-0.298541	-11.2754	-1.39978	0.165539	0.284244
TAG48:1FA16:0	-0.417477	-6.93484	-2.34303	0.0216738	0.0767345
TAG48:1FA16:1	-0.322708	-8.63313	-1.93261	0.0569092	0.13994
TAG48:1FA18:0	-0.450937	-9.93812	-1.34081	0.183868	0.302328
TAG48:1FA18:1	-0.510427	-7.20963	-2.37052	0.0202294	0.0738195
TAG48:2FA12:0	-0.427422	-8.82704	-1.18577	0.239306	0.356815
TAG48:2FA14:0	-0.476565	-7.6787	-2.69818	0.0085402	0.0449712
TAG48:2FA14:1	-0.210701	-9.26546	-1.1368	0.259098	0.373988
TAG48:2FA16:0	-0.415069	-7.52249	-2.35917	0.0208147	0.0749691
TAG48:2FA16:1	-0.598983	-8.46808	-3.64854	0.000474206	0.00854086
TAG48:2FA18:0	-0.379089	-10.6687	-1.09716	0.27594	0.386737
TAG48:2FA18:1	-0.455215	-7.54001	-1.57648	0.118958	0.23017
TAG48:2FA18:2	-0.441819	-7.65121	-2.25929	0.0266529	0.0884228
TAG48:3FA12:0	-0.419085	-8.74907	-1.23628	0.220059	0.33656
TAG48:3FA14:0	-0.645333	-9.1657	-3.65293	0.000467336	0.00854086
TAG48:3FA14:1	-0.173908	-9.55048	-0.99092	0.324784	0.434231
TAG48:3FA16:0	-0.430172	-9.20412	-2.28012	0.0253285	0.0853169
TAG48:3FA16:1	-0.639695	-9.28727	-3.97684	0.000154911	0.00415762
TAG48:3FA18:1	-0.359611	-8.46208	-1.15009	0.253616	0.372724
TAG48:3FA18:2	-0.45779	-8.03321	-1.77271	0.0801759	0.177411
TAG48:3FA18:3	-0.676779	-9.97025	-2.83103	0.00589739	0.036892
TAG48:4FA12:0	-0.423974	-9.65469	-1.28358	0.203084	0.321839
TAG48:4FA14:0	-0.770075	-11.517	-4.13157	8.97197e-05	0.00324551
TAG48:4FA14:1	-0.239153	-11.1533	-1.31519	0.192295	0.310362
TAG48:4FA16:0	-0.197014	-11.18	-1.00864	0.316264	0.425779
TAG48:4FA16:1	-0.504358	-11.0301	-2.94219	0.0042881	0.0297308
TAG48:4FA18:1	-0.27959	-10.314	-0.974863	0.332638	0.437972
TAG48:4FA18:2	-0.32896	-8.99616	-1.11406	0.26867	0.381789
TAG48:4FA18:3	-0.626337	-10.2587	-2.14247	0.0352707	0.105558
TAG48:4FA20:4	-0.174661	-11.8384	-0.606237	0.546115	0.629319
TAG48:5FA18:2	-0.273306	-10.9031	-1.02869	0.306801	0.415731
TAG48:5FA18:3	-0.493432	-11.1469	-1.67157	0.0986108	0.206141
TAG49:0FA15:0	-0.413536	-11.0053	-1.93174	0.057019	0.13994
TAG49:0FA16:0	-0.343005	-9.82522	-1.61732	0.10984	0.214021
TAG49:0FA17:0	-0.26337	-10.7425	-1.29484	0.19919	0.316814
TAG49:0FA18:0	-0.465456	-11.277	-1.9299	0.0572497	0.140093
TAG49:1FA14:0	-0.547784	-11.1867	-2.4856	0.0150696	0.0614602
TAG49:1FA15:0	-0.345801	-9.04792	-1.94512	0.0553587	0.1379
TAG49:1FA16:0	-0.340444	-8.66063	-1.99793	0.0492056	0.127935
TAG49:1FA16:1	-0.379401	-11.1877	-2.6341	0.0101674	0.050055
TAG49:1FA17:0	-0.454913	-10.7069	-2.45027	0.0165113	0.0654162
TAG49:1FA18:1	-0.393707	-8.77862	-2.17291	0.0328187	0.10113
TAG49:2FA14:0	-0.561622	-10.9552	-3.06877	0.00295456	0.0229873
TAG49:2FA15:0	-0.335203	-9.21842	-2.13643	0.0357752	0.106303
TAG49:2FA16:0	-0.299225	-9.18349	-1.89596	0.0616635	0.14785
TAG49:2FA16:1	-0.453174	-10.1624	-3.31943	0.0013724	0.014639
TAG49:2FA17:0	-0.442297	-11.3503	-2.46392	0.0159404	0.0637615
TAG49:2FA18:1	-0.483854	-9.66592	-3.18804	0.00206108	0.0181047
TAG49:2FA18:2	-0.321164	-9.21392	-1.8137	0.0735649	0.166282
TAG49:3FA15:0	-0.470435	-10.6952	-3.11717	0.00255559	0.0212625
TAG49:3FA16:0	-0.3592	-11.0931	-2.38215	0.0196441	0.0732911
TAG49:3FA16:1	-0.421009	-10.7319	-3.50697	0.000754648	0.0106643
TAG49:3FA18:2	-0.448025	-10.1509	-3.18707	0.00206724	0.0181047
TAG49:3FA18:3	-0.524617	-11.4677	-2.77885	0.00683007	0.0403022
TAG50:0FA14:0	-0.480693	-11.126	-1.93467	0.0566509	0.13994
TAG50:0FA16:0	-0.256798	-7.00059	-1.56355	0.121967	0.232744
TAG50:0FA18:0	-0.337726	-8.14264	-1.68441	0.0960953	0.202408
TAG50:1FA14:0	-0.521565	-8.75956	-2.56757	0.01215	0.053204
TAG50:1FA16:0	-0.163853	-4.9709	-1.33668	0.185207	0.303215
TAG50:1FA16:1	-0.356276	-8.52719	-2.88268	0.00509079	0.0325811
TAG50:1FA18:0	-0.446227	-8.29459	-2.53671	0.0131832	0.0553962
TAG50:1FA18:1	-0.190917	-5.51591	-1.4865	0.141171	0.257912
TAG50:1FA20:1	-0.536664	-11.9384	-2.64845	0.00978041	0.0487263
TAG50:2FA14:0	-0.511229	-6.9452	-3.06857	0.0029563	0.0229873
TAG50:2FA14:1	-0.181632	-10.877	-0.974757	0.33269	0.437972
TAG50:2FA16:0	-0.169834	-5.0767	-1.61888	0.109505	0.214021
TAG50:2FA16:1	-0.329374	-6.4061	-3.08487	0.00281583	0.0225266
TAG50:2FA18:0	-0.440874	-9.14825	-2.4446	0.0167539	0.0654425
TAG50:2FA18:1	-0.42265	-5.6092	-3.41353	0.0010192	0.0128481
TAG50:2FA18:2	-0.130803	-5.91322	-1.03809	0.302432	0.41115
TAG50:2FA20:2	-0.715245	-12.1137	-4.19356	7.18549e-05	0.00301078
TAG50:3FA14:0	-0.48138	-6.80847	-3.09938	0.00269603	0.0217777
TAG50:3FA14:1	-0.0591346	-9.27644	-0.363744	0.717032	0.784961
TAG50:3FA16:0	-0.280847	-6.48249	-2.56935	0.0120927	0.053204
TAG50:3FA16:1	-0.339141	-6.6776	-3.12304	0.00251079	0.0211007
TAG50:3FA18:0	-0.388767	-10.7519	-2.14717	0.0348813	0.10477
TAG50:3FA18:1	-0.461668	-6.61316	-3.34063	0.00128399	0.0144293
TAG50:3FA18:2	-0.382149	-6.06852	-3.38829	0.00110443	0.0133172
TAG50:3FA18:3	-0.389532	-8.35305	-2.55708	0.0124927	0.0544185
TAG50:3FA20:3	-0.683155	-11.5526	-3.82535	0.000261403	0.00587802
TAG50:4FA14:0	-0.470185	-7.76802	-2.81708	0.00613451	0.0378068
TAG50:4FA14:1	-0.0146677	-9.2819	-0.0919622	0.926964	0.958444
TAG50:4FA16:0	-0.440454	-8.94805	-3.86814	0.000225761	0.00541705
TAG50:4FA16:1	-0.537848	-8.37872	-4.08297	0.000106645	0.00354914
TAG50:4FA18:1	-0.409363	-8.64712	-2.59166	0.0113951	0.0523796
TAG50:4FA18:2	-0.415139	-7.18239	-2.77511	0.00690189	0.0404392
TAG50:4FA18:3	-0.612052	-8.44154	-4.23412	6.20798e-05	0.00301078
TAG50:4FA20:3	-0.58182	-11.844	-3.01709	0.00344401	0.0258146
TAG50:4FA20:4	-0.273938	-10.4814	-1.39284	0.167619	0.284611
TAG50:5FA14:0	-0.644832	-9.85969	-3.25942	0.00165465	0.0163097
TAG50:5FA14:1	-0.011803	-10.1518	-0.0732861	0.941766	0.963416
TAG50:5FA16:0	-0.349134	-11.2415	-2.57493	0.0119147	0.053204
TAG50:5FA16:1	-0.704538	-10.7813	-4.92955	4.53149e-06	0.00102325
TAG50:5FA18:1	-0.138455	-10.6879	-0.840013	0.403465	0.495839
TAG50:5FA18:2	-0.369368	-9.259	-2.15542	0.0342085	0.103496
TAG50:5FA18:3	-0.657344	-9.4972	-3.63076	0.000503007	0.00854086
TAG50:5FA20:4	-0.126416	-10.8636	-0.519436	0.604926	0.686628
TAG50:5FA20:5	-0.53685	-11.913	-2.63168	0.0102341	0.0500869
TAG50:6FA20:4	0.0969324	-11.4964	0.387362	0.699542	0.766823
TAG51:0FA16:0	-0.3747	-10.4173	-2.08899	0.0399651	0.113484
TAG51:0FA17:0	-0.286867	-10.7886	-1.64032	0.10496	0.211445
TAG51:0FA18:0	-0.43508	-11.0163	-1.9819	0.051008	0.131371
TAG51:1FA15:0	-0.417672	-10.2768	-2.47251	0.0155898	0.0627582
TAG51:1FA16:0	-0.283824	-8.66801	-2.0262	0.0461579	0.121916
TAG51:1FA17:0	-0.219924	-8.79104	-1.68473	0.0960327	0.202408
TAG51:1FA18:0	-0.415874	-10.1602	-2.35421	0.0210753	0.0752559
TAG51:1FA18:1	-0.314277	-8.52285	-2.21499	0.0296743	0.0933326
TAG51:2FA15:0	-0.365261	-8.4437	-2.70892	0.00829205	0.0442243
TAG51:2FA16:0	-0.227332	-8.17217	-2.39106	0.0192065	0.0723068
TAG51:2FA16:1	-0.453677	-10.3097	-3.93441	0.000179571	0.00452738
TAG51:2FA17:0	-0.21306	-8.9596	-2.05481	0.0432414	0.116822
TAG51:2FA18:0	-0.206724	-10.2002	-2.07351	0.0414215	0.115274
TAG51:2FA18:1	-0.346109	-7.51325	-2.92166	0.00455079	0.0312161
TAG51:2FA18:2	-0.252405	-8.9537	-1.92436	0.0579513	0.140161
TAG51:3FA15:0	-0.333277	-8.28974	-2.53677	0.0131813	0.0553962
TAG51:3FA16:0	0.0668327	-6.91942	1.08789	0.279989	0.390388
TAG51:3FA16:1	-0.471148	-10.1796	-4.55111	1.92997e-05	0.00178415
TAG51:3FA17:0	-0.343139	-10.4049	-3.37472	0.00115297	0.0137024
TAG51:3FA18:1	-0.0451144	-7.03742	-0.941571	0.349315	0.451289
TAG51:3FA18:2	-0.309318	-7.98425	-2.59255	0.0113679	0.0523796
TAG51:3FA18:3	-0.476438	-11.2952	-3.05325	0.00309427	0.023404
TAG51:4FA15:0	-0.308877	-9.20579	-2.11412	0.0376959	0.109661
TAG51:4FA16:0	0.0470665	-9.02911	0.79003	0.431902	0.521542
TAG51:4FA16:1	-0.504486	-11.0766	-4.85507	6.05306e-06	0.00102325
TAG51:4FA18:1	-0.0793298	-9.09378	-1.64369	0.10426	0.210858
TAG51:4FA18:2	-0.27841	-8.69843	-1.97666	0.0516102	0.131371
TAG51:4FA18:3	-0.524286	-10.3164	-3.70442	0.000393554	0.00798627
TAG51:4FA20:4	-0.0612563	-11.6233	-0.422645	0.673716	0.741444
TAG51:5FA18:2	-0.375843	-10.7504	-2.66941	0.00923892	0.0471582
TAG51:5FA18:3	-0.567721	-11.0853	-3.5956	0.000564919	0.00921593
TAG52:0FA16:0	-0.334779	-8.64024	-1.92646	0.0576852	0.140154
TAG52:0FA18:0	-0.354027	-8.29294	-1.86756	0.0655746	0.152416
TAG52:0FA20:0	-0.275271	-10.8944	-1.62015	0.109231	0.214021
TAG52:1FA16:0	-0.251006	-6.02615	-2.0897	0.0398994	0.113484
TAG52:1FA16:1	-0.383365	-10.5802	-3.10419	0.00265738	0.0216759
TAG52:1FA18:0	-0.275438	-6.33557	-2.05693	0.0430311	0.116822
TAG52:1FA18:1	-0.221402	-5.70049	-1.95328	0.054368	0.136248
TAG52:1FA20:0	-0.380484	-11.1375	-2.48923	0.0149277	0.0611817
TAG52:1FA20:1	-0.29599	-10.3988	-2.2152	0.0296595	0.0933326
TAG52:2FA14:0	-0.565432	-11.2714	-3.32703	0.00134007	0.014639
TAG52:2FA16:0	-0.154619	-4.15557	-1.72697	0.0881253	0.189458
TAG52:2FA16:1	-0.397592	-8.11828	-4.1769	7.62868e-05	0.00302241
TAG52:2FA18:0	-0.238182	-6.60984	-2.1713	0.0329441	0.101142
TAG52:2FA18:1	-0.134171	-3.73194	-1.65019	0.10292	0.209362
TAG52:2FA18:2	-0.158691	-6.1077	-1.51528	0.133737	0.247266
TAG52:2FA20:0	-0.262713	-11.1743	-2.33172	0.0222942	0.0782648
TAG52:2FA20:1	-0.512827	-10.4778	-3.95191	0.000168979	0.00439345
TAG52:2FA20:2	-0.332303	-10.5354	-2.90272	0.00480612	0.0317357
TAG52:3FA14:0	-0.679059	-10.9757	-4.64012	1.37953e-05	0.00155331
TAG52:3FA16:0	-0.097531	-4.01324	-1.09289	0.2778	0.388453
TAG52:3FA16:1	-0.432749	-6.35388	-4.46522	2.66008e-05	0.00210428
TAG52:3FA18:0	-0.343725	-8.331	-3.32125	0.0013646	0.014639
TAG52:3FA18:1	-0.133989	-4.00241	-1.61717	0.109874	0.214021
TAG52:3FA18:2	-0.100287	-4.09492	-1.11894	0.266596	0.381113
TAG52:3FA18:3	-0.353836	-8.4971	-2.76116	0.00717567	0.0408818
TAG52:3FA20:0	-0.1216	-9.94273	-1.22792	0.223166	0.338821
TAG52:3FA20:1	-0.383542	-10.8484	-3.48736	0.000804113	0.0109676
TAG52:3FA20:2	-0.449843	-10.1616	-4.8038	7.3792e-06	0.00102325
TAG52:3FA20:3	-0.26125	-9.87599	-2.36505	0.0205095	0.0745148
TAG52:3FA22:1	-0.159342	-11.3181	-1.72402	0.0886598	0.189627
TAG52:4FA14:0	-0.70314	-10.7748	-4.93789	4.38634e-06	0.00102325
TAG52:4FA16:0	-0.106645	-4.89213	-0.889315	0.376564	0.472551
TAG52:4FA16:1	-0.413219	-6.30107	-3.85721	0.000234391	0.00541705
TAG52:4FA18:0	-0.411509	-10.62	-4.01528	0.000135407	0.00388479
TAG52:4FA18:1	-0.351077	-5.84088	-3.38862	0.00110329	0.0133172
TAG52:4FA18:2	-0.103858	-4.46334	-0.894867	0.373607	0.470259
TAG52:4FA18:3	-0.344116	-6.42032	-2.90593	0.00476201	0.0317357
TAG52:4FA20:0	-0.120613	-9.79793	-0.980731	0.329753	0.437972
TAG52:4FA20:2	-0.40619	-10.8941	-4.31404	4.64337e-05	0.00275949
TAG52:4FA20:3	-0.505964	-9.8227	-4.88097	5.47455e-06	0.00102325
TAG52:4FA20:4	0.138232	-8.73386	0.986234	0.327064	0.435387
TAG52:4FA22:1	-0.214914	-10.9789	-2.10662	0.0383614	0.111208
TAG52:4FA22:4	-0.30047	-11.7337	-2.3089	0.023594	0.0824327
TAG52:5FA14:0	-0.503574	-10.7072	-3.49353	0.000788232	0.0109302
TAG52:5FA16:0	-0.318341	-7.07547	-2.2225	0.0291422	0.0928543
TAG52:5FA16:1	-0.431801	-7.25709	-3.34158	0.00128014	0.0144293
TAG52:5FA18:1	-0.524831	-8.30263	-4.42194	3.12327e-05	0.00210428
TAG52:5FA18:2	-0.356589	-6.45611	-2.6274	0.0103529	0.0503722
TAG52:5FA18:3	-0.413457	-6.87543	-2.96646	0.00399559	0.0286581
TAG52:5FA20:3	-0.623865	-10.9102	-4.82795	6.72271e-06	0.00102325
TAG52:5FA20:4	-0.143118	-8.96538	-1.08759	0.280122	0.390388
TAG52:5FA20:5	-0.146118	-10.4443	-0.772065	0.442406	0.530377
TAG52:5FA22:5	-0.330077	-10.4503	-2.59472	0.0113024	0.0523796
TAG52:6FA14:0	-0.339178	-11.1703	-2.22111	0.0292402	0.0928543
TAG52:6FA16:0	-0.530653	-9.93693	-3.19264	0.00203231	0.0181047
TAG52:6FA16:1	-0.600722	-9.31385	-4.03563	0.000126053	0.00376532
TAG52:6FA18:1	-0.357587	-10.691	-2.74598	0.00748498	0.0420777
TAG52:6FA18:2	-0.529464	-9.00984	-3.50632	0.000756239	0.0106643
TAG52:6FA18:3	-0.607447	-8.82562	-3.71907	0.000374673	0.00779319
TAG52:6FA20:4	-0.103311	-9.94219	-0.688871	0.492946	0.578464
TAG52:6FA20:5	-0.405576	-10.6483	-2.05018	0.0437017	0.11729
TAG52:6FA22:6	-0.161569	-10.9216	-0.776564	0.439761	0.527968
TAG52:7FA16:0	-0.368255	-10.4344	-2.05475	0.0432467	0.116822
TAG52:7FA18:1	-0.225178	-10.8587	-1.93219	0.0569623	0.13994
TAG52:7FA20:5	-0.38776	-11.4784	-1.85588	0.067243	0.154547
TAG52:7FA22:6	-0.0319789	-11.4146	-0.128771	0.89787	0.933785
TAG52:8FA16:1	-0.451464	-12.0372	-3.29821	0.00146658	0.0152524
TAG52:8FA18:2	-0.16763	-11.3035	-1.55053	0.125057	0.235402
TAG53:0FA16:0	-0.156251	-9.86937	-1.09678	0.276108	0.386737
TAG53:1FA16:0	-0.324092	-10.2386	-2.3039	0.0238876	0.0828103
TAG53:1FA17:0	-0.315983	-10.0089	-2.40117	0.0187203	0.0713411
TAG53:1FA18:0	-0.371737	-10.1397	-2.37711	0.0198957	0.0734956
TAG53:1FA18:1	-0.328103	-9.44001	-2.60403	0.011024	0.0522017
TAG53:2FA16:0	-0.26732	-9.35598	-2.23212	0.028472	0.0925206
TAG53:2FA17:0	-0.265211	-8.17904	-2.64358	0.00991034	0.0490798
TAG53:2FA18:0	-0.131702	-9.37991	-1.97988	0.0512389	0.131371
TAG53:2FA18:1	-0.288934	-7.55714	-2.87744	0.00516768	0.0328207
TAG53:2FA18:2	-0.283822	-9.87884	-2.54817	0.0127905	0.0549449
TAG53:3FA16:0	-0.216506	-9.55594	-1.96055	0.0534967	0.134877
TAG53:3FA17:0	-0.222939	-8.03696	-2.42589	0.017577	0.0673919
TAG53:3FA18:0	0.114963	-7.13535	1.65137	0.102679	0.209362
TAG53:3FA18:1	-0.0861513	-6.85135	-2.05493	0.0432294	0.116822
TAG53:3FA18:2	-0.256618	-8.0429	-2.65647	0.00956995	0.0485006
TAG53:4FA16:0	-0.164957	-10.6237	-1.66321	0.100278	0.20754
TAG53:4FA17:0	-0.210892	-8.92592	-2.03116	0.0456405	0.120933
TAG53:4FA18:0	0.115324	-9.00798	1.65253	0.10244	0.209362
TAG53:4FA18:1	0.0805232	-6.30762	1.27019	0.207786	0.325856
TAG53:4FA18:2	-0.21905	-8.04636	-2.36186	0.0206746	0.074788
TAG53:4FA18:3	-0.477466	-10.4015	-4.03414	0.000126717	0.00376532
TAG53:4FA20:4	0.00643866	-11.5232	0.0456668	0.963692	0.977795
TAG53:5FA18:1	0.111131	-6.99191	1.61613	0.110097	0.214021
TAG53:5FA18:2	0.0869091	-6.71838	1.33072	0.187151	0.305314
TAG53:5FA18:3	-0.370475	-10.1368	-4.19156	7.23745e-05	0.00301078
TAG53:5FA20:4	-0.0610821	-10.7597	-0.505652	0.614525	0.694681
TAG53:6FA18:1	0.128247	-8.20507	1.84153	0.0693394	0.157624
TAG53:6FA18:2	0.0588182	-8.68576	0.947943	0.346082	0.448505
TAG53:6FA18:3	0.113455	-8.08724	1.6788	0.0971867	0.20419
TAG53:6FA20:4	0.0176085	-11.2374	0.151443	0.880016	0.918662
TAG53:7FA18:3	0.0957945	-10.2855	1.39293	0.167594	0.284611
TAG54:0FA16:0	-0.288887	-11.0426	-1.55348	0.124352	0.234605
TAG54:0FA18:0	-0.381928	-9.99978	-1.66121	0.100681	0.207857
TAG54:1FA16:0	-0.297326	-9.59931	-2.07743	0.0410483	0.114991
TAG54:1FA18:0	-0.355229	-7.85078	-1.8675	0.0655827	0.152416
TAG54:1FA18:1	-0.296392	-7.87934	-1.89839	0.0613382	0.147495
TAG54:1FA20:0	-0.27191	-9.28353	-2.02151	0.0466525	0.122444
TAG54:1FA20:1	-0.302202	-10.6737	-2.47191	0.0156141	0.0627582
TAG54:2FA16:0	-0.299653	-8.53753	-2.73102	0.00780168	0.0426285
TAG54:2FA18:0	-0.254098	-6.24761	-1.85789	0.0669531	0.154307
TAG54:2FA18:1	-0.242441	-5.62886	-1.78305	0.0784636	0.175018
TAG54:2FA18:2	-0.254023	-8.24135	-1.9874	0.0503835	0.130183
TAG54:2FA20:0	-0.247352	-9.6959	-2.08462	0.0403714	0.114
TAG54:2FA20:1	-0.275424	-8.58886	-2.53745	0.0131575	0.0553962
TAG54:2FA20:2	-0.379015	-10.7903	-4.10422	9.88979e-05	0.00342846
TAG54:3FA16:0	-0.336359	-8.14416	-3.5157	0.000733569	0.0106643
TAG54:3FA16:1	-0.422647	-10.5258	-4.15801	8.16299e-05	0.00308709
TAG54:3FA18:0	-0.191563	-6.05057	-1.69792	0.0935034	0.198456
TAG54:3FA18:1	-0.175823	-4.22422	-1.40328	0.164495	0.284244
TAG54:3FA18:2	-0.195595	-6.05495	-1.7453	0.084866	0.184356
TAG54:3FA18:3	-0.293245	-10.3371	-2.37401	0.0200523	0.0734956
TAG54:3FA20:1	-0.277309	-8.88847	-2.71268	0.00820664	0.0440511
TAG54:3FA20:2	-0.374383	-8.65701	-4.2742	5.36866e-05	0.00297782
TAG54:3FA20:3	-0.278625	-10.1131	-3.39142	0.0010935	0.0133172
TAG54:4FA16:0	-0.294612	-7.87131	-3.25354	0.00168504	0.0163097
TAG54:4FA16:1	-0.448495	-10.0548	-4.43291	2.99892e-05	0.00210428
TAG54:4FA18:0	-0.172523	-6.88785	-1.43545	0.155151	0.275237
TAG54:4FA18:1	-0.173851	-4.30174	-1.39739	0.166252	0.284244
TAG54:4FA18:2	-0.174243	-4.81198	-1.39845	0.165935	0.284244
TAG54:4FA18:3	-0.375069	-8.30335	-2.81073	0.00624541	0.0382072
TAG54:4FA20:1	-0.391094	-10.486	-3.63814	0.000490845	0.00854086
TAG54:4FA20:2	-0.373711	-8.9203	-3.86395	0.000229037	0.00541705
TAG54:4FA20:3	-0.297529	-8.04213	-3.61623	0.000527763	0.00878198
TAG54:4FA20:4	0.151643	-8.78368	1.40633	0.163593	0.284244
TAG54:4FA22:1	-0.20903	-10.3032	-1.56791	0.120945	0.231857
TAG54:4FA22:4	-0.00523994	-10.8434	-0.0386272	0.969286	0.981258
TAG54:5FA16:0	-0.0455784	-7.69826	-0.520143	0.604435	0.686628
TAG54:5FA16:1	-0.421917	-9.78331	-4.61914	1.49357e-05	0.00155331
TAG54:5FA18:0	-0.332757	-8.93732	-2.33994	0.0218416	0.0770009
TAG54:5FA18:1	-0.227646	-5.22371	-1.62023	0.109214	0.214021
TAG54:5FA18:2	-0.195133	-5.00078	-1.31351	0.192857	0.310362
TAG54:5FA18:3	-0.420611	-6.85756	-2.84719	0.00563321	0.0355063
TAG54:5FA20:2	-0.469786	-10.4982	-4.23117	6.27455e-05	0.00301078
TAG54:5FA20:3	-0.31304	-8.31118	-3.28609	0.00152305	0.0154856
TAG54:5FA20:4	0.162034	-6.88261	1.66785	0.0993495	0.206716
TAG54:5FA20:5	-0.116108	-10.6824	-0.703346	0.483931	0.568688
TAG54:5FA22:1	-0.233886	-10.2254	-1.64359	0.104281	0.210858
TAG54:5FA22:4	-0.317798	-10.9782	-2.74236	0.0075606	0.0422176
TAG54:5FA22:5	0.108715	-9.66617	0.952374	0.343845	0.447698
TAG54:6FA16:0	0.101601	-8.19861	0.882446	0.380243	0.473596
TAG54:6FA16:1	-0.246446	-9.67975	-2.45462	0.0163274	0.0649972
TAG54:6FA18:1	-0.397446	-7.03977	-2.47503	0.0154886	0.0627582
TAG54:6FA18:2	-0.252595	-5.95359	-1.43063	0.156524	0.276493
TAG54:6FA18:3	-0.443398	-7.01798	-2.59622	0.0112571	0.0523796
TAG54:6FA20:3	-0.411687	-10.0484	-3.76958	0.000315994	0.00674121
TAG54:6FA20:4	0.165985	-7.14495	1.47269	0.144852	0.261993
TAG54:6FA20:5	-0.118575	-8.6649	-0.721927	0.472495	0.557611
TAG54:6FA22:5	-0.148119	-9.8516	-1.39093	0.168196	0.285008
TAG54:6FA22:6	0.267253	-9.33205	1.32751	0.188206	0.306434
TAG54:7FA16:1	-0.109227	-10.0937	-0.791258	0.43119	0.521439
TAG54:7FA18:1	-0.49735	-9.46922	-2.99034	0.00372604	0.0271936
TAG54:7FA18:2	-0.416901	-7.67938	-2.06554	0.0421882	0.115462
TAG54:7FA18:3	-0.507272	-7.96055	-2.49262	0.0147968	0.0609451
TAG54:7FA20:4	-0.00426409	-8.99155	-0.0341763	0.972824	0.981434
TAG54:7FA20:5	-0.157017	-8.87843	-0.879529	0.381812	0.47406
TAG54:7FA22:5	-0.266318	-10.9746	-2.15149	0.0345273	0.104082
TAG54:7FA22:6	0.00618476	-9.50313	0.031728	0.97477	0.981617
TAG54:8FA18:2	-0.498155	-10.1366	-2.57094	0.0120417	0.053204
TAG54:8FA18:3	-0.653298	-9.83991	-2.78775	0.00666202	0.0395914
TAG54:8FA20:4	-0.0652847	-11.215	-0.423215	0.673301	0.741444
TAG54:8FA20:5	-0.323084	-10.6626	-1.67726	0.0974903	0.204312
TAG54:8FA22:6	-0.0534443	-10.5423	-0.268409	0.789092	0.849321
TAG55:1FA16:0	0.197408	-9.31044	1.21416	0.228344	0.343636
TAG55:1FA18:1	-0.132486	-9.55963	-1.07203	0.287008	0.396004
TAG55:2FA18:1	-0.263787	-9.85728	-1.8917	0.0622378	0.148798
TAG55:2FA18:2	-0.113352	-10.1069	-0.766701	0.44557	0.533402
TAG55:3FA18:1	-0.229077	-9.25628	-1.65719	0.101492	0.208987
TAG55:3FA18:2	-0.252633	-10.3102	-2.16904	0.0331214	0.101313
TAG55:4FA18:1	-0.177495	-9.45573	-1.4428	0.153075	0.27341
TAG55:4FA18:2	-0.205187	-9.81432	-1.62413	0.108377	0.214021
TAG55:5FA18:1	-0.0993337	-10.1172	-1.26968	0.207968	0.325856
TAG55:5FA18:2	-0.163543	-10.0769	-1.25624	0.212775	0.331515
TAG55:5FA20:4	0.0810342	-10.556	0.841729	0.402509	0.495396
TAG55:6FA18:1	0.106352	-8.7927	1.62286	0.108648	0.214021
TAG55:6FA20:3	0.138381	-8.34803	1.92571	0.05778	0.140154
TAG55:6FA20:4	0.105448	-10.2166	1.35565	0.179116	0.298647
TAG55:7FA15:0	-0.0721878	-12.0384	-0.787086	0.433614	0.522093
TAG55:7FA18:1	-0.0540327	-9.21856	-0.912974	0.364066	0.463568
TAG55:7FA20:3	0.117493	-10.3818	1.70038	0.0930387	0.197975
TAG55:7FA20:4	0.14492	-8.01143	2.004	0.0485366	0.126591
TAG55:7FA22:6	0.0130431	-11.0604	0.0847791	0.932654	0.960356
TAG55:8FA20:4	0.125314	-10.0956	1.7436	0.0851626	0.184519
TAG56:10FA18:2	-0.24864	-10.3631	-2.12425	0.0368126	0.108434
TAG56:1FA16:0	-0.239994	-11.2065	-1.05801	0.293311	0.401019
TAG56:1FA18:1	-0.251469	-10.3304	-1.27604	0.205723	0.323557
TAG56:2FA16:0	-0.240774	-10.9783	-1.3525	0.180118	0.299119
TAG56:2FA18:0	-0.347906	-10.3862	-2.28656	0.0249309	0.0846632
TAG56:2FA18:1	-0.207806	-8.5895	-1.50067	0.137471	0.253045
TAG56:2FA20:0	-0.260393	-9.46437	-1.41185	0.161965	0.283099
TAG56:2FA20:1	-0.305056	-10.367	-1.97197	0.0521529	0.13229
TAG56:3FA16:0	-0.270274	-11.3815	-2.52742	0.0135095	0.0561996
TAG56:3FA18:0	-0.329109	-10.1734	-3.20715	0.00194398	0.0180436
TAG56:3FA18:1	-0.272244	-8.27699	-1.63885	0.105268	0.211552
TAG56:3FA18:2	-0.256531	-9.6065	-1.56512	0.121598	0.232573
TAG56:3FA20:0	-0.237873	-9.58285	-1.36848	0.175086	0.293794
TAG56:3FA20:1	-0.264887	-8.8766	-1.54499	0.126391	0.237376
TAG56:3FA20:2	-0.367236	-10.781	-4.05793	0.000116524	0.00372875
TAG56:4FA16:0	-0.247978	-10.7857	-2.76507	0.00709797	0.0408818
TAG56:4FA18:0	-0.147653	-9.4203	-1.76088	0.0821731	0.180391
TAG56:4FA18:1	-0.2913	-8.15675	-2.25894	0.0266756	0.0884228
TAG56:4FA18:2	-0.256401	-8.84463	-1.61895	0.109488	0.214021
TAG56:4FA20:1	-0.250524	-8.88364	-1.49	0.140251	0.257024
TAG56:4FA20:2	-0.39237	-9.35044	-3.28542	0.00152623	0.0154856
TAG56:4FA20:3	-0.195979	-9.5883	-2.58528	0.0115908	0.0526971
TAG56:4FA20:4	0.138252	-9.84349	1.34991	0.180945	0.299296
TAG56:4FA22:4	-0.0331361	-11.1746	-0.321725	0.748521	0.816211
TAG56:5FA16:0	-0.0623456	-9.1136	-0.65203	0.516296	0.602466
TAG56:5FA18:0	0.0647199	-8.63628	0.741267	0.460754	0.546079
TAG56:5FA18:1	-0.183761	-7.63596	-2.29741	0.0242732	0.0834517
TAG56:5FA18:2	-0.291067	-8.67885	-2.19685	0.0309958	0.0965863
TAG56:5FA20:1	-0.284278	-9.77671	-1.74695	0.0845762	0.184356
TAG56:5FA20:2	-0.383626	-9.35335	-2.91681	0.00461489	0.0312161
TAG56:5FA20:3	-0.23815	-8.42809	-2.91957	0.00457829	0.0312161
TAG56:5FA20:4	0.177079	-7.68207	1.87035	0.0651817	0.152335
TAG56:5FA22:4	-0.0195254	-9.00409	-0.200984	0.841234	0.88708
TAG56:5FA22:5	0.0179533	-9.89865	0.187537	0.851726	0.892489
TAG56:6FA16:0	-0.0192318	-8.09792	-0.203146	0.839549	0.88708
TAG56:6FA18:0	0.16512	-9.04294	1.65602	0.101731	0.208987
TAG56:6FA18:1	-0.01407	-7.32788	-0.198033	0.843534	0.88838
TAG56:6FA18:2	-0.117332	-8.11326	-1.22586	0.223935	0.339369
TAG56:6FA18:3	-0.476166	-10.6413	-3.64739	0.00047602	0.00854086
TAG56:6FA20:2	-0.400446	-10.1552	-2.90343	0.00479634	0.0317357
TAG56:6FA20:3	-0.247371	-8.51925	-2.39815	0.0188642	0.0713411
TAG56:6FA20:4	0.221267	-6.94045	2.54755	0.0128117	0.0549449
TAG56:6FA20:5	-0.0633193	-10.0893	-0.424528	0.672348	0.741444
TAG56:6FA22:4	-0.0242139	-9.29389	-0.23021	0.818531	0.870323
TAG56:6FA22:5	0.0536881	-7.76423	0.589418	0.557282	0.639529
TAG56:6FA22:6	0.201196	-9.57921	1.09883	0.275217	0.386737
TAG56:7FA16:0	0.104001	-8.20142	0.848598	0.398698	0.491433
TAG56:7FA16:1	-0.299453	-10.6497	-3.14929	0.00231911	0.0198918
TAG56:7FA18:0	-0.127813	-10.842	-1.05752	0.293535	0.401019
TAG56:7FA18:1	0.113375	-7.89843	1.07026	0.287799	0.396438
TAG56:7FA18:2	0.00751865	-7.83581	0.0797843	0.936613	0.962052
TAG56:7FA18:3	-0.405817	-10.1901	-3.63635	0.000493775	0.00854086
TAG56:7FA20:3	-0.250983	-9.37727	-2.09485	0.0394257	0.113484
TAG56:7FA20:4	0.232214	-7.16752	2.18319	0.0320246	0.0994196
TAG56:7FA20:5	-0.0488946	-8.78886	-0.313273	0.754908	0.821024
TAG56:7FA22:4	-0.211145	-11.1536	-2.04274	0.0444522	0.11892
TAG56:7FA22:5	0.0768764	-8.09374	0.745612	0.45814	0.544501
TAG56:7FA22:6	0.271833	-7.53488	1.46312	0.147448	0.266043
TAG56:8FA16:0	0.20131	-9.21629	1.22893	0.222786	0.338821
TAG56:8FA16:1	-0.1725	-10.6536	-1.20448	0.232041	0.347852
TAG56:8FA18:1	-0.109151	-9.49422	-0.856932	0.394104	0.487213
TAG56:8FA18:2	0.15273	-8.41079	1.13629	0.25931	0.373988
TAG56:8FA18:3	-0.332187	-10.0101	-2.80639	0.00632218	0.0383945
TAG56:8FA20:4	0.224092	-8.07969	1.66644	0.099631	0.206716
TAG56:8FA20:5	-0.0337725	-8.82087	-0.194311	0.846437	0.889187
TAG56:8FA22:5	-0.139447	-10.0665	-1.29384	0.199532	0.316814
TAG56:8FA22:6	0.292118	-7.84237	1.48581	0.141355	0.257912
TAG56:9FA18:3	-0.198304	-10.5404	-1.33578	0.185501	0.303215
TAG56:9FA20:4	0.0022203	-9.86114	0.0129316	0.989715	0.9921
TAG56:9FA20:5	-0.0972466	-9.68061	-0.501836	0.617195	0.696752
TAG56:9FA22:6	0.0505846	-9.79989	0.243808	0.808019	0.864102
TAG57:2FA18:1	0.190111	-9.71945	1.27893	0.20471	0.322837
TAG57:3FA18:2	0.224905	-10.1915	1.46208	0.14773	0.266043
TAG57:8FA22:6	0.122972	-10.6228	1.33899	0.184457	0.302698
TAG57:9FA22:6	0.130507	-7.89497	1.87065	0.0651396	0.152335
TAG58:10FA18:2	0.230524	-10.0964	1.44795	0.151634	0.271895
TAG58:10FA20:4	0.605075	-9.63526	2.67761	0.00903477	0.0464008
TAG58:10FA20:5	0.227093	-10.9608	0.911286	0.364948	0.463568
TAG58:10FA22:5	-0.102446	-11.3879	-0.77687	0.439582	0.527968
TAG58:10FA22:6	0.288803	-9.31739	1.32587	0.188746	0.306712
TAG58:2FA18:1	-0.153004	-10.5389	-0.542256	0.589186	0.672432
TAG58:3FA18:1	-0.137736	-10.4858	-0.599123	0.550825	0.632992
TAG58:5FA18:1	-0.153318	-10.749	-1.97646	0.0516327	0.131371
TAG58:6FA16:0	-0.291393	-11.5279	-3.14397	0.00235684	0.0200091
TAG58:6FA18:0	0.0392718	-10.5503	0.448179	0.655265	0.727878
TAG58:6FA18:1	-0.0629373	-9.61455	-0.880243	0.381428	0.47406
TAG58:6FA20:4	0.0397431	-11.02	0.460028	0.646774	0.722303
TAG58:6FA22:4	-0.0253094	-10.0493	-0.300246	0.764787	0.828519
TAG58:6FA22:5	0.0694971	-10.1594	0.801755	0.425127	0.517114
TAG58:7FA16:0	-0.387884	-11.456	-3.30989	0.00141403	0.0148921
TAG58:7FA18:0	0.1278	-10.5119	1.04854	0.297622	0.405273
TAG58:7FA18:1	0.0112207	-9.05538	0.137572	0.890933	0.92773
TAG58:7FA18:2	-0.0262664	-10.0904	-0.308606	0.758443	0.822718
TAG58:7FA20:4	0.0479598	-10.7142	0.472697	0.637747	0.715102
TAG58:7FA22:4	-0.0226505	-10.1543	-0.231206	0.81776	0.870323
TAG58:7FA22:5	0.0921689	-8.89463	1.14206	0.256916	0.373988
TAG58:7FA22:6	0.176241	-9.67241	0.941782	0.349208	0.451289
TAG58:8FA18:1	0.137279	-9.03506	0.988888	0.325771	0.434362
TAG58:8FA18:2	0.0433442	-9.60391	0.433396	0.665922	0.735934
TAG58:8FA20:3	0.00367643	-10.9567	0.0249998	0.980119	0.984854
TAG58:8FA20:4	0.237035	-10.0062	1.62124	0.108996	0.214021
TAG58:8FA22:5	0.100526	-9.00754	1.11351	0.268904	0.381789
TAG58:8FA22:6	0.240128	-8.3787	1.21565	0.227778	0.343636
TAG58:9FA18:1	0.188066	-9.624	1.24167	0.218073	0.335466
TAG58:9FA18:2	0.185185	-9.57049	1.2396	0.218835	0.335466
TAG58:9FA20:4	0.473114	-9.39279	2.43348	0.0172391	0.067023
TAG58:9FA22:5	0.0993297	-9.85597	0.899222	0.371298	0.468986
TAG58:9FA22:6	0.280577	-8.45356	1.37059	0.174428	0.293773
TAG60:10FA22:5	0.27203	-11.1363	1.90355	0.060652	0.146268
TAG60:10FA22:6	0.364783	-11.011	1.74796	0.0844002	0.184356
TAG60:11FA22:5	0.398561	-11.4555	2.22413	0.0290275	0.0928543
TAG60:11FA22:6	0.496333	-10.6172	2.06938	0.0418173	0.115462
TAG60:12FA22:6	0.592523	-10.8709	1.9784	0.0514092	0.131371
