# Supplementary material for: A single 36-h water-only fast vastly remodels the plasma lipidome
Source: Front Cardiovasc Med. 2023 Sep 7;10:1251122. doi: 10.3389/fcvm.2023.1251122 (PMC10513913; doi:10.3389/fcvm.2023.1251122)
Supplement: Supplementary file 7 [file Datasheet2.xlsx]

## Sheet: Notes
Timepoint	Nutrition State	Notes
A	Baseline	Overnight
B	Fed	2-hour postprandial
C	Fasted	36-hour fast
D	Refed	2-hour postprandial after 36-hour fast

## Sheet: lipid class
class	name	units	101 A	101 B	101 C	101 D	102 A	102 B	102 C	102 D	103 A	103 B	103 C	103 D	104 A	104 B	104 C	104 D	105 A	105 B	105 C	105 D	106 A	106 B	106 C	106 D	107 A	107 B	107 C	107 D	108 A	108 B	108 C	108 D	109 A	109 B	109 C	109 D	110 A	110 B	110 C	110 D	111 A	111 B	111 C	111 D	112 A	112 B	112 C
CE	CE	uM	2336.52	2321.79	2509.81	2737.96	2120.35	1961.85	2029.19	1808.55	2979.92	3212.99	3242.95	2977.92	2843.04	2829.16	3153.16	2690.15	2051.36	1837.12	2110.48	2231.7	2490.1	3205.4	2509.2	2964.88	2388.18	2712.03	2271.33	2363.7	1602.23	1537.9	1899.33	1701.4	2263.16	2863.3	2354.24	2695.87	1606.83	1750.87	1999.33	1689.64	1930.09	1986.63	1836.08	1909.35	1536.65	1542.12	1742.38
CER	CER	uM	4.9641	4.7922	5.5897	5.0434	5.9114	5.7263	6.5235	4.888	8.5254	8.5658	8.4917	7.16	6.377	6.2206	8.2963	5.8163	5.437	4.6851	6.3125	6.3036	6.3156	9.534	8.052	8.8132	3.8794	4.1248	3.843	4.2703	4.6882	3.7423	5.5752	5.2663	5.0331	7.153	5.7797	6.4012	4.3334	4.8431	5.9973	4.1149	3.8662	3.4772	3.6783	3.6814	3.7271	3.7903	4.2305
DAG	DAG	uM	10.9315	12.4795	12.0183	10.4937	11.5626	16.9141	13.5556	12.7471	27.63	28.881	28.2848	24.286	22.6779	28.6106	12.3009	15.0291	10.7212	18.8693	11.1755	21.2311	14.0474	26.4582	15.3368	19.8184	7.8737	7.7399	10.714	9.6415	12.5122	9.4923	24.5498	12.6824	18.5744	35.75	22.2275	35.6968	16.2538	19.9164	11.7286	14.3875	10.0295	14.0465	12.2769	10.6472	8.1502	13.2858	7.8501
DCER	DCER	uM	1.8135	1.8394	2.0633	1.9779	1.9317	2.0374	2.1891	1.8829	2.3809	2.9714	2.7312	2.4293	2.0962	2.0745	2.5136	2.173	1.8272	1.8006	1.8463	1.9585	2.382	3.6114	2.3504	2.942	1.6134	1.7305	1.662	1.7097	1.6587	1.5154	1.7209	1.8987	1.7823	2.2532	1.9942	2.1187	1.5234	1.619	1.6779	1.4378	1.5299	1.6712	1.5453	1.5831	1.5453	1.562	2.0101
FFA	FFA	uM	495.024	324.956	939.886	607.259	335.611	743.271	750.689	658.22	451.502	478.72	849.706	465.945	655.898	452.187	901.582	484.429	599.353	352.4	812.582	454.836	492.449	554.717	723.929	457.176	564.506	733.365	818.691	395.192	475.81	245.834	1066.64	728.568	550.364	505.462	636.954	589.865	381.841	369.904	892.309	394.621	582.237	337.747	613.202	457.227	338.813	383.402	986.806
HCER	HCER	uM	3.5905	3.3512	3.6527	3.8537	3.829	3.1946	3.4128	2.9312	5.6177	5.2052	5.6837	4.8404	5.3096	4.8995	6.114	5.4263	3.3885	2.9047	3.7594	3.7226	3.8797	4.9355	4.488	4.9824	5.1794	5.6028	5.2737	5.2659	3.3993	3.0859	3.7888	3.6004	4.135	5.4064	5.0537	5.5719	2.824	3.2025	3.8443	3.3278	3.4552	3.4489	3.574	3.5513	3.3663	3.358	3.6815
LCER	LCER	uM	2.7078	2.5225	3.4782	3.3311	4.2628	3.8449	4.3885	3.568	2.531	2.9259	3.5909	3.0567	3.3827	3.2871	4.7188	3.6499	3.3587	2.6694	3.7124	3.756	3.2425	3.9874	3.6036	4.0614	4.9969	5.0441	5.4493	5.2788	2.8117	2.5476	3.6339	3.0107	4.2938	4.8908	5.6058	5.5418	2.4306	2.6338	3.7231	3.183	2.8084	3.0442	3.152	3.4028	3.3109	3.4592	4.3542
LPC	LPC	uM	200.724	201.177	131.688	197.42	269.94	235.909	117.365	148.767	236.692	264.719	194.118	204.451	194.517	208.895	145.8	199.693	223.615	240.327	156.782	283.524	197.955	399.089	137.046	309.436	238.258	330.725	132.34	289.14	175.444	199.385	120.296	239.335	172.309	294.945	116.588	259.211	163.185	236.537	155.893	167.422	163.719	284.118	140.509	206.191	170.022	244.222	137.211
LPE	LPE	uM	4.3902	5.7771	3.4772	4.9523	6.6415	9.3377	3.2063	5.7678	5.9962	7.0764	5.5323	6.3319	5.2785	6.034	3.2817	5.8591	6.3705	7.6207	3.4199	10.4825	4.1971	14.9835	3.7636	11.9845	6.0468	9.7493	3.0207	8.4352	4.8874	5.4019	4.3831	7.9679	4.4159	10.637	3.144	8.3327	3.2342	6.6909	2.616	4.8274	5.1037	9.6386	3.4942	6.6635	4.231	9.8225	3.9291
MAG	MAG	uM	1.5745	2.2972	1.8171	2.821	2.5649	1.8656	2.4497	2.4304	3.7466	3.7976	4.8766	3.853	4.6676	4.1456	1.7322	1.958	2.7426	1.9756	2.0223	2.9259	3.8221	3.5654	5.1095	4.1573	1.888	3.2275	1.6149	2.1128	2.0371	1.9184	4.3699	2.8314	2.7262	5.9035	3.9244	3.9528	1.6661	2.7232	2.2067	3.7492	3.6237	6.9679	4.9475	5.7243	2.3529	5.628	2.5288
PC	PC	uM	1609.05	1702.69	1884.61	1859.17	1622.9	1681.82	1595.75	1351.52	2339.53	2781.91	2463.4	2373.36	2350.49	2343.14	2718.23	2140.89	2053.81	1776.84	1880.7	2180.99	1999.11	2936.56	1924.22	2651.5	2299.02	2533.6	2084.55	1995.1	1768.42	1710.45	1898.93	1727.84	1960.09	2604.7	1955.55	2352.21	1590.01	1805.3	1841.88	1525.12	1863.5	2037.96	1659.84	1877.13	1369.75	1469.3	1626.34
PE	PE	uM	216.198	224.608	160.583	195.787	163.9	166.014	102.891	124.683	112.837	132.424	104.431	109.712	110.998	125.122	81.2743	109.432	115.534	121.232	96.6081	139.917	145.342	207.662	106.873	154.708	114.867	123.953	81.3205	106.572	94.8696	81.2822	102.803	95.694	159.928	218.241	119.601	175.898	80.3178	84.8053	65.5875	74.0823	101.377	106.376	72.0632	82.4567	102.649	102.248	81.9783
PI	PI	uM	7.4482	6.3755	8.1734	6.6368	5.1269	6.8222	6.4009	4.7018	11.3887	9.3421	10.0844	10.2237	9.7309	11.0943	16.0771	8.1192	10.9023	9.1692	8.2259	9.1572	6.4926	16.224	8.3487	12.9391	7.2726	9.7921	5.9489	5.4786	9.3124	9.3463	8.6212	9.6308	11.1229	15.4947	12.5093	10.3709	5.7474	7.4428	7.2255	5.6082	7.5259	10.6097	8.3539	11.8038	8.1834	9.0669	14.0321
SM	SM	uM	489.501	487.014	562.818	608.218	548.359	501.232	544.96	463.29	588.343	629.14	700.988	612.839	512.106	498.365	612.729	546.279	433.08	355.936	476.996	518.124	550.799	711.424	564.015	676.379	546.762	607.333	550.141	548.038	412.375	378.482	498.274	448.215	456.358	541.284	524.598	576.701	292.24	322.772	404.913	338.798	392.012	382.877	405.113	415.344	305.605	312.905	383.074
TAG	TAG	uM	643.961	720.15	483.737	510.376	646.988	737.488	640.674	666.392	1648.02	1953.79	1347.59	1550.2	1398.55	2056.73	617.219	952.31	707.184	1598.6	592.802	1211.71	643.847	1436.34	695.29	1096.89	398.908	410.139	454.944	473.266	719.368	701.653	1103.79	863.939	986.866	1959.27	957.043	1608.77	917.728	1228.83	540.544	940.98	548.109	689.944	589.969	566.804	459.691	786.228	364.531
[truncated: 33 more columns]

## Sheet: lipid species
class	species	units	101 A	101 B	101 C	101 D	102 A	102 B	102 C	102 D	103 A	103 B	103 C	103 D	104 A	104 B	104 C	104 D	105 A	105 B	105 C	105 D	106 A	106 B	106 C	106 D	107 A	107 B	107 C	107 D	108 A	108 B	108 C	108 D	109 A	109 B	109 C	109 D	110 A	110 B	110 C	110 D	111 A	111 B	111 C	111 D	112 A	112 B	112 C
CE	CE(12:0)	uM	0.5922	0.4731	0.4196	0.5065	0.3751	0.2885	0.257	0.1999	1.9858	2.1592	1.4436	1.3488	1.6755	1.3798	1.0189	0.7361	0.6761	0.4902	0.4008	0.3988	1.8731	2.3405	1.2409	1.5393	0.6309	0.6896	0.3908	0.4726	0.5448	0.4217	0.2821	0.264	3.6557	3.8417	2.0168	2.9942	0.3756	0.6605	0.6393	0.7508	0.4764	0.483	0.3206	0.3975	0.393	0.3466	0.3534
CE	CE(14:0)	uM	19.3696	18.4451	18.444	19.0976	15.3324	12.9817	12.9277	10.4569	48.4357	49.93	39.9864	33.7757	37.069	32.6453	30.6362	23.6961	25.4334	19.3817	19.7639	19.0404	37.4075	48.1902	34.2662	39.9485	34.3334	37.4082	27.5222	27.9482	17.5758	15.3543	14.6664	12.3011	29.6163	32.0493	20.9442	23.5005	19.7754	19.486	18.5086	14.161	23.9718	21.9099	17.2229	17.0319	13.4746	12.4745	12.236
CE	CE(14:1)	uM	0.7339	0.6559	0.7273	0.7498	0.6151	0.5418	0.6834	0.5629	2.0245	1.9687	1.5246	1.3073	2.0542	1.6435	1.3628	1.1192	1.1956	0.8606	0.9061	0.7213	1.5387	1.9767	1.2412	1.4129	1.6565	1.6928	1.0673	1.0675	0.9093	0.8082	0.7485	0.6574	0.519	0.5956	0.4469	0.4584	1.0086	0.9021	0.6528	0.5142	1.5996	1.3626	0.8289	0.7922	0.5089	0.4249	0.4556
CE	CE(15:0)	uM	7.2542	7.0193	7.607	7.9176	7.3661	6.5887	6.8916	5.7409	13.8108	14.2869	13.5898	11.7174	9.7732	9.2815	10.8979	8.7795	9.2062	7.3936	8.7727	8.6417	12.6757	16.5528	13.7627	15.692	9.901	11.1998	9.1653	9.4557	5.5072	4.9825	5.7221	4.683	4.5439	5.2407	4.1673	4.5646	6.168	6.4378	7.0299	5.5814	5.5059	5.5072	5.288	5.5141	5.9891	5.7817	6.1787
CE	CE(16:0)	uM	459.961	453.53	505.438	549.814	384.269	346.195	378.849	332.473	510.839	539.535	558.933	509.995	487.911	478.039	571.382	489.572	332.029	280.58	356.592	371.129	418.771	543.266	449.045	531.171	423.734	486.648	425.929	446.329	274.532	256.743	331.193	293.77	358	451.074	410.211	468.822	267.017	292.923	351.213	299.233	294.904	299.704	290.514	311.418	260.667	262.146	307.981
CE	CE(16:1)	uM	109.482	107.9	120.462	129.402	61.242	56.0375	61.2302	50.683	100.827	108.143	110.218	94.3621	133.514	122.928	135.353	103.787	72.5213	59.1491	79.9206	79.3198	94.2299	121.236	100.56	110.612	166.026	175.519	143.228	137.401	67.46	65.0993	86.0847	70.7691	58.2935	69.386	54.7883	59.8449	53.0491	56.1379	65.1901	48.3803	157.515	144.591	110.268	103.992	46.4127	47.3084	63.1203
CE	CE(17:0)	uM	9.0651	8.8774	9.715	10.1056	9.3138	8.2983	9.062	7.6126	10.933	11.4669	10.7988	9.618	9.9726	9.9957	11.8093	9.7451	8.0071	6.6423	8.6979	8.7061	10.4659	14.1614	12.0274	13.9399	8.3639	9.6709	8.5372	8.9823	6.4268	6.1086	7.2532	6.0719	5.0181	6.0363	5.1652	5.6038	5.9768	6.4797	7.3806	6.0765	6.1698	6.1171	5.8901	6.2236	6.1682	6.0137	6.4109
CE	CE(18:0)	uM	47.4987	47.3695	52.6142	54.612	59.7508	53.2207	53.9611	45.6554	58.4233	60.8704	61.7508	55.9483	54.6864	53.0477	64.946	52.9772	38.8929	32.4092	44.4311	44.0184	49.5713	68.5944	58.1917	69.4504	41.5529	45.7604	42.368	44.0219	33.3442	30.4945	40.6335	34.9811	46.6079	58.7194	52.1613	59.3009	28.8036	33.4734	38.9399	33.5326	34.1931	35.3267	34.8409	37.7862	29.7985	28.8744	33.4919
CE	CE(18:1)	uM	480.893	490.137	524.129	571.747	556.17	517.896	524.145	460.054	641.51	702.317	722.597	653.2	637.087	624.004	721.906	607.594	505.446	437.949	512.404	538.307	575.532	735.287	569.433	683.435	528.429	595.982	501.955	526.361	375.418	357.799	452.806	403.901	526.734	666.79	552.942	634.258	329.159	378.195	436.607	370.298	481.474	499.918	467.739	487.599	352.722	353.579	408.703
CE	CE(18:2)	uM	678.677	682.805	711.785	774.252	763.147	725.09	715.545	648.17	1137.79	1227.8	1166.17	1113.83	956.448	998.39	1024.76	902.141	770.305	744.124	765.641	819.098	891.086	1158.45	866.631	1028.47	762.488	897.391	732.328	773.728	618.888	610.755	707.94	650.937	843.205	1117.16	839.738	966.798	606.576	646.043	688.546	601.303	697.37	737.579	676.373	699.758	614.533	621.295	653.652
CE	CE(18:3)	uM	40.9947	39.4939	37.7003	40.39	32.4467	28.8448	26.3028	23.115	91.5046	101.254	89.6686	72.7406	105.959	95.3633	94.5982	73.0743	56.1463	46.4325	50.2843	51.0875	72.4205	85.8446	58.8336	64.8003	80.2265	84.0323	58.9241	56.4431	42.8859	40.6093	41.928	34.8595	50.4298	56.3422	40.2394	44.0758	68.1854	67.5727	63.0631	43.3046	72.8519	66.1796	49.0786	46.1579	27.5063	26.1298	27.8118
CE	CE(18:4)	uM	1.5234	1.2233	1.1551	1.2254	0.3829	0.3371	0.3842	0.3211	1.7073	1.7946	1.3684	1.0689	2.4004	1.9679	1.7139	1.2681	1.2654	0.9465	0.9446	0.8437	1.8436	2.0482	1.2212	1.2476	2.4908	2.1833	1.2923	1.133	0.8847	0.8154	0.7131	0.5253	0.8419	0.7942	0.5098	0.5376	2.0897	1.7642	1.221	0.815	2.6865	2.1761	1.2349	1.0284	0.5139	0.4637	0.3992
CE	CE(20:0)	uM	1.1024	0.904	1.008	0.9738	1.0326	0.8561	1.1311	0.9554	1.827	1.3598	2.0876	1.7416	1.2125	0.9838	1.2041	1.1126	1.0499	0.7688	1.1593	0.7993	1.2853	1.4718	1.7824	2.0538	0.6904	0.761	0.731	0.7922	0.8203	0.6728	0.7151	0.6899	3.0739	1.5075	1.4691	1.1895	0.6646	0.7249	0.7367	0.5995	0.5796	0.6014	0.6151	0.6815	1.2358	0.9915	1.4016
CE	CE(20:1)	uM	1.7955	1.8206	2.0588	2.0725	2.5832	2.4385	2.5411	2.1103	2.2687	2.1097	2.3806	1.7721	2.7642	2.4637	2.8691	2.6616	1.9826	1.7649	2.23	2.1612	1.645	1.9941	1.8321	2.11	1.8726	1.8151	1.7483	2.2842	1.8043	1.3968	1.697	1.7349	1.6313	1.8193	1.7046	1.6758	1.5266	1.6268	1.7902	1.4803	1.7622	1.7446	1.731	1.8832	1.3005	1.2431	1.2154
CE	CE(20:2)	uM	2.0942	2.0097	2.1573	2.2091	1.7504	1.6035	1.7	1.4749	2.447	2.5227	2.9791	2.4976	3.8254	3.7185	4.5058	3.5582	1.7916	1.4498	1.9672	2.039	1.5244	1.8724	1.6792	1.9061	1.9023	1.9936	1.9247	1.8963	1.4859	1.3247	1.6692	1.4012	1.7762	2.0482	1.902	2.0073	1.2769	1.4026	1.9689	1.6582	1.6955	1.7753	1.9916	2.0731	1.3997	1.3333	1.4503
CE	CE(20:3)	uM	34.2483	33.1787	36.4214	41.3299	19.1119	17.1602	20.0342	17.9157	38.7065	42.6234	49.103	42.3766	62.194	60.0717	74.0817	59.9824	25.9161	21.0494	28.9698	31.9939	24.6908	30.4171	26.6189	30.8457	29.0178	32.6308	30.1026	30.1991	16.8016	15.6902	21.5789	18.1043	30.9509	35.0533	32.9368	35.8529	18.9564	21.3992	33.4733	26.8059	21.7393	23.7465	26.9559	29.5585	17.168	16.6778	19.5206
CE	CE(20:4)	uM	325.752	321.829	362.317	408.467	185.494	165.725	191.33	181.087	271.555	295.241	352.308	321.985	283.823	284.662	341.076	298.49	170.979	152.882	197.087	223.024	231.566	293.014	243.678	291.177	230.062	256.613	227.96	239.797	113.777	106.701	154.757	139.743	249.805	299.232	278.881	326.389	156.322	171.606	227.024	191.27	102.95	113.946	121.724	132.077	125.386	126.022	159.526
CE	CE(20:5)	uM	77.2639	70.2026	71.8137	77.2968	6.657	5.6385	6.3801	6.1237	25.0008	27.933	30.7208	25.8001	22.0781	20.9201	24.135	19.4522	14.4927	12.2306	15.0653	15.6765	40.9799	52.5532	41.9946	46.1093	41.4033	43.7442	31.506	29.9634	9.6301	8.7435	12.3006	10.3967	25.5111	28.9467	23.1127	24.4766	22.8993	24.5137	26.4908	19.6454	13.5292	13.9691	11.8874	12.1075	13.6974	13.8701	15.8025
CE	CE(22:0)	uM	1.3044	1.3203	1.2757	1.2882	0.4369	0.3848	0.3666	0.3213	0.6027	0.6994	0.6908	0.5567	0.6476	0.6393	0.7832	0.6908	0.477	0.4495	0.4946	0.5549	0.728	0.8181	0.709	0.7909	0.776	0.8342	0.6828	0.7793	0.3807	0.3051	0.3647	0.363	0.4546	0.5002	0.4832	0.5042	0.5212	0.5795	0.5721	0.4816	0.4018	0.4247	0.3793	0.3958	0.3302	0.3194	0.3595
CE	CE(22:1)	uM	0.1777	0.1751	0.1885	0.1789	0.1867	0.1703	0.1755	0.1493	0.1801	0.1927	0.2066	0.1861	0.2004	0.1981	0.2404	0.2075	0.1448	0.1284	0.1419	0.1528	0.1685	0.1951	0.1733	0.2086	0.1705	0.185	0.1704	0.17	0.1337	0.1127	0.1474	0.1154	0.2146	0.2013	0.1871	0.2122	0.1132	0.1108	0.1237	0.1038	0.1064	0.1108	0.0981	0.108	0.1217	0.1165	0.1333
CE	CE(22:2)	uM	0.3505	0.3029	0.3053	0.2979	0.1811	0.1572	0.2356	0.1769	0.3552	0.2515	0.4095	0.3454	0.2611	0.221	0.3156	0.2934	0.1664	0.1258	0.206	0.1495	0.2602	0.2983	0.4167	0.4898	0.1649	0.1641	0.1659	0.1844	0.1391	0.1161	0.1313	0.1193	0.8091	0.3745	0.4264	0.31	0.1408	0.1449	0.1692	0.1452	0.1001	0.1107	0.1196	0.1176	0.2572	0.2061	0.2986
CE	CE(22:4)	uM	0.8971	0.8404	0.9401	0.9906	0.5893	0.5177	0.602	0.5308	0.6209	0.6601	0.7743	0.6786	0.7254	0.7064	0.8343	0.7415	0.4193	0.3401	0.4743	0.4869	0.4481	0.5764	0.5208	0.6152	0.5688	0.5941	0.5414	0.579	0.3353	0.3155	0.4006	0.3767	0.462	0.5478	0.4963	0.5603	0.3587	0.4126	0.5304	0.4464	0.3283	0.3459	0.3635	0.4168	0.2965	0.2929	0.354
CE	CE(22:5)	uM	4.4785	3.8843	4.9259	5.0581	2.2432	1.9892	2.7197	2.408	3.2032	3.4323	4.3345	3.8695	3.8524	3.757	4.8042	4.2421	2.3806	1.7363	2.5766	2.3531	2.4795	3.0835	2.9689	3.4367	2.7484	3.0676	2.9043	2.9728	1.7885	1.8105	2.1478	2.037	2.2918	2.7664	2.965	3.1541	1.8999	2.1337	3.09	2.7313	1.4263	1.6416	1.853	2.1598	1.6543	1.5823	1.9194
CE	CE(22:6)	uM	30.1958	26.6375	35.3133	37.0778	9.2198	8.4642	11.2832	9.8811	12.8407	13.8913	18.297	16.655	22.2168	21.4945	27.1464	23.5165	10.0198	7.476	10.851	10.5625	16.4245	20.5662	19.7905	22.7576	18.417	20.8738	19.6159	20.1212	10.3591	10.3518	13.0022	12.2044	18.1579	21.7913	25.7599	28.1702	13.569	15.7277	23.8811	19.8254	6.4698	7.0494	8.4365	9.7208	14.7303	14.2791	19.1701
CE	CE(24:0)	uM	0.6226	0.5795	0.7057	0.732	0.2862	0.2702	0.302	0.2712	0.3058	0.3353	0.4262	0.3857	0.5107	0.4576	0.6001	0.5126	0.2905	0.2637	0.3537	0.3096	0.3335	0.3908	0.418	0.4442	0.3847	0.4094	0.418	0.418	0.2599	0.2703	0.3032	0.2748	0.3975	0.3215	0.4254	0.422	0.2817	0.3032	0.3952	0.3841	0.1837	0.203	0.227	0.2388	0.2588	0.2264	0.3141
CE	CE(24:1)	uM	0.1895	0.1775	0.1864	0.1661	0.17	0.158	0.1528	0.1038	0.2201	0.2107	0.1763	0.1564	0.1822	0.182	0.1853	0.199	0.1239	0.0966	0.1459	0.1284	0.1537	0.2018	0.1687	0.212	0.1722	0.166	0.1548	0.1961	0.1341	0.0943	0.1453	0.1221	0.1612	0.1602	0.1609	0.185	0.1132	0.1107	0.0957	0.1157	0.1024	0.1016	0.0973	0.1087	0.1252	0.1258	0.1164
CER	CER(14:0)	uM	0.0224	0.0219	0.0193	0.021	0.0136	0.0144	0.0152	0.0127	0.0271	0.0266	0.0221	0.0199	0.0211	0.0203	0.0185	0.0162	0.0246	0.017	0.0201	0.0186	0.0221	0.0273	0.018	0.0273	0.0151	0.0183	0.0143	0.0202	0.0155	0.0144	0.0164	0.0159	0.0194	0.0174	0.014	0.0171	0.0134	0.0166	0.0124	0.0142	0.0134	0.0175	0.0148	0.0183	0.0148	0.012	0.0134
CER	CER(16:0)	uM	0.4488	0.4496	0.4402	0.4591	0.3731	0.4234	0.3313	0.3679	0.4068	0.4703	0.4626	0.5014	0.3768	0.4329	0.4204	0.4263	0.3922	0.3173	0.3479	0.5096	0.3112	0.5589	0.3392	0.5115	0.2721	0.3145	0.266	0.3475	0.2744	0.2498	0.3612	0.367	0.2841	0.3487	0.2716	0.384	0.2451	0.28	0.2999	0.2862	0.2096	0.2373	0.2314	0.2787	0.2065	0.2549	0.2338
CER	CER(18:0)	uM	0.1701	0.1578	0.1874	0.1549	0.1104	0.1204	0.1271	0.106	0.1164	0.1345	0.176	0.1514	0.088	0.0936	0.168	0.1093	0.0883	0.0584	0.0762	0.0857	0.0957	0.1417	0.1129	0.1314	0.1155	0.101	0.1123	0.111	0.0811	0.0612	0.1086	0.0854	0.0959	0.1213	0.1071	0.1212	0.0604	0.0669	0.1048	0.0669	0.06	0.0514	0.0606	0.0655	0.0502	0.0643	0.0685
CER	CER(18:1)	uM	0.006	0.0089	0.0077	0.0097	0.0068	0.0102	0.0088	0.0077	0.0108	0.0102	0.0134	0.0132	0.0065	0.0092	0.0104	0.0103	0.0101	0.0079	0.0085	0.0092	0.0102	0.0177	0.0119	0.0117	0.0071	0.0087	0.0068	0.008	0.006	0.0055	0.0091	0.0072	0.0069	0.0089	0.006	0.0101	0.0051	0.0059	0.0066	0.0052	0.0069	0.0062	0.0061	0.0066	0.0058	0.0076	0.0072
CER	CER(20:0)	uM	0.1295	0.1193	0.1323	0.1092	0.1048	0.1122	0.1072	0.0809	0.1607	0.1555	0.1543	0.1374	0.115	0.1195	0.1514	0.1089	0.1214	0.0802	0.1051	0.119	0.1083	0.1466	0.1145	0.1335	0.0934	0.0955	0.075	0.0874	0.0994	0.0689	0.1133	0.0975	0.1146	0.1406	0.1123	0.1162	0.0763	0.0793	0.0987	0.0731	0.0641	0.0545	0.0592	0.0681	0.0624	0.0664	0.0766
CER	CER(20:1)	uM	0.0072	0.0054	0.0075	0.0067	0.0073	0.0087	0.0073	0.0074	0.0104	0.0102	0.0118	0.0111	0.0072	0.0074	0.0081	0.008	0.0065	0.0055	0.0068	0.0047	0.0106	0.0108	0.0102	0.009	0.0086	0.0094	0.0065	0.0069	0.0084	0.0067	0.0082	0.0085	0.0081	0.0081	0.0074	0.0092	0.0044	0.0053	0.0089	0.0065	0.0061	0.0075	0.007	0.0066	0.0086	0.0062	0.0091
CER	CER(22:0)	uM	0.6622	0.6365	0.71	0.6357	0.9976	0.9049	0.9194	0.6972	1.5126	1.4584	1.3781	1.1807	0.9825	0.9572	1.2073	0.882	0.9559	0.8016	1.018	1.0965	0.9951	1.5759	1.2141	1.3993	0.5828	0.6487	0.5348	0.6545	0.6711	0.5456	0.719	0.8388	0.818	1.1732	0.843	0.9444	0.8593	0.9007	0.9637	0.6975	0.4917	0.4932	0.4551	0.5584	0.4487	0.4718	0.5023
CER	CER(22:1)	uM	0.0348	0.0338	0.0326	0.0344	0.039	0.0389	0.04	0.034	0.0584	0.0468	0.0457	0.0437	0.0365	0.0441	0.044	0.0365	0.0329	0.0309	0.0392	0.0377	0.0472	0.0648	0.0527	0.0605	0.0326	0.0337	0.0322	0.0354	0.0327	0.0249	0.0362	0.0336	0.0304	0.039	0.0389	0.0418	0.026	0.0247	0.0328	0.0263	0.0285	0.03	0.0251	0.0296	0.0299	0.0322	0.0322
CER	CER(24:0)	uM	2.186	2.1281	2.6879	2.4063	3.0386	2.9046	3.6276	2.6102	4.8654	4.8851	4.8524	3.9783	3.5209	3.3995	4.579	3.1115	3.011	2.7364	3.8376	3.5863	3.3929	5.1185	4.6159	5.034	1.8895	2.0033	1.9002	2.0515	2.4906	1.9928	3.0229	2.6945	2.8466	4.1666	3.4007	3.7479	2.4597	2.7672	3.4562	2.2916	2.2687	1.9598	2.0945	1.9174	1.9108	1.889	2.0884
CER	CER(24:1)	uM	1.2364	1.1708	1.3005	1.1262	1.1181	1.0893	1.2434	0.877	1.2739	1.2812	1.2938	1.0419	1.1536	1.0699	1.6145	1.0406	0.7296	0.563	0.7864	0.7714	1.2089	1.7476	1.4599	1.3844	0.8042	0.8021	0.839	0.8855	0.9452	0.715	1.1051	1.0527	0.7462	1.0178	0.9047	0.9319	0.5429	0.6552	0.9521	0.6142	0.6561	0.5661	0.6763	0.6879	0.9255	0.9221	1.1109
CER	CER(26:0)	uM	0.0349	0.0364	0.0391	0.0517	0.0792	0.0755	0.0662	0.063	0.0568	0.0644	0.0571	0.0525	0.0464	0.0425	0.05	0.0432	0.051	0.0529	0.0517	0.05	0.0868	0.0894	0.0721	0.0753	0.0374	0.0685	0.035	0.0411	0.0444	0.0427	0.0536	0.0466	0.0469	0.0885	0.054	0.0572	0.0303	0.0298	0.0469	0.0208	0.0447	0.0379	0.0332	0.0283	0.0452	0.0431	0.0674
CER	CER(26:1)	uM	0.0258	0.0237	0.0252	0.0285	0.0229	0.0238	0.03	0.024	0.0261	0.0226	0.0244	0.0285	0.0225	0.0245	0.0247	0.0235	0.0135	0.014	0.015	0.0149	0.0266	0.0348	0.0306	0.0353	0.0211	0.0211	0.0209	0.0213	0.0194	0.0148	0.0216	0.0186	0.016	0.0229	0.02	0.0202	0.0105	0.0115	0.0143	0.0124	0.0164	0.0158	0.015	0.016	0.0187	0.0207	0.0207
DAG	DAG(12:0/16:0)	uM	0.0178	0.0177	0.0169	0.0259	0.0138	0.0183	0.0214	0.0146	0.0248	0.0506	0.0188	0.0566	0.019	0.0439	0.0147	0.018	0.0233	0.0371	0.0115	0.023	0.0189	0.0981	0.0104	0.0539	0.0139	0.0139	0.0154	0.0177	0.0148	0.0136	0.0146	0.0213	0.0189	0.1483	0.0133	0.0899	0.0239	0.2967	0.0123	0.2436	0.0147	0.0608	0.0166	0.0551	0.0162	0.1081	0.0157
DAG	DAG(12:0/18:0)	uM	0.0189	0.0155	0.0156	0.0169	0.0152	0.0161	0.0187	0.0261	0.0157	0.0425	0.0228	0.0347	0.0147	0.0253	0.0128	0.0187	0.0204	0.0195	0.0181	0.0198	0.0277	0.045	0.0134	0.0297	0.0212	0.0194	0.0134	0.023	0.015	0.0202	0.0195	0.0217	0.0183	0.0957	0.0221	0.0603	0.0192	0.0956	0.0167	0.0746	0.0146	0.0442	0.017	0.041	0.0176	0.0368	0.0169
DAG	DAG(12:0/18:1)	uM	0.0381	0.0284	0.0198	0.1761	0.0229	0.05	0.0315	0.1799	0.0657	0.1021	0.0295	0.1145	0.06	0.1012	0.0221	0.0325	0.04	0.1154	0.0212	0.0599	0.3795	0.22	0.021	0.0858	0.0252	0.0193	0.0218	0.0269	0.0218	0.0996	0.0205	0.0592	0.0396	0.6874	0.0733	0.3934	0.0441	0.4576	0.0224	0.3724	0.0235	0.1498	0.0167	0.1527	0.0349	0.172	0.0195
DAG	DAG(12:0/18:2)	uM	0.024	0.0305	0.023	0.0361	0.0206	0.0266	0.0299	0.0409	0.048	0.053	0.0292	0.0862	0.0367	0.0613	0.0207	0.0342	0.0291	0.0723	0.0188	0.042	0.0252	0.0953	0.0155	0.0501	0.0194	0.029	0.0187	0.023	0.0247	0.0249	0.0225	0.0372	0.023	0.2666	0.0271	0.1382	0.0402	0.2832	0.0207	0.224	0.0172	0.0505	0.0219	0.0681	0.0292	0.0843	0.0203
DAG	DAG(14:0/14:0)	uM	0.0123	0.013	0.0122	0.0136	0.0133	0.0141	0.0127	0.0123	0.0261	0.0425	0.0258	0.0418	0.0144	0.028	0.0121	0.0128	0.0165	0.0164	0.0127	0.0124	0.0231	0.0526	0.0136	0.0309	0.0143	0.0165	0.0141	0.0183	0.0127	0.0135	0.0144	0.0168	0.0172	0.0272	0.0195	0.0225	0.0233	0.0521	0.0142	0.0378	0.0132	0.0185	0.0138	0.0139	0.0187	0.0227	0.0208
DAG	DAG(14:0/16:0)	uM	0.048	0.0505	0.0297	0.0494	0.0338	0.0586	0.0537	0.0374	0.1378	0.2553	0.0965	0.2373	0.0923	0.2831	0.0429	0.0597	0.0778	0.0941	0.0423	0.0716	0.0916	0.3539	0.054	0.2102	0.0412	0.0478	0.0376	0.0442	0.0486	0.0512	0.0562	0.0723	0.0499	0.0918	0.0539	0.084	0.1316	0.2808	0.0342	0.1606	0.0483	0.0919	0.0452	0.0732	0.0591	0.1073	0.036
DAG	DAG(14:0/16:1)	uM	0.0184	0.0252	0.0206	0.0231	0.0176	0.019	0.0195	0.0172	0.0452	0.0423	0.0399	0.0358	0.0259	0.0498	0.0213	0.0178	0.0232	0.0254	0.0165	0.0137	0.0344	0.0718	0.0219	0.0437	0.0216	0.0242	0.0181	0.0184	0.024	0.014	0.0249	0.0219	0.02	0.0192	0.0195	0.0265	0.0315	0.0451	0.0146	0.0205	0.0223	0.0272	0.0181	0.0231	0.0214	0.0289	0.0254
DAG	DAG(14:0/18:1)	uM	0.1208	0.1477	0.1326	0.2756	0.1022	0.1939	0.1686	0.1222	0.5047	0.5955	0.3134	0.4085	0.3647	0.6352	0.2257	0.1934	0.202	0.2621	0.107	0.1828	0.3113	0.7589	0.1501	0.3802	0.1683	0.132	0.1566	0.126	0.16	0.249	0.1688	0.1562	0.1923	0.4982	0.2423	0.4147	0.3865	0.6685	0.1889	0.4224	0.1507	0.3252	0.1205	0.1885	0.1563	0.2286	0.1355
DAG	DAG(14:0/18:2)	uM	0.0628	0.0811	0.0471	0.0535	0.0379	0.0667	0.0586	0.0422	0.2435	0.2644	0.1319	0.2314	0.1726	0.3204	0.0718	0.1001	0.0747	0.1453	0.0495	0.1052	0.0931	0.3187	0.0562	0.1563	0.0417	0.0476	0.0394	0.0418	0.0743	0.0836	0.0858	0.1154	0.07	0.2186	0.0834	0.1291	0.1755	0.3624	0.0502	0.1923	0.0508	0.0806	0.0513	0.072	0.0764	0.0924	0.0397
DAG	DAG(14:0/18:3)	uM	0.009	0.0126	0.0073	0.0119	0.0086	0.013	0.0087	0.0092	0.0387	0.0524	0.0187	0.0371	0.03	0.0443	0.0102	0.0129	0.0181	0.0197	0.0101	0.0115	0.0222	0.0515	0.01	0.0198	0.0097	0.0146	0.0095	0.0112	0.0164	0.0174	0.0114	0.022	0.015	0.041	0.0129	0.0245	0.0283	0.0512	0.0095	0.0252	0.01	0.0185	0.0075	0.0131	0.016	0.0182	0.0135
DAG	DAG(14:0/20:0)	uM	0.0467	0.0461	0.0458	0.0495	0.0308	0.0446	0.0341	0.0296	0.0901	0.1391	0.0949	0.0946	0.0699	0.0816	0.0627	0.0506	0.0683	0.0568	0.048	0.0459	0.1052	0.1802	0.0753	0.1092	0.0768	0.1048	0.0656	0.0717	0.0503	0.0434	0.0385	0.0468	0.0655	0.0737	0.0601	0.0493	0.056	0.0673	0.0528	0.0403	0.0527	0.0657	0.0493	0.0476	0.0471	0.0431	0.0392
DAG	DAG(14:0/20:4)	uM	0.0156	0.0215	0.0201	0.0181	0.0089	0.0108	0.0129	0.0088	0.0199	0.0278	0.0161	0.0342	0.0186	0.0494	0.0126	0.0229	0.0187	0.0202	0.01	0.0234	0.0178	0.0891	0.0112	0.064	0.0112	0.0117	0.0081	0.0108	0.0093	0.0084	0.0102	0.0258	0.0078	0.0307	0.0124	0.0313	0.0283	0.0693	0.0091	0.0307	0.0085	0.017	0.0079	0.02	0.0242	0.0289	0.0104
DAG	DAG(14:0/22:6)	uM	0.0121	0.0151	0.0183	0.0169	0.006	0.0059	0.0084	0.0081	0.0143	0.0118	0.0138	0.0109	0.011	0.0122	0.0126	0.0063	0.0079	0.0092	0.0069	0.0049	0.0124	0.018	0.0119	0.0154	0.0081	0.0095	0.0122	0.0098	0.0083	0.0097	0.0108	0.0082	0.0089	0.0135	0.0121	0.0203	0.0175	0.019	0.0103	0.0113	0.0084	0.0093	0.0092	0.0083	0.0097	0.0135	0.0125
DAG	DAG(14:1/16:0)	uM	0.0163	0.0216	0.0215	0.0328	0.0147	0.0226	0.0342	0.0375	0.0255	0.0399	0.0329	0.0367	0.0257	0.0336	0.0275	0.0224	0.0188	0.0208	0.0178	0.0219	0.103	0.049	0.018	0.0387	0.0225	0.0208	0.0168	0.021	0.0209	0.024	0.0223	0.0242	0.0221	0.0217	0.0273	0.0231	0.0295	0.0321	0.0196	0.0245	0.0179	0.0266	0.0168	0.0184	0.0237	0.0239	0.0281
DAG	DAG(14:1/18:1)	uM	0.1134	0.1302	0.2285	0.2	0.1257	0.1816	0.3743	0.151	0.303	0.3124	0.8055	0.3998	0.3167	0.4328	0.9215	0.4616	0.1214	0.1179	0.1927	0.1542	0.3777	0.2575	0.3095	0.2005	0.4419	0.2867	0.5141	0.317	0.2572	0.0884	0.2058	0.0826	0.4039	0.2122	0.5884	0.234	0.2937	0.3748	0.7289	0.4261	0.2513	0.1577	0.3027	0.1664	0.204	0.1902	0.4917
DAG	DAG(15:0/18:1)	uM	0.0461	0.0459	0.0318	0.0501	0.0409	0.067	0.0591	0.0427	0.0908	0.1443	0.0901	0.1129	0.0793	0.155	0.0513	0.0587	0.062	0.0932	0.0416	0.0676	0.1016	0.2548	0.0604	0.1272	0.0423	0.0474	0.049	0.0557	0.0547	0.0431	0.051	0.0581	0.0483	0.0971	0.0528	0.0635	0.0863	0.0943	0.0486	0.0789	0.0432	0.0698	0.0495	0.0522	0.0588	0.0793	0.039
DAG	DAG(15:0/18:2)	uM	0.0192	0.0221	0.0167	0.0224	0.0218	0.0245	0.029	0.0189	0.0463	0.072	0.0446	0.0633	0.04	0.0727	0.0283	0.0329	0.0237	0.0398	0.028	0.038	0.0394	0.105	0.0256	0.0602	0.0196	0.0245	0.0218	0.0176	0.0276	0.0287	0.033	0.0361	0.0294	0.0313	0.0242	0.0247	0.0432	0.0405	0.0249	0.039	0.022	0.0302	0.0228	0.0303	0.0372	0.0397	0.022
DAG	DAG(16:0/16:0)	uM	0.2255	0.251	0.2445	0.1997	0.1683	0.3722	0.4109	0.3249	0.4468	0.7818	0.7133	0.8066	0.3053	0.7328	0.2685	0.3007	0.2253	0.261	0.2327	0.3385	0.3072	0.8302	0.4195	0.6791	0.1584	0.1458	0.2113	0.1911	0.169	0.1809	0.4682	0.3027	0.2772	0.3771	0.4025	0.3695	0.3715	0.5352	0.2777	0.3581	0.1722	0.251	0.2664	0.199	0.1743	0.3239	0.1359
DAG	DAG(16:0/16:1)	uM	0.0887	0.1288	0.1362	0.1074	0.0416	0.1498	0.0955	0.0918	0.1899	0.18	0.2038	0.1291	0.1487	0.233	0.0951	0.0659	0.0818	0.0719	0.0897	0.0866	0.1193	0.2527	0.1269	0.1866	0.0893	0.0578	0.0857	0.0684	0.0948	0.0564	0.1952	0.0601	0.1055	0.1078	0.0881	0.0804	0.1249	0.1321	0.0677	0.0642	0.0943	0.0768	0.1181	0.0481	0.0529	0.1333	0.0605
DAG	DAG(16:0/18:0)	uM	0.167	0.2046	0.1755	0.1791	0.1757	0.2487	0.2818	0.2359	0.4019	0.8504	0.4588	0.7092	0.3165	0.5383	0.2006	0.2409	0.2576	0.2417	0.1748	0.2998	0.3546	0.7424	0.4044	0.6731	0.2093	0.2138	0.2122	0.209	0.1842	0.1678	0.3088	0.288	0.2884	0.419	0.355	0.3976	0.3105	0.3694	0.1942	0.2909	0.2397	0.4635	0.2984	0.3211	0.1961	0.3588	0.1458
DAG	DAG(16:0/18:1)	uM	1.1355	1.2211	1.0922	0.8815	1.3317	2.4261	1.9465	1.75	2.8941	3.8563	3.8219	3.2745	2.1389	3.4612	1.3668	1.5432	1.2585	2.1091	1.3736	2.5004	1.5277	3.9251	2.17	3.0004	0.8724	0.7601	1.2954	0.9918	1.1271	0.9986	2.8505	1.3605	2.0676	4.1328	2.8556	4.1623	1.8411	2.3211	1.2794	1.5976	0.9269	1.5499	1.4192	1.1531	0.8407	1.7052	0.703
DAG	DAG(16:0/18:2)	uM	0.649	0.8423	0.6585	0.5089	0.5491	1.0433	0.9799	0.8145	1.6677	1.926	2.2782	2.035	1.2295	1.939	0.8894	1.3273	0.4653	1.3096	0.7643	1.5423	0.6508	1.5055	1.0087	1.2041	0.3278	0.4248	0.5439	0.5917	0.7261	0.8636	1.6434	1.2223	0.9695	1.665	1.2285	1.3996	1.0888	1.386	0.9221	1.0409	0.4702	0.4842	0.7684	0.449	0.4916	0.7355	0.4026
DAG	DAG(16:0/18:3)	uM	0.0597	0.0849	0.0451	0.0367	0.0281	0.0623	0.049	0.0419	0.1763	0.2205	0.1408	0.2034	0.1312	0.2164	0.0683	0.0979	0.0429	0.0818	0.0498	0.0746	0.0695	0.1394	0.0571	0.0716	0.0349	0.0538	0.0316	0.0511	0.0704	0.0756	0.0988	0.1046	0.065	0.2232	0.059	0.1477	0.1213	0.1463	0.0501	0.075	0.0422	0.0567	0.0454	0.0383	0.0374	0.0663	0.0267
DAG	DAG(16:0/20:3)	uM	0.0365	0.0582	0.0785	0.0615	0.0179	0.0514	0.058	0.0552	0.0795	0.0666	0.0738	0.0546	0.048	0.0824	0.0542	0.0489	0.0471	0.0413	0.0453	0.049	0.0448	0.1435	0.0497	0.0906	0.0337	0.0281	0.0329	0.031	0.0289	0.0283	0.0529	0.0357	0.0422	0.0511	0.0579	0.0447	0.0606	0.0626	0.037	0.0321	0.0313	0.0391	0.0375	0.0278	0.0295	0.0463	0.034
DAG	DAG(16:0/20:4)	uM	0.1247	0.2191	0.4241	0.2407	0.0514	0.1267	0.1976	0.1485	0.1127	0.1322	0.1742	0.1904	0.081	0.1901	0.1576	0.1762	0.0779	0.0837	0.1165	0.1601	0.0733	0.3051	0.1613	0.2909	0.058	0.0658	0.1058	0.0959	0.0516	0.051	0.1463	0.1468	0.0795	0.1374	0.2161	0.1621	0.1222	0.177	0.1322	0.105	0.0373	0.0686	0.0628	0.0642	0.0892	0.1498	0.1091
DAG	DAG(16:0/20:5)	uM	0.058	0.0698	0.1369	0.0841	0.0071	0.0139	0.0208	0.0121	0.031	0.0281	0.0346	0.0306	0.0178	0.0301	0.0293	0.0245	0.016	0.0193	0.0177	0.0183	0.0251	0.074	0.0454	0.0461	0.0204	0.0173	0.023	0.0189	0.0135	0.0146	0.0302	0.0206	0.021	0.0276	0.036	0.0273	0.0361	0.0415	0.0277	0.0159	0.0117	0.0149	0.0129	0.0105	0.0255	0.0276	0.0283
DAG	DAG(16:0/22:5)	uM	0.0341	0.0332	0.0402	0.0324	0.0142	0.0205	0.0514	0.0333	0.0482	0.0352	0.0609	0.0341	0.0335	0.0385	0.0274	0.0315	0.0142	0.0211	0.0279	0.0307	0.0363	0.0595	0.0494	0.0561	0.0169	0.0195	0.0307	0.0216	0.0205	0.0126	0.0564	0.0172	0.0335	0.0468	0.0488	0.0521	0.0401	0.0441	0.0368	0.0249	0.0158	0.0151	0.0277	0.0107	0.0208	0.0185	0.0173
DAG	DAG(16:0/22:6)	uM	0.0478	0.0385	0.0785	0.0649	0.0092	0.0154	0.0464	0.0221	0.0287	0.0236	0.0306	0.0229	0.0257	0.0292	0.0353	0.0354	0.011	0.0134	0.0185	0.0195	0.0382	0.0507	0.06	0.0499	0.016	0.0211	0.0466	0.0325	0.0143	0.0142	0.053	0.0171	0.0339	0.0581	0.0784	0.0817	0.0462	0.0429	0.0541	0.0329	0.0098	0.012	0.0211	0.0099	0.0333	0.0443	0.0478
DAG	DAG(16:1/16:1)	uM	0.0319	0.043	0.051	0.0306	0.022	0.0365	0.024	0.0194	0.0591	0.0483	0.0599	0.0329	0.0359	0.0498	0.0261	0.0218	0.0243	0.0215	0.0292	0.022	0.0398	0.0569	0.0328	0.0469	0.0358	0.0123	0.0198	0.0309	0.0453	0.0147	0.0521	0.0225	0.0376	0.018	0.0266	0.0398	0.0287	0.0237	0.0126	0.0228	0.0339	0.0258	0.0287	0.0227	0.0315	0.0359	0.0235
DAG	DAG(16:1/18:0)	uM	0.0506	0.0652	0.0538	0.0483	0.0479	0.0748	0.0563	0.0447	0.0946	0.1047	0.1176	0.0788	0.0678	0.0956	0.0398	0.0443	0.048	0.0453	0.0514	0.0458	0.074	0.1288	0.0737	0.0968	0.0491	0.035	0.0431	0.0509	0.0606	0.033	0.0749	0.0478	0.0763	0.0662	0.0595	0.0872	0.0678	0.0628	0.0341	0.0458	0.0635	0.0699	0.0523	0.058	0.0512	0.0689	0.0456
DAG	DAG(16:1/18:1)	uM	0.3711	0.4656	0.398	0.3413	0.2369	0.5981	0.2818	0.3357	0.953	0.6507	0.8049	0.382	0.825	0.9018	0.2711	0.2479	0.3891	0.397	0.3936	0.4172	0.5248	0.7677	0.4452	0.4255	0.3505	0.2255	0.3346	0.2069	0.5879	0.2537	1.023	0.1976	0.5214	0.6074	0.477	0.5215	0.429	0.4179	0.2219	0.2191	0.5384	0.4244	0.5521	0.282	0.1791	0.4904	0.2328
DAG	DAG(16:1/18:2)	uM	0.181	0.2737	0.208	0.1875	0.0857	0.2064	0.1138	0.1229	0.4808	0.2999	0.4358	0.189	0.4005	0.4389	0.1319	0.1745	0.1437	0.2249	0.1765	0.2106	0.2033	0.29	0.1915	0.1742	0.1201	0.09	0.1193	0.1057	0.3003	0.154	0.4884	0.1501	0.1985	0.2317	0.1685	0.1417	0.2021	0.2097	0.1398	0.1211	0.2208	0.1287	0.2469	0.1027	0.0901	0.1779	0.1185
DAG	DAG(16:1/18:3)	uM	0.0225	0.0347	0.0246	0.0183	0.0077	0.018	0.0108	0.0168	0.0737	0.0478	0.0416	0.0269	0.0526	0.0626	0.0173	0.0218	0.0246	0.0307	0.0174	0.02	0.0333	0.0428	0.0187	0.0157	0.0193	0.0217	0.0137	0.015	0.0499	0.0205	0.0403	0.0171	0.0288	0.041	0.0173	0.0264	0.0377	0.0338	0.0101	0.0158	0.0288	0.0255	0.0265	0.0168	0.0124	0.0221	0.0183
DAG	DAG(16:1/20:0)	uM	0.0153	0.0154	0.0109	0.0295	0.011	0.0141	0.0156	0.0147	0.0212	0.0294	0.0202	0.021	0.0201	0.0214	0.0164	0.0196	0.0214	0.0218	0.0147	0.0133	0.0263	0.0767	0.0176	0.0518	0.0221	0.023	0.0169	0.0262	0.0183	0.0135	0.0118	0.0321	0.0173	0.0179	0.0181	0.0169	0.0154	0.0165	0.0122	0.0156	0.018	0.0197	0.0142	0.0166	0.0212	0.0214	0.0129
DAG	DAG(16:1/20:2)	uM	0.0175	0.0168	0.016	0.0131	0.0162	0.0239	0.0195	0.0128	0.0405	0.034	0.0392	0.0275	0.0335	0.0385	0.0176	0.0155	0.018	0.0248	0.0181	0.0264	0.0332	0.0262	0.0199	0.0182	0.0145	0.0119	0.0123	0.0143	0.0249	0.0133	0.0315	0.0199	0.0258	0.0357	0.0309	0.0309	0.0213	0.0227	0.016	0.0158	0.0245	0.0208	0.0202	0.0161	0.0126	0.0165	0.013
DAG	DAG(16:1/20:4)	uM	0.0396	0.0946	0.1682	0.1154	0.0086	0.0445	0.033	0.0335	0.0562	0.0267	0.0466	0.0206	0.0409	0.0484	0.0374	0.0245	0.0224	0.0198	0.0386	0.0305	0.0358	0.0682	0.0388	0.0549	0.0364	0.0282	0.0369	0.0284	0.0307	0.015	0.0517	0.0213	0.0247	0.0295	0.0452	0.0276	0.0333	0.039	0.0265	0.018	0.0291	0.0167	0.0315	0.014	0.0212	0.0528	0.041
DAG	DAG(16:1/22:6)	uM	0.0217	0.0188	0.0334	0.0298	0.0058	0.0054	0.0104	0.0052	0.0146	0.0091	0.0117	0.0075	0.0125	0.0117	0.0118	0.0117	0.0058	0.0077	0.0077	0.0053	0.0207	0.0152	0.0162	0.0145	0.0132	0.0095	0.0208	0.0112	0.008	0.0054	0.0199	0.0067	0.013	0.0163	0.0224	0.0219	0.0158	0.015	0.0154	0.0086	0.0098	0.0071	0.0101	0.0055	0.0153	0.0198	0.0227
DAG	DAG(18:0/18:1)	uM	0.3225	0.3851	0.2611	0.2487	0.4817	0.6312	0.509	0.4592	0.8367	1.5134	0.7668	1.0371	0.7312	1.0365	0.3405	0.4443	0.4202	0.7523	0.3274	0.8068	0.4982	1.2872	0.4743	1.0937	0.3437	0.3221	0.4533	0.3569	0.374	0.2956	0.6856	0.4184	0.7443	1.7745	0.7652	1.7865	0.6489	0.6891	0.306	0.4829	0.357	0.8291	0.3603	0.514	0.2599	0.4641	0.1943
DAG	DAG(18:0/18:2)	uM	0.188	0.2486	0.152	0.1459	0.2114	0.2912	0.2571	0.2414	0.5374	0.7435	0.5052	0.7132	0.4083	0.5927	0.1952	0.374	0.1801	0.4361	0.191	0.495	0.2384	0.5109	0.2547	0.444	0.1243	0.17	0.1884	0.1997	0.2505	0.2359	0.4075	0.4234	0.3619	0.722	0.3825	0.6448	0.3922	0.4112	0.211	0.3051	0.1698	0.2524	0.2022	0.217	0.1642	0.2336	0.1153
DAG	DAG(18:0/18:3)	uM	0.0248	0.0308	0.0156	0.0177	0.0182	0.0298	0.0183	0.0204	0.0694	0.1103	0.0534	0.0807	0.0601	0.0805	0.0185	0.0427	0.0191	0.0476	0.0243	0.0325	0.0315	0.0584	0.026	0.0358	0.0167	0.0195	0.0155	0.0263	0.0304	0.031	0.0479	0.0418	0.0373	0.1168	0.0311	0.0831	0.0476	0.0479	0.0198	0.0315	0.0197	0.0317	0.0224	0.021	0.0203	0.0224	0.0122
DAG	DAG(18:0/22:6)	uM	0.0226	0.024	0.0229	0.0229	0.011	0.0113	0.0175	0.0134	0.0203	0.0219	0.0223	0.019	0.0194	0.0193	0.0182	0.0196	0.0108	0.0139	0.0153	0.0159	0.0243	0.026	0.0233	0.0304	0.0154	0.0184	0.0188	0.0177	0.0145	0.0117	0.0185	0.014	0.022	0.0362	0.0355	0.0405	0.0235	0.0249	0.0169	0.0167	0.0113	0.012	0.0121	0.0118	0.0194	0.0231	0.0202
DAG	DAG(18:1/18:1)	uM	2.1649	1.9564	1.5975	1.4213	3.7573	4.4015	2.8357	2.9734	6.3878	6.5424	6.1664	4.649	5.6448	6.2771	2.2017	2.3435	2.8921	4.4565	2.4981	4.786	3.0903	5.0336	3.4379	3.7001	1.6926	1.3981	2.5092	1.7522	2.8599	1.7	6.1383	1.9673	5.1905	10.5495	5.881	11.415	3.1547	3.492	2.0415	2.5098	2.4323	3.8733	2.8634	2.756	1.4854	2.6914	1.3671
DAG	DAG(18:1/18:2)	uM	2.2405	2.349	1.7388	1.5869	2.7283	3.6219	2.5488	2.4995	7.3711	6.3023	7.1177	5.4695	6.066	6.4949	2.4332	3.5976	2.1126	4.851	2.5278	5.1549	2.6491	3.8928	3.1148	3.0883	1.1821	1.411	1.8707	1.8563	3.2284	2.3762	6.4307	3.0411	4.5021	7.6575	4.875	6.9025	3.4369	3.7634	2.6385	3.0886	2.173	2.5924	2.811	1.9934	1.6071	2.2051	1.484
DAG	DAG(18:1/20:1)	uM	0.0486	0.0517	0.0466	0.0437	0.0885	0.1064	0.0882	0.0765	0.11	0.1102	0.0899	0.0898	0.1287	0.1297	0.0556	0.0768	0.0615	0.1342	0.0548	0.1601	0.0628	0.1352	0.0621	0.096	0.0497	0.0371	0.0603	0.05	0.0565	0.0412	0.0863	0.0698	0.0777	0.1739	0.071	0.1685	0.063	0.0863	0.0503	0.0532	0.0843	0.1319	0.0617	0.0853	0.045	0.051	0.039
DAG	DAG(18:1/20:2)	uM	0.0411	0.0411	0.0448	0.0424	0.0535	0.0675	0.058	0.0539	0.1215	0.0974	0.0853	0.0624	0.1278	0.0941	0.0524	0.0531	0.0686	0.0619	0.0499	0.0544	0.0639	0.0957	0.0453	0.0637	0.0476	0.035	0.0406	0.0364	0.0598	0.032	0.0685	0.0346	0.0599	0.0685	0.052	0.0648	0.0715	0.0684	0.0433	0.04	0.0792	0.0804	0.0498	0.0493	0.0357	0.0424	0.0386
DAG	DAG(18:1/20:3)	uM	0.1299	0.1653	0.1979	0.1799	0.0862	0.1647	0.1258	0.1721	0.2995	0.1955	0.1798	0.1272	0.2509	0.2508	0.1539	0.1472	0.1748	0.174	0.128	0.2182	0.1472	0.3554	0.1388	0.22	0.1199	0.1061	0.108	0.1132	0.141	0.081	0.1816	0.1005	0.1674	0.2571	0.1868	0.2696	0.1768	0.157	0.1025	0.1025	0.1648	0.1901	0.1314	0.1263	0.0824	0.129	0.0964
DAG	DAG(18:1/20:4)	uM	0.4539	0.7159	1.0362	0.7955	0.2949	0.5053	0.517	0.5498	0.4794	0.4207	0.5007	0.4925	0.4587	0.5863	0.4881	0.6299	0.22	0.5497	0.3258	1.129	0.2921	1.0393	0.414	0.8225	0.2449	0.2896	0.3632	0.4725	0.2479	0.1927	0.5076	0.4791	0.4048	1.3904	0.798	2.1657	0.4201	0.498	0.369	0.3565	0.2011	0.4123	0.2326	0.4218	0.2955	0.5993	0.385
DAG	DAG(18:1/20:5)	uM	0.2139	0.2424	0.3965	0.2922	0.0275	0.051	0.0618	0.0487	0.1137	0.0863	0.0898	0.0742	0.0711	0.1024	0.0936	0.1036	0.0497	0.0868	0.0541	0.1206	0.094	0.1979	0.1194	0.1467	0.0697	0.0654	0.0815	0.0773	0.0617	0.0461	0.1121	0.0744	0.0934	0.2071	0.1439	0.2265	0.125	0.1126	0.0843	0.05	0.0459	0.0775	0.0533	0.056	0.09	0.108	0.1027
DAG	DAG(18:1/22:4)	uM	0.0251	0.0286	0.0265	0.0234	0.0222	0.0307	0.0264	0.0284	0.055	0.0434	0.0422	0.0345	0.0439	0.0509	0.0251	0.0255	0.0349	0.0385	0.0292	0.0329	0.035	0.0505	0.0326	0.0372	0.0217	0.0236	0.0226	0.0214	0.02	0.0138	0.0279	0.0121	0.0329	0.0399	0.035	0.0421	0.0371	0.037	0.0206	0.0247	0.0272	0.0301	0.0201	0.0183	0.0173	0.0232	0.0124
DAG	DAG(18:1/22:5)	uM	0.0937	0.0698	0.0754	0.0805	0.0511	0.053	0.0973	0.0788	0.1301	0.0964	0.1476	0.0929	0.122	0.1051	0.0592	0.0798	0.0434	0.0709	0.0645	0.0975	0.0852	0.1526	0.1119	0.1296	0.0434	0.0443	0.0788	0.0574	0.0539	0.0289	0.1351	0.0392	0.0981	0.1576	0.1318	0.1988	0.0872	0.0845	0.0751	0.0612	0.0542	0.0456	0.0722	0.0385	0.0483	0.0457	0.0399
DAG	DAG(18:1/22:6)	uM	0.1485	0.0946	0.1546	0.1609	0.0349	0.0314	0.0846	0.0574	0.0822	0.0553	0.0747	0.0588	0.099	0.0882	0.0748	0.1154	0.0256	0.0401	0.0393	0.0688	0.1194	0.1107	0.1421	0.131	0.0529	0.0484	0.1237	0.0866	0.0375	0.0295	0.1376	0.0425	0.139	0.3006	0.274	0.4941	0.1204	0.1366	0.1393	0.0965	0.0378	0.0331	0.0518	0.034	0.141	0.1859	0.1471
DAG	DAG(18:2/18:3)	uM	0.1112	0.1386	0.0717	0.0691	0.0468	0.091	0.061	0.0648	0.4793	0.3591	0.268	0.3056	0.3756	0.3539	0.1021	0.2362	0.0852	0.2331	0.0916	0.1476	0.1495	0.1534	0.0817	0.0773	0.0594	0.1131	0.0516	0.1024	0.2074	0.1725	0.218	0.2207	0.1539	0.4056	0.1073	0.2707	0.2466	0.2321	0.0998	0.1145	0.0858	0.1008	0.0973	0.0658	0.0661	0.0758	0.0525
DAG	DAG(18:2/20:3)	uM	0.0851	0.1258	0.1303	0.1223	0.04	0.0803	0.0929	0.0799	0.2165	0.1214	0.1339	0.1009	0.1634	0.1438	0.1102	0.1241	0.0767	0.1353	0.0808	0.147	0.079	0.1621	0.0785	0.118	0.0553	0.0742	0.0595	0.092	0.0954	0.0677	0.1335	0.0916	0.0916	0.1192	0.0879	0.1162	0.1262	0.1053	0.0762	0.0658	0.0767	0.0728	0.0779	0.058	0.0577	0.0662	0.068
DAG	DAG(18:2/20:4)	uM	0.2808	0.569	0.8043	0.577	0.1582	0.2702	0.3214	0.2831	0.3909	0.2575	0.3937	0.3745	0.3097	0.3817	0.3748	0.6684	0.1073	0.3892	0.2314	0.7293	0.1606	0.4272	0.2535	0.4313	0.1265	0.2839	0.2161	0.4749	0.1776	0.2064	0.4034	0.5375	0.2217	0.5677	0.426	0.7198	0.3174	0.3301	0.3222	0.2692	0.1073	0.1558	0.1728	0.191	0.2184	0.2903	0.2504
DAG	DAG(18:2/20:5)	uM	0.1417	0.1936	0.2823	0.1942	0.0153	0.0239	0.036	0.0206	0.0951	0.0612	0.066	0.0482	0.045	0.0649	0.0663	0.0974	0.0259	0.0592	0.0371	0.0766	0.061	0.0951	0.0747	0.0706	0.0378	0.0559	0.052	0.0655	0.0492	0.0421	0.0813	0.067	0.0496	0.0925	0.0795	0.085	0.0933	0.0748	0.0752	0.0334	0.0326	0.0383	0.0359	0.0259	0.0569	0.059	0.0725
DAG	DAG(18:2/22:4)	uM	0.0177	0.0237	0.0187	0.0182	0.0182	0.0213	0.0225	0.0174	0.0623	0.0454	0.0357	0.0322	0.0409	0.0386	0.02	0.0287	0.0382	0.0435	0.0238	0.0372	0.0249	0.0452	0.0214	0.0307	0.0208	0.0245	0.0175	0.018	0.0195	0.0192	0.0252	0.0147	0.0219	0.0268	0.0224	0.0212	0.0377	0.0393	0.0201	0.0197	0.0354	0.0326	0.0224	0.0168	0.0245	0.0214	0.0113
DAG	DAG(18:2/22:5)	uM	0.0569	0.0509	0.0555	0.0558	0.0276	0.0286	0.0545	0.0454	0.1005	0.064	0.0998	0.0641	0.077	0.0689	0.0395	0.077	0.0205	0.0567	0.0391	0.069	0.0514	0.0577	0.0585	0.0673	0.0236	0.031	0.0404	0.047	0.0296	0.0241	0.0838	0.0341	0.0455	0.0694	0.067	0.0922	0.0579	0.0513	0.0589	0.0426	0.0273	0.0232	0.0426	0.0197	0.0348	0.0283	0.0244
DAG	DAG(18:2/22:6)	uM	0.1029	0.0706	0.1075	0.1126	0.019	0.0166	0.0435	0.0285	0.0607	0.0342	0.0531	0.0468	0.078	0.0608	0.0453	0.1148	0.0132	0.0262	0.0315	0.0431	0.0675	0.0513	0.0865	0.0614	0.0287	0.034	0.0736	0.0712	0.0306	0.0253	0.1119	0.0421	0.0821	0.1334	0.1386	0.221	0.0968	0.0848	0.1126	0.0788	0.0193	0.0172	0.0365	0.0173	0.1039	0.0875	0.0913
DCER	DCER(14:0)	uM	0.0182	0.0244	0.0198	0.0207	0.0188	0.0213	0.0159	0.0149	0.0221	0.0245	0.032	0.0273	0.0269	0.0194	0.0159	0.0263	0.0221	0.019	0.027	0.0183	0.0366	0.0261	0.0199	0.0211	0.0197	0.0214	0.0165	0.0294	0.02	0.0139	0.0159	0.0211	0.0244	0.0208	0.0226	0.0173	0.0133	0.0203	0.0205	0.0201	0.0211	0.021	0.0155	0.0195	0.0205	0.0136	0.0216
DCER	DCER(16:0)	uM	0.1136	0.1181	0.1043	0.1293	0.0939	0.1172	0.0906	0.1156	0.0944	0.1764	0.1314	0.1494	0.0941	0.118	0.118	0.1207	0.1009	0.1081	0.074	0.1369	0.0998	0.271	0.0809	0.2026	0.0687	0.0932	0.0797	0.0904	0.0622	0.0787	0.0767	0.1223	0.0783	0.109	0.0735	0.1391	0.0673	0.0781	0.0686	0.078	0.0525	0.0844	0.0546	0.0839	0.0641	0.0877	0.0717
DCER	DCER(18:0)	uM	0.0915	0.0997	0.1108	0.1266	0.0599	0.0765	0.095	0.0767	0.0657	0.0828	0.1041	0.0904	0.0541	0.0613	0.0974	0.0959	0.0489	0.0431	0.0498	0.0537	0.0944	0.1099	0.0616	0.0918	0.0621	0.056	0.0668	0.0747	0.0614	0.051	0.0555	0.0624	0.0674	0.0685	0.089	0.0733	0.0457	0.0374	0.06	0.0389	0.0565	0.0588	0.0389	0.051	0.0499	0.0604	0.0639
DCER	DCER(18:1)	uM	0.019	0.0212	0.0174	0.0212	0.0137	0.0159	0.0209	0.0182	0.0263	0.0343	0.0375	0.0333	0.0253	0.0196	0.025	0.018	0.0248	0.0172	0.0226	0.0193	0.0315	0.0296	0.018	0.0348	0.0228	0.0258	0.0194	0.0229	0.0153	0.0184	0.0188	0.0182	0.0302	0.028	0.0292	0.0243	0.0138	0.0173	0.0177	0.0189	0.0161	0.0218	0.0126	0.0132	0.019	0.0206	0.0243
DCER	DCER(20:0)	uM	0.0764	0.0766	0.0758	0.0754	0.0696	0.0747	0.0659	0.0705	0.0705	0.0969	0.0853	0.0863	0.0599	0.0689	0.0855	0.0626	0.068	0.0587	0.0587	0.0666	0.0709	0.0978	0.0711	0.084	0.0579	0.0633	0.0678	0.0568	0.0684	0.0594	0.0698	0.0618	0.0765	0.081	0.0711	0.0702	0.0656	0.0585	0.0621	0.0526	0.0597	0.0594	0.0558	0.0705	0.0539	0.0465	0.0574
DCER	DCER(20:1)	uM	0.0216	0.0223	0.0198	0.0208	0.0188	0.0175	0.0203	0.0184	0.025	0.0351	0.0315	0.0299	0.0146	0.0207	0.0245	0.0162	0.0198	0.0146	0.0195	0.0132	0.0315	0.0307	0.0282	0.0309	0.0229	0.0248	0.0187	0.0155	0.0129	0.0142	0.022	0.0201	0.027	0.0175	0.0223	0.022	0.0174	0.0185	0.0133	0.0207	0.0209	0.0216	0.0168	0.0155	0.0193	0.0193	0.0214
DCER	DCER(22:0)	uM	0.213	0.2076	0.2403	0.2145	0.2616	0.2865	0.2911	0.2506	0.3166	0.4713	0.3807	0.346	0.2387	0.2429	0.3205	0.3268	0.2397	0.2738	0.2306	0.3062	0.2864	0.6117	0.3015	0.4939	0.1971	0.2007	0.1854	0.2163	0.2024	0.1845	0.2015	0.2843	0.2444	0.3488	0.2157	0.3249	0.2217	0.2083	0.2086	0.2031	0.1763	0.2156	0.169	0.2165	0.1468	0.159	0.1891
DCER	DCER(22:1)	uM	0.1077	0.1208	0.1074	0.1043	0.1141	0.1103	0.1157	0.1145	0.1322	0.1515	0.146	0.134	0.1224	0.1203	0.1123	0.1168	0.116	0.1114	0.1022	0.0981	0.1153	0.1558	0.1276	0.112	0.1002	0.1143	0.1163	0.1055	0.1182	0.1107	0.0987	0.102	0.1082	0.1051	0.1233	0.1107	0.0964	0.1019	0.0918	0.1049	0.103	0.1053	0.1006	0.0976	0.1122	0.1127	0.1276
DCER	DCER(22:2)	uM	0.1234	0.1227	0.1458	0.0988	0.1417	0.1456	0.13	0.0885	0.2207	0.2592	0.2751	0.2007	0.2468	0.2152	0.2325	0.1885	0.168	0.1605	0.1988	0.1503	0.1758	0.2386	0.2146	0.2119	0.1215	0.1196	0.1179	0.1002	0.1314	0.0986	0.1186	0.0985	0.1275	0.1655	0.1387	0.1412	0.1021	0.106	0.1077	0.0815	0.1321	0.1194	0.1292	0.1123	0.1348	0.1259	0.1772
DCER	DCER(24:0)	uM	0.4335	0.3936	0.5205	0.4884	0.5436	0.5217	0.6505	0.4965	0.7845	0.8733	0.7684	0.688	0.5829	0.5688	0.7671	0.5731	0.5153	0.4801	0.5576	0.6034	0.6657	1.1261	0.7724	0.9174	0.387	0.3703	0.3561	0.4058	0.3991	0.345	0.4827	0.4885	0.4513	0.6759	0.6081	0.6497	0.4168	0.4146	0.4603	0.3471	0.388	0.4208	0.3862	0.3836	0.3364	0.3407	0.4425
DCER	DCER(24:1)	uM	0.5099	0.5295	0.5994	0.5216	0.4651	0.5147	0.5367	0.4652	0.5028	0.6325	0.5997	0.524	0.5175	0.5141	0.6132	0.5358	0.3891	0.3791	0.385	0.3991	0.5952	0.7728	0.5334	0.6175	0.4533	0.4461	0.4939	0.4856	0.4502	0.4135	0.448	0.4863	0.4218	0.4306	0.4329	0.4297	0.3593	0.4229	0.415	0.3745	0.3922	0.4116	0.4353	0.434	0.4622	0.4589	0.5704
DCER	DCER(26:0)	uM	0.0431	0.0644	0.0584	0.107	0.0685	0.077	0.0886	0.0988	0.0635	0.0811	0.0829	0.0708	0.0638	0.0517	0.0477	0.0481	0.0607	0.0796	0.0704	0.0438	0.0933	0.0779	0.0616	0.0564	0.0549	0.1488	0.0702	0.061	0.0625	0.0794	0.0759	0.0871	0.0645	0.1542	0.1103	0.0592	0.0635	0.0823	0.1065	0.0498	0.0652	0.0758	0.0822	0.0421	0.0784	0.0682	0.1844
DCER	DCER(26:1)	uM	0.0426	0.0385	0.0436	0.0493	0.0624	0.0585	0.0679	0.0545	0.0566	0.0525	0.0566	0.0492	0.0492	0.0536	0.054	0.0442	0.0539	0.0554	0.0501	0.0496	0.0856	0.0634	0.0596	0.0677	0.0453	0.0462	0.0533	0.0456	0.0547	0.0481	0.0368	0.0461	0.0608	0.0483	0.0575	0.0571	0.0405	0.0529	0.0458	0.0477	0.0463	0.0557	0.0486	0.0434	0.0478	0.0485	0.0586
FFA	FFA(12:0)	uM	4.2317	3.1533	8.4852	5.7257	3.4144	5.633	6.4279	5.2858	5.3278	6.5498	14.7538	6.2042	5.6929	4.4686	8.5842	3.8397	5.6095	3.5281	8.6105	3.7137	9.5677	8.3092	9.3809	5.6901	5.1728	5.609	6.9093	2.998	3.7792	3.0599	16.1013	6.8646	7.8748	14.1864	11.8253	12.9657	3.905	10.5176	8.2593	8.2081	4.3247	4.3511	6.0061	8.1395	4.5525	7.7213	14.8476
FFA	FFA(14:0)	uM	14.653	9.5462	30.8879	19.5471	10.5254	25.0542	30.1217	22.4708	16.1024	15.7827	42.3864	16.919	17.741	14.7828	37.3311	12.9665	19.365	10.3272	38.9504	11.3675	15.5946	18.3301	41.5932	15.8864	17.2826	24.3231	41.7069	9.6823	14.5686	8.1557	67.7477	23.9351	16.5569	14.7866	23.0696	17.2412	12.366	15.0721	35.4473	14.5257	19.2002	10.8645	24.7224	15.9927	12.3309	12.7073	47.9463
FFA	FFA(14:1)	uM	1.6867	1.1491	4.178	2.5931	1.3106	2.7468	3.1539	2.3415	1.773	2.2303	4.4105	1.6935	2.231	1.4967	3.3859	1.4344	2.157	1.2306	4.006	1.3872	1.9079	1.7683	3.5247	1.6999	2.6548	3.5228	6.165	1.1813	1.8139	1.2086	8.4173	2.9552	1.9125	1.4028	2.6907	1.6809	1.3704	1.5442	3.7111	1.3972	2.7941	1.2147	3.6386	1.6857	1.6085	1.4818	8.8212
FFA	FFA(15:0)	uM	4.0322	2.973	6.5669	4.4622	3.4285	6.8504	7.936	6.1117	3.9847	4.7752	8.4	4.5083	5.879	4.5877	8.6228	4.164	5.5023	3.4119	9.0697	3.6423	4.9108	5.074	9.6806	4.5731	5.1106	5.6403	7.3039	3.0226	3.9613	2.9985	11.261	6.1708	4.1872	3.087	4.4615	3.7953	3.9486	3.956	9.158	3.8353	4.6949	3.1611	5.4441	3.8028	3.6375	3.1319	10.482
FFA	FFA(16:0)	uM	165.731	128.334	260.394	176.621	139.707	211.374	204.888	187.373	154.092	201.052	252.835	165.664	222.147	171.739	256.393	162.843	180.629	132.874	218.499	141.134	184.46	211.114	198.833	175.544	199.806	218.104	223.679	134.09	149.162	101.209	301.048	210.309	185.974	143.141	182.701	182.553	145.898	142.002	250.509	149.595	163.812	129.155	168.648	143.133	141.527	125.987	269.37
FFA	FFA(16:1)	uM	17.3132	4.7483	52.959	35.8794	2.286	24.3248	24.342	22.7871	9.8881	4.8133	37.508	6.1858	11.8822	5.8742	40.7718	5.3511	17.6388	2.557	47.4482	4.6463	7.6114	6.9705	42.9841	6.8507	18.8701	40.818	65.3788	4.3937	16.7945	2.0951	95.7671	23.8986	9.4131	4.128	17.3249	4.7284	4.6329	3.5105	38.4419	3.8413	27.3223	2.71	37.1036	11.1911	2.3581	8.2525	74.8407
FFA	FFA(17:0)	uM	5.2391	4.5359	11.2499	6.1353	3.9822	10.5501	13.3658	8.992	5.0561	5.2987	9.461	5.1775	7.1042	5.0636	13.3528	5.9083	7.2326	3.9158	13.6705	4.4205	5.4729	5.7974	12.6485	5.3754	6.0644	6.7483	10.9488	4.843	5.0725	3.2467	12.8476	6.9899	5.2753	4.2912	6.3647	5.1132	5.3628	4.6471	12.6265	4.8073	7.6885	4.0539	8.2519	5.1593	4.2092	4.1627	12.7533
FFA	FFA(18:0)	uM	93.8486	70.2877	166.223	98.6589	84.7847	145.952	150.376	119.831	92.5626	115.895	140.974	96.0434	114.404	89.561	150.622	91.2657	113.148	81.8885	149.081	82.4802	118.895	125.029	132.493	106.99	100.885	99.0486	130.035	80.4944	90.4089	53.4313	163.822	121.855	118.235	102.633	122.094	127.238	86.0033	77.5581	142.437	83.7376	108.108	84.3907	99.3596	91.9014	88.9459	80.5217	142.646
FFA	FFA(18:1)	uM	92.9794	43.3258	175.07	122.519	35.1713	153.961	142.978	138.479	84.8975	61.2587	171.433	80.3223	137.436	78.0089	167.974	85.5392	132.62	49.3711	141.916	96.7907	66.6353	92.2304	126.311	70.4925	115.218	165.72	145.061	63.5871	100.502	22.6052	163.071	151.405	114.715	117.707	140.792	132.663	54.672	48.9169	175.004	54.5399	122.799	50.8146	127.066	93.0284	28.0004	72.8886	182.659
FFA	FFA(18:2)	uM	53.8477	28.093	130.899	84.6258	19.9753	104.025	105.283	95.1526	50.5317	32.1511	124.029	57.9279	83.9279	45.9411	145.141	74.4287	74.0053	27.4757	117.565	60.6253	40.1817	44.8542	97.1161	34.6972	54.6442	118.381	112.622	58.3088	56.5313	22.5778	152.172	127.677	52.5865	64.5185	80.6101	63.223	31.1933	32.3543	148.57	35.3467	78.603	20.3916	88.2252	51.435	23.8811	36.5685	156.357
FFA	FFA(18:4)	uM	1.2399	1.0306	1.4454	1.189	1.0023	1.2073	1.1373	1.0834	0.7737	1.0129	0.9836	0.8008	1.3844	1.1253	0.949	0.9552	1.1284	1.0503	1.1072	0.959	0.92	0.8869	0.893	0.9355	1.2954	1.2439	1.2136	0.9353	1.0443	0.9409	1.559	1.3198	0.9649	0.7896	0.9098	0.9129	1.1501	1.1754	1.3173	1.1556	1.0028	0.904	0.9735	0.9576	0.8072	0.7668	1.3483
FFA	FFA(20:0)	uM	3.2669	2.701	4.8371	3.3366	3.3772	4.2594	4.7259	3.7488	2.9103	3.4161	3.5401	2.9563	3.9592	3.1375	3.7133	3.4973	4.1937	3.9053	5.2096	5.1744	7.9775	4.4454	3.5189	3.8567	3.2934	3.4826	3.6288	3.3856	3.0116	2.5066	5.3218	4.9184	3.1905	4.2563	3.5469	4.4798	3.1946	3.0649	4.0145	3.265	3.6538	3.2335	3.3761	3.3705	2.7698	2.5725	4.0167
FFA	FFA(20:1)	uM	1.5314	0.9239	5.0399	2.384	0.9657	4.5247	5.8784	3.5495	1.3512	1.1733	3.5685	1.2747	2.1603	1.2834	5.5431	1.5728	3.0239	1.3347	6.6194	2.3531	1.416	1.5649	4.2009	1.1947	1.8031	2.562	4.4293	1.397	1.8737	0.7511	6.4721	3.0314	1.8932	2.4759	3.5494	2.4495	1.1586	1.0891	4.158	1.1749	3.7453	1.108	4.0096	1.9735	0.8586	1.151	5.4235
FFA	FFA(20:2)	uM	1.1428	0.7513	4.0502	1.9008	0.6287	2.8407	3.5437	2.3319	1.032	0.8192	2.3654	0.7758	1.7456	0.8406	3.8613	1.0372	1.758	0.6194	3.5899	0.7357	2.0513	0.7687	2.4758	0.7586	1.3379	1.7646	3.2085	0.788	1.3241	0.5728	4.3914	1.662	1.1202	0.8206	1.8903	0.9444	0.8956	0.7803	3.2108	0.7397	2.6333	0.623	2.7269	0.997	0.6388	0.7763	3.6834
FFA	FFA(20:3)	uM	1.8223	1.3212	5.2849	2.6741	1.1593	3.0358	3.8111	2.9286	1.3642	1.239	2.8492	1.0962	2.7698	1.5228	5.983	1.7039	1.963	1.0462	3.9218	1.2251	1.2303	1.2988	3.0715	1.1866	2.0606	2.6005	4.4149	1.2293	1.6354	1.0258	5.1608	2.0485	1.5857	1.3181	2.3365	1.4185	1.4296	1.3124	4.2777	1.2513	2.7756	1.0134	3.0942	1.3969	1.0027	1.1719	3.9995
FFA	FFA(20:4)	uM	6.4601	4.0545	20.4301	9.9322	3.1382	7.0382	9.6431	7.3072	3.1513	2.7637	7.3801	2.5272	5.7627	3.2215	12.8361	3.7791	4.1651	2.3859	9.3855	3.1286	3.0134	3.2099	9.6357	3.3256	5.6967	6.7166	14.3196	3.423	3.6023	2.2803	12.7373	4.9194	4.86	4.3979	7.3498	4.9928	3.9642	3.5912	13.0835	3.2187	4.7724	2.0128	6.1553	2.813	2.3597	3.1009	11.6378
FFA	FFA(20:5)	uM	5.0546	3.7739	7.4892	5.2551	4.5353	4.243	3.9748	3.7903	3.8027	4.6957	3.942	3.5865	4.7006	3.7552	3.4348	3.4742	4.5468	4.602	3.9566	4.1395	4.2954	4.4676	4.2297	4.0898	4.1341	4.2921	4.3691	3.6616	3.9748	3.8577	4.7486	4.8535	4.2103	4.2184	3.9846	4.6354	4.3197	4.2831	4.8283	4.2179	3.7702	3.9838	3.3443	3.7873	4.5485	4.1189	5.0675
FFA	FFA(22:0)	uM	1.9906	1.5261	3.9196	2.2869	1.8521	3.092	3.3696	3.021	1.3177	1.5385	1.7846	1.4365	2.3532	1.7517	3.8091	2.1965	2.4969	4.6358	4.2742	7.4724	3.9447	3.2195	1.9474	1.6673	1.6998	2.4267	3.4912	2.5137	1.877	1.4108	5.4321	3.9413	1.5049	2.1874	1.8705	2.2799	1.8466	1.6688	3.5037	1.9863	2.3839	1.8504	2.6028	2.1142	1.3609	1.3481	2.3294
FFA	FFA(22:1)	uM	4.2999	2.7877	7.1364	4.298	3.7155	5.7314	6.1723	5.425	2.7376	3.1234	4.2214	2.6963	4.3107	3.2183	7.002	4.0733	4.9247	3.1689	7.159	3.6888	3.5938	3.1881	4.1426	2.6344	3.5944	4.3535	6.8362	3.3683	3.9801	2.4527	6.8974	4.7763	2.9873	2.3792	3.6909	3.3505	2.9781	2.7883	6.2058	3.7962	4.5796	3.098	4.7387	3.7815	3.3488	3.0792	4.5946
FFA	FFA(22:2)	uM	0.7527	0.4519	1.5851	1.0584	0.4502	0.8912	0.913	0.9129	0.4427	0.4601	0.8318	0.3925	0.7408	0.4607	1.1619	0.5154	0.8227	0.4789	1.3815	0.4684	0.4729	0.4341	0.9138	0.4074	0.6812	1.113	1.8687	0.4927	0.6571	0.42	2.3572	0.8884	0.4799	0.4338	0.6288	0.489	0.4689	0.4822	1.0624	0.5333	0.915	0.4277	1.13	0.5858	0.4015	0.4806	1.5822
FFA	FFA(22:4)	uM	1.5275	1.2102	3.5318	2.0791	1.2285	2.6212	3.0637	2.5775	1.0643	1.0432	1.8497	0.8944	1.8256	1.1603	3.0241	1.2845	1.519	1.0171	2.3842	1.0951	0.9834	1.0788	1.7934	1.0021	1.5555	1.7215	2.5057	1.1248	1.2192	0.9471	2.5986	1.5342	1.2933	1.0471	1.564	1.1844	1.2871	1.2091	2.7399	1.217	1.7846	0.926	1.8576	1.1035	0.8942	0.9503	2.1657
FFA	FFA(22:5)	uM	4.7602	2.753	10.1488	4.6707	3.3613	4.8424	5.7746	4.9237	3.0117	3.0772	4.6331	2.8785	8.3164	4.2093	7.4648	5.8765	4.4313	2.8116	6.4118	2.9784	1.846	3.1088	4.2324	3.0044	4.4466	5.4181	6.6631	3.2433	3.2648	3.9795	6.6154	4.0153	2.8696	3.2881	4.934	3.2321	3.5	2.4755	6.8438	6.4338	3.5808	2.1187	3.7612	3.0547	3.1938	2.8808	5.6672
FFA	FFA(22:6)	uM	4.073	2.6756	13.1815	6.0996	2.0907	4.0541	5.0761	3.8233	1.8138	1.6767	2.8923	1.4669	3.7974	2.079	6.8842	2.9243	2.5586	1.6778	3.8386	2.04	2.4443	2.6753	5.2271	2.4199	4.4516	4.687	8.2655	2.8754	2.7229	1.6537	6.4369	3.5014	3.8029	3.8118	5.5797	4.1646	3.2528	2.9025	9.2451	2.5027	3.5753	1.6463	3.5606	2.1316	2.5131	4.6516	11.5809
FFA	FFA(24:0)	uM	1.1142	1.0249	1.3694	1.115	1.1609	1.3134	1.3254	1.1493	0.9132	1.0293	0.8705	0.99	1.2102	1.0395	1.0884	1.4582	1.2425	4.9748	1.4453	7.0115	0.9822	2.948	1.0656	1.2405	0.8465	1.1096	1.0382	1.9314	0.8855	0.9417	1.3367	2.5036	1.0193	1.9673	1.0214	1.727	1.1601	1.2693	1.1614	1.1128	1.1586	1.4787	1.1384	1.3452	0.9946	1.0191	1.0596
FFA	FFA(24:1)	uM	2.4257	1.8233	3.5246	2.2123	2.3604	3.1058	3.4078	2.8237	1.5997	1.8449	1.804	1.5271	2.416	1.8587	2.649	2.3403	2.6706	2.1115	3.0809	2.1588	2.04	1.9451	2.016	1.6535	1.9005	1.9581	2.629	2.2218	2.1426	1.506	2.3231	2.5942	1.8521	2.1897	2.1643	2.4022	1.8825	1.7325	2.4917	2.1808	2.5581	2.2156	2.2672	2.3454	2.0703	1.9114	1.9264
HCER	HCER(14:0)	uM	0.0196	0.022	0.0199	0.0236	0.0236	0.0204	0.0229	0.0193	0.0277	0.0251	0.0271	0.0236	0.0243	0.0221	0.0233	0.019	0.0223	0.0213	0.0215	0.0223	0.0313	0.0342	0.0272	0.0245	0.0309	0.0349	0.0286	0.0262	0.0211	0.0247	0.0216	0.02	0.024	0.029	0.0255	0.0264	0.0186	0.0203	0.0202	0.0178	0.0205	0.0196	0.0169	0.02	0.0178	0.0166	0.0209
HCER	HCER(16:0)	uM	0.7697	0.7026	0.7628	0.793	1.0626	0.8905	1.0115	0.894	1.1622	1.1166	1.3334	1.139	1.0416	1.0229	1.3224	1.1996	0.7286	0.618	0.8118	0.8236	0.8029	1.0585	0.9181	1.0473	1.0822	1.1843	1.1102	1.0655	0.7466	0.652	0.8488	0.8134	0.7991	0.953	0.9343	1.0431	0.5211	0.6103	0.8195	0.7019	0.6276	0.6492	0.6939	0.6812	0.6103	0.5851	0.6916
HCER	HCER(18:0)	uM	0.0946	0.0861	0.1012	0.1023	0.1073	0.0889	0.0968	0.0921	0.1286	0.1266	0.1423	0.1204	0.0937	0.0918	0.1221	0.1098	0.0752	0.0679	0.0817	0.0824	0.1252	0.1494	0.138	0.1624	0.1349	0.1378	0.1479	0.138	0.088	0.0803	0.0953	0.0881	0.1384	0.1687	0.1686	0.1794	0.06	0.0649	0.0752	0.0667	0.0907	0.087	0.0907	0.0924	0.0691	0.0643	0.0781
HCER	HCER(18:1)	uM	0.012	0.0143	0.0136	0.0166	0.0193	0.0162	0.0171	0.0137	0.0226	0.0246	0.0222	0.0219	0.0194	0.0173	0.0222	0.0192	0.0163	0.017	0.0181	0.0169	0.0265	0.0285	0.0181	0.0224	0.0221	0.0242	0.019	0.0209	0.0143	0.0149	0.0159	0.0158	0.0167	0.0183	0.0166	0.0181	0.0097	0.013	0.0122	0.0115	0.015	0.0141	0.0153	0.0173	0.0159	0.014	0.0147
HCER	HCER(20:0)	uM	0.0784	0.0749	0.0839	0.0885	0.1072	0.088	0.0971	0.0772	0.1681	0.1546	0.1707	0.1522	0.1326	0.121	0.1466	0.1357	0.0902	0.0832	0.1062	0.1066	0.0966	0.1183	0.1057	0.1299	0.1253	0.1397	0.1276	0.1324	0.0879	0.0689	0.0941	0.0942	0.1269	0.1594	0.1566	0.1649	0.0685	0.0875	0.0979	0.0833	0.1004	0.1028	0.1047	0.1057	0.0895	0.0854	0.0956
HCER	HCER(20:1)	uM	0.0086	0.0086	0.009	0.0109	0.0078	0.0093	0.0104	0.0085	0.0128	0.0116	0.0102	0.0099	0.0095	0.0118	0.0091	0.0095	0.0076	0.0084	0.0074	0.0082	0.0132	0.0158	0.011	0.0126	0.0094	0.0127	0.0088	0.011	0.0081	0.0089	0.0068	0.009	0.0083	0.0129	0.0078	0.0094	0.005	0.0063	0.0079	0.0054	0.0095	0.0091	0.0081	0.008	0.0077	0.0073	0.0067
HCER	HCER(22:0)	uM	0.5973	0.5603	0.6167	0.6513	0.7664	0.64	0.6681	0.5599	1.5251	1.4043	1.4687	1.2563	1.37	1.1966	1.4295	1.2282	0.9272	0.7523	0.9661	0.9389	0.8969	1.1127	0.9938	1.0816	1.0899	1.1701	1.0319	1.0447	0.7155	0.6446	0.7608	0.7096	1.0152	1.3697	1.2355	1.361	0.7731	0.875	0.9934	0.8402	0.8054	0.8088	0.7884	0.783	0.5752	0.5571	0.6184
HCER	HCER(22:1)	uM	0.043	0.0389	0.0473	0.0416	0.0505	0.04	0.0427	0.0375	0.072	0.0494	0.0584	0.0544	0.055	0.0476	0.064	0.0587	0.0411	0.0399	0.0433	0.0439	0.0485	0.073	0.0541	0.0652	0.0557	0.0684	0.0596	0.0646	0.0426	0.0386	0.047	0.0453	0.0311	0.0503	0.0413	0.0454	0.0265	0.0302	0.0332	0.0313	0.0396	0.0411	0.0446	0.0459	0.0358	0.039	0.0348
HCER	HCER(24:0)	uM	1.0404	0.9867	1.0686	1.14	0.9457	0.7957	0.7885	0.6695	1.6751	1.5349	1.5756	1.3323	1.6673	1.5353	1.8855	1.6553	1.0116	0.8705	1.1244	1.0948	1.133	1.4335	1.3604	1.498	1.5018	1.6046	1.5206	1.4938	0.9221	0.8733	1.0154	0.9417	1.224	1.6365	1.4915	1.6162	0.8999	1.0021	1.1387	0.9659	1.0476	1.0135	1.0342	0.9972	0.939	0.9704	0.9645
HCER	HCER(24:1)	uM	0.9035	0.8342	0.9025	0.9573	0.7163	0.583	0.6379	0.5427	0.7909	0.7287	0.8479	0.7084	0.8673	0.8066	1.0616	0.963	0.4495	0.4042	0.5597	0.5654	0.6778	0.8703	0.8334	0.8976	1.1009	1.1971	1.1915	1.2351	0.7322	0.6608	0.8605	0.8428	0.7315	0.9773	0.9517	1.0822	0.4261	0.4738	0.6267	0.5886	0.6775	0.6808	0.7575	0.7812	0.9808	0.9939	1.1287
HCER	HCER(26:0)	uM	0.0121	0.0129	0.0145	0.0173	0.0103	0.0143	0.0112	0.0097	0.02	0.0158	0.015	0.0123	0.0171	0.0134	0.0144	0.0155	0.0102	0.0121	0.0119	0.0105	0.0164	0.023	0.0166	0.0208	0.0154	0.0164	0.0152	0.0187	0.0117	0.0108	0.014	0.0123	0.0111	0.0195	0.0141	0.0143	0.0091	0.0105	0.011	0.0092	0.0119	0.0138	0.0106	0.0091	0.0125	0.0144	0.0147
HCER	HCER(26:1)	uM	0.0113	0.0097	0.0127	0.0113	0.012	0.0083	0.0086	0.0071	0.0126	0.013	0.0122	0.0097	0.0118	0.0131	0.0133	0.0128	0.0087	0.0099	0.0073	0.0091	0.0114	0.0183	0.0116	0.0201	0.0109	0.0126	0.0128	0.015	0.0092	0.0081	0.0086	0.0082	0.0087	0.0118	0.0102	0.0115	0.0064	0.0086	0.0084	0.006	0.0095	0.0091	0.0091	0.0103	0.0127	0.0105	0.0128
LCER	LCER(14:0)	uM	0.0742	0.0684	0.0796	0.081	0.0917	0.0902	0.0913	0.0741	0.0942	0.1057	0.1229	0.1089	0.0816	0.0822	0.1007	0.0744	0.1185	0.0848	0.1082	0.1084	0.1354	0.1709	0.137	0.1566	0.1623	0.1485	0.1586	0.1359	0.0874	0.071	0.0868	0.0737	0.1832	0.1884	0.2005	0.1946	0.0663	0.0768	0.0879	0.0862	0.1048	0.1115	0.0995	0.1078	0.117	0.11	0.1377
LCER	LCER(16:0)	uM	1.6839	1.6083	2.2758	2.1686	2.7115	2.5383	2.9068	2.3536	1.6215	1.7874	2.4368	1.9581	2.1804	2.1124	3.2669	2.4214	2.0444	1.4571	2.2823	2.2548	1.9744	2.4054	2.2783	2.5225	3.1852	3.2366	3.51	3.2198	1.7862	1.5916	2.4411	1.8567	2.9007	3.2318	3.8405	3.6551	1.5273	1.6942	2.5665	2.1276	1.8056	1.9443	2.1001	2.2283	2.1385	2.2349	2.9251
LCER	LCER(18:0)	uM	0.1158	0.0947	0.1026	0.0992	0.1945	0.1713	0.1721	0.1477	0.1224	0.1859	0.1446	0.1513	0.163	0.1689	0.1264	0.1173	0.1542	0.1593	0.1326	0.1563	0.1485	0.2077	0.1414	0.1834	0.1314	0.124	0.1449	0.1486	0.1024	0.0841	0.1118	0.1005	0.1574	0.1777	0.1772	0.1783	0.124	0.1182	0.0991	0.1107	0.1015	0.1185	0.0917	0.1036	0.089	0.1043	0.0969
LCER	LCER(18:1)	uM	0.2302	0.228	0.2441	0.2671	0.301	0.2772	0.3149	0.2841	0.214	0.266	0.2582	0.272	0.2577	0.224	0.2644	0.2519	0.2862	0.2587	0.3082	0.3209	0.2886	0.2942	0.2523	0.2973	0.2722	0.2357	0.2907	0.2906	0.2282	0.2347	0.2565	0.2646	0.2668	0.2388	0.2697	0.2823	0.2307	0.219	0.2528	0.2527	0.2596	0.2619	0.2538	0.2714	0.2296	0.2436	0.2727
LCER	LCER(20:0)	uM	0.0356	0.0354	0.0449	0.0405	0.0693	0.0509	0.0625	0.0477	0.0366	0.0545	0.0432	0.0461	0.0371	0.0487	0.0455	0.0529	0.0434	0.0724	0.0456	0.0673	0.0466	0.0703	0.0437	0.0589	0.053	0.0544	0.0587	0.0593	0.0341	0.0339	0.0355	0.0462	0.047	0.0733	0.0566	0.064	0.035	0.0359	0.0364	0.0399	0.0347	0.0454	0.0297	0.043	0.0344	0.0346	0.032
LCER	LCER(20:1)	uM	0.0373	0.0399	0.0444	0.0393	0.0714	0.0569	0.0752	0.0527	0.0378	0.0593	0.0619	0.0598	0.0409	0.0575	0.0536	0.0468	0.057	0.0902	0.061	0.0937	0.0584	0.0865	0.059	0.0816	0.0404	0.0473	0.0469	0.063	0.0445	0.0424	0.049	0.0638	0.0584	0.0774	0.0593	0.0907	0.0338	0.0337	0.0452	0.0492	0.0446	0.0588	0.0397	0.068	0.0448	0.0351	0.0478
LCER	LCER(22:0)	uM	0.1023	0.0799	0.1351	0.121	0.1618	0.1356	0.1436	0.1222	0.0933	0.0991	0.1037	0.09	0.1263	0.1203	0.1431	0.127	0.1265	0.1113	0.14	0.1491	0.1255	0.1421	0.1254	0.1374	0.1748	0.1808	0.1902	0.2207	0.0746	0.0733	0.0956	0.0901	0.1276	0.1835	0.1849	0.218	0.0875	0.0943	0.1272	0.1087	0.0713	0.0798	0.0772	0.0873	0.0847	0.0814	0.1002
LCER	LCER(22:1)	uM	0.031	0.0298	0.0558	0.0511	0.0435	0.0333	0.0371	0.0296	0.0179	0.0262	0.0265	0.0298	0.0241	0.0261	0.0333	0.0309	0.0323	0.0318	0.0432	0.0475	0.036	0.0425	0.0419	0.0379	0.0526	0.0494	0.0666	0.0637	0.0289	0.0254	0.0328	0.0394	0.0446	0.0466	0.0607	0.0641	0.0185	0.02	0.0323	0.0285	0.0231	0.0297	0.0256	0.0213	0.0333	0.0311	0.0402
LCER	LCER(24:0)	uM	0.1061	0.0915	0.1251	0.1226	0.1858	0.1398	0.1648	0.1223	0.0906	0.1104	0.1164	0.1021	0.1415	0.1391	0.1905	0.1472	0.1464	0.1169	0.1667	0.1664	0.1311	0.1615	0.1645	0.1632	0.2424	0.2433	0.2449	0.2854	0.1028	0.1029	0.1247	0.1041	0.1416	0.1905	0.1969	0.2052	0.0914	0.1051	0.1366	0.1107	0.0941	0.1007	0.1108	0.1165	0.1216	0.1361	0.1443
LCER	LCER(24:1)	uM	0.2787	0.2341	0.3567	0.323	0.4162	0.3353	0.4053	0.3202	0.1884	0.2152	0.2591	0.223	0.3161	0.2958	0.4806	0.3661	0.3347	0.2701	0.4081	0.3756	0.2822	0.3876	0.3459	0.4054	0.6646	0.6984	0.7186	0.7659	0.311	0.2778	0.3871	0.3572	0.3531	0.4626	0.5447	0.5715	0.2045	0.2237	0.3251	0.2578	0.2567	0.2738	0.3104	0.3422	0.4017	0.4313	0.5404
LCER	LCER(26:0)	uM	0.0059	0.0049	0.006	0.0091	0.007	0.0076	0.0066	0.0057	0.007	0.0082	0.0097	0.0076	0.0067	0.0055	0.006	0.006	0.0066	0.0094	0.0089	0.0074	0.0084	0.0101	0.007	0.0074	0.0074	0.0134	0.0072	0.0108	0.005	0.0048	0.0069	0.0075	0.0062	0.0112	0.0083	0.0094	0.005	0.0063	0.0058	0.0048	0.0051	0.0101	0.0075	0.0056	0.0071	0.0085	0.0076
LCER	LCER(26:1)	uM	0.0068	0.0076	0.0081	0.0086	0.0091	0.0085	0.0083	0.0081	0.0073	0.008	0.0079	0.008	0.0073	0.0066	0.0078	0.008	0.0085	0.0074	0.0076	0.0086	0.0074	0.0086	0.0072	0.0098	0.0106	0.0123	0.012	0.0151	0.0066	0.0057	0.0061	0.0069	0.0072	0.009	0.0065	0.0086	0.0066	0.0066	0.0082	0.0062	0.0073	0.0097	0.006	0.0078	0.0092	0.0083	0.0093
LPC	LPC(14:0)	uM									0.1832	0.2489				0.1231				0.1413			0.1942	0.2971		0.175	0.1881	0.174										0.1942	0.1295							0.1341	0.1355
LPC	LPC(15:0)	uM	0.2669	0.3413	0.2701	0.2382	0.4843	0.3735	0.2077	0.3611	0.7355	0.6945	0.4865	0.4582	0.4356	0.5388	0.3791	0.3713	0.4784	0.5531	0.4019	0.467	0.667	1.2756	0.446	0.7446	0.4977	0.6194	0.2769	0.474	0.3841	0.5396	0.4174	0.2984	0.2213	0.298	0.2024	0.236	0.4818	0.6215	0.3104	0.3791	0.2973	0.4499	0.3206	0.3236	0.4341	0.3906	0.3035
LPC	LPC(16:0)	uM	83.1003	86.4473	63.9674	84.961	95.399	81.8048	52.4802	51.7582	109.065	115.824	95.4683	78.3143	79.4112	82.1528	64.6376	69.8627	77.6261	81.4641	70.2359	88.8912	87.5126	124.605	67.1715	95.8837	97.6365	111.902	64.9668	92.9719	72.8626	79.7172	53.8317	81.4327	70.1321	96.2235	57.1382	80.6435	67.8874	96.4676	70.2471	70.3562	64.6593	90.2742	63.2342	74.8819	65.1539	72.9239	51.3916
LPC	LPC(16:1)	uM	1.6692	2.0339	1.2221	1.8495	1.4288	1.6069	0.8673	0.7731	2.1208	2.2315	1.4086	1.1196	1.8579	1.6033	1.0314	1.0938	1.5946	1.521	1.3075	1.4496	1.665	3.154	1.0765	1.7213	3.3018	3.4869	1.4243	2.2807	1.949	2.1458	0.9773	1.5285	1.1542	1.3254	0.5862	1.0114	1.3779	1.5192	0.9278	0.7606	2.4519	2.7891	1.649	1.919	1.4421	1.9801	1.7511
LPC	LPC(17:0)	uM	1.7326	1.82	1.1705	1.3685	1.837	1.873	0.9726	0.7778	2.0975	2.4153	1.8627	1.5021	1.4905	2.0552	1.1596	1.3095	2.3166	2.4111	2.0112	2.2379	2.2924	3.3943	1.6865	2.5939	1.5695	1.8994	1.0667	1.3065	1.6579	1.7024	0.8357	1.3858	1.1542	1.5245	0.83	1.1531	1.4725	2.4256	1.2508	1.3944	1.1346	1.689	1.1535	1.3593	1.5598	1.7006	1.0863
LPC	LPC(18:0)	uM	23.1975	20.7848	13.8216	16.4635	33.3738	27.2816	13.5061	13.0872	35.9568	38.043	29.0056	23.515	25.5012	25.6491	15.6214	17.9975	29.4647	29.478	22.1617	24.4373	28.9172	41.7622	22.0214	29.6182	24.4474	28.5651	15.522	21.6918	22.6364	24.0432	15.9197	22.8074	29.1584	37.9221	17.6971	27.3065	20.3131	30.6222	18.182	17.7898	16.9148	25.511	16.3197	20.3548	18.2612	20.6733	12.183
LPC	LPC(18:1)	uM	27.2281	24.2247	17.3043	25.4589	44.876	37.1087	15.8072	20.9779	27.8471	31.2055	21.9025	23.9174	24.0632	24.3499	17.595	22.754	37.5883	34.6157	23.0149	38.9667	27.6376	57.7944	17.3516	47.3875	35.6016	46.9218	17.2857	41.8039	23.712	24.771	16.87	31.2002	25.0537	44.6398	15.2587	44.5703	21.2632	29.513	18.6024	20.081	27.9892	46.777	21.904	32.653	23.7903	39.5079	23.5467
LPC	LPC(18:2)	uM	44.1874	48.2174	21.2288	44.3183	79.8307	72.7862	26.21	49.8465	47.0902	60.4143	33.0367	63.5845	48.1212	58.3808	34.1641	72.0503	62.5793	77.5579	29.0595	107.81	39.0899	143.123	19.766	108.225	58.6087	113.155	23.9284	105.828	43.5502	57.0837	24.3715	88.1083	33.7144	90.8448	17.3736	82.6142	39.8291	60.3165	33.191	45.8712	41.8653	102.326	28.1462	63.8135	50.8142	93.2233	36.8722
LPC	LPC(18:3)	uM	0.4976	0.314		0.3176	0.3912	0.4268	0.1705	0.256	0.572	0.766	0.2644	0.6574	0.8345	0.5649	0.2606	0.5971	0.4031	0.363		0.5567	0.3903	1.3062	0.2054	0.6965	0.5407	1.1424	0.1717	0.9833	0.3963	0.5856		0.686	0.2305	1.1626		1.2193	0.4908	0.5525	0.354	0.3725	0.5246	1.0265	0.2743	0.6587	0.3752	0.5792	0.2935
LPC	LPC(20:0)	uM	0.1428				0.2132	0.2073			0.2117	0.2496	0.1969	0.182	0.1922	0.1477		0.1443	0.1883	0.202	0.2531	0.2144		0.2426			0.2034	0.156		0.1905	0.1719	0.1707			0.1936	0.2403	0.1533			0.1761				0.139	0.2073	0.1424	0.1418	0.1641
LPC	LPC(20:1)	uM	0.1813	0.2217	0.1951	0.2443	0.2679	0.2632		0.1593	0.179	0.2809	0.1757	0.2213		0.197		0.1706	0.3657	0.2938	0.2649	0.2727	0.2408	0.376	0.1867	0.2949	0.2628	0.2173		0.2373	0.2108	0.2275		0.2907	0.274	0.298		0.2303	0.1767	0.1919		0.1264	0.1557	0.2413	0.1618	0.2081	0.1834	0.2684	0.1741
LPC	LPC(20:2)	uM	0.3121	0.3239	0.2081	0.3269	0.4202	0.5577	0.1442	0.312	0.3697	0.4775	0.2941	0.3267	0.5563	0.4519	0.2676	0.3298	0.5315	0.4278	0.3115	0.4745	0.2668	0.7514	0.2124	0.5084	0.4372	0.6653		0.4871	0.3781	0.3723	0.2783	0.4466	0.2803	0.4343		0.4369	0.2249	0.341	0.2882	0.2517	0.3303	0.7361	0.304	0.3427	0.309	0.4445	0.2388
LPC	LPC(20:3)	uM	2.6237	2.3342	1.2737	2.1438	2.4173	2.8873	1.2985	1.9727	3.1326	3.4979	2.516	2.4822	4.8021	4.8752	3.5067	3.6226	3.5436	3.7463	2.0666	5.0249	2.0009	5.4911	1.302	4.5834	4.3832	5.7488	1.6425	4.4931	2.2604	2.3801	1.6176	2.8866	2.2476	4.5237	1.2755	3.4169	2.2875	3.6945	3.2653	2.4696	3.1591	5.3001	2.4652	3.4496	1.8394	3.1251	1.8073
LPC	LPC(20:4)	uM	12.6844	11.6801	9.0423	16.8325	7.9723	7.5121	5.0485	7.8954	6.0784	7.2818	6.5378	7.0322	6.1772	6.6219	6.1382	8.334	5.9399	6.65	4.9808	11.4173	6.0078	12.6772	4.6442	14.3507	8.9195	13.3512	5.176	14.2123	4.3631	4.8563	4.2057	6.915	7.3373	13.3449	5.2332	14.2015	6.1331	8.1918	7.6839	6.3853	3.6215	5.7745	3.6521	5.1972	4.7456	7.4187	6.1056
LPC	LPC(20:5)	uM	1.045	0.6552	0.5669	0.9761	0.1315	0.1707			0.2936	0.3201	0.2166	0.2244	0.1976	0.2443	0.2187	0.1706	0.199	0.2571	0.1491	0.1793	0.4002	0.9348	0.305	0.6645	0.6029	0.7846	0.2267	0.5827	0.2234	0.2785	0.2556	0.2624	0.3365	0.4614		0.3515	0.4458	0.4402	0.3595	0.2644	0.2106	0.2331	0.1637	0.2028	0.2612	0.4142	0.3134
LPC	LPC(22:4)	uM		0.1418		0.1323	0.1786	0.165			0.1476			0.1459		0.153			0.1569			0.1524		0.1782		0.2467		0.2061		0.1677						0.1868		0.1741		0.152				0.168				0.1145
LPC	LPC(22:5)	uM	0.6831	0.5898	0.4934	0.6399	0.3482	0.3716	0.3352	0.2708	0.3386	0.3689	0.3938	0.3785	0.2624	0.2868	0.2903	0.2879	0.3189	0.3857	0.2691	0.5455	0.2572	0.6858	0.2451	0.6845	0.3541	0.6423	0.2219	0.5326	0.2103	0.2181	0.311	0.4328	0.3049	0.4659	0.2204	0.3497	0.2078	0.4953	0.4415	0.3093	0.2312	0.343	0.2784	0.2751	0.1334	0.3671	0.3383
LPC	LPC(22:6)	uM	1.1716	1.0465	0.9237	1.1489	0.3699	0.5122	0.3166	0.3186	0.2729	0.3993	0.3518	0.3895	0.6134	0.4997	0.5296	0.5971	0.32	0.2593	0.2943	0.4259	0.415	1.0397	0.4255	1.0568	0.7034	1.0874	0.4303	0.8968	0.4772	0.2933	0.4048	0.6537	0.5163	1.0495	0.619	1.1011	0.4638	0.8157	0.7894	0.6104	0.1734	0.3394	0.2748	0.2751	0.4414	0.9261	0.8053
LPE	LPE(16:0)	uM	0.9657	1.3004	0.8229	1.3804	1.1414	1.0984	0.5628	0.8082	1.1476	1.1893	1.1077	1.0028	0.8534	1.0268	0.424	0.8855	0.9275	0.9959	0.7012	1.5893	1.0078	1.8653	0.8442	1.4909	1.5205	1.8109	0.7637	1.4802	1.0438	1.0768	0.7334	1.2889	0.6913	1.1736	0.6427	1.1307	0.6156	1.0698	0.5704	1.0033	0.8942	1.0523	0.7145	0.9531	0.8477	1.2425	0.649
LPE	LPE(16:1)	uM	0.0398	0.0653				0.0901			0.0503		0.0534	0.0421		0.0457			0.0634	0.0358		0.0474		0.0912		0.0637	0.0762	0.0708			0.0591			0.0434		0.0496				0.0337			0.0787	0.0745	0.0622	0.0523		0.0825	0.0364
LPE	LPE(17:0)	uM				0.0533		0.0496					0.0434							0.0458	0.0414	0.0495		0.0725		0.0407	0.0659	0.0388			0.039		0.0499
LPE	LPE(18:0)	uM	0.5782	0.551	0.4986	0.6909	0.7343	0.8731	0.4138	0.5031	0.7843	0.8733	0.7427	0.6772	0.58	0.6466	0.3177	0.4617	0.7609	0.838	0.5271	0.9182	0.7174	1.2648	0.562	0.9144	0.7603	1.062	0.4203	0.7879	0.7271	0.7263	0.5872	0.8601	0.663	1.0001	0.4334	0.7622	0.3496	0.6314	0.3273	0.4817	0.5338	0.7015	0.452	0.5269	0.414	0.6044	0.3966
LPE	LPE(18:1)	uM	0.6596	0.9871	0.4529	0.6707	2.0167	2.4893	0.5037	1.5182	0.9733	1.6781	0.6342	1.4683	1.0191	1.2234	0.5246	1.2036	1.4932	2.2044	0.4659	3.0713	0.5823	3.7591	0.3983	3.1052	0.7501	1.8186	0.3433	1.8669	0.6666	0.8955	0.4714	1.525	0.6289	3.5457	0.3231	2.9872	0.6843	1.6135	0.2792	1.0893	0.7174	3.2771	0.4836	2.1433	0.8819	2.9787	0.6244
LPE	LPE(18:2)	uM	0.8199	1.4395	0.5514	0.7554	1.7759	2.7986	0.8361	1.5816	1.6387	2.1994	1.4586	2.117	1.45	1.8389	0.9749	2.023	1.722	2.4481	0.9329	3.4257	0.9659	5.0512	0.8081	3.5204	1.4624	2.8497	0.6564	2.7465	1.4791	2.0193	1.3154	3.1354	0.8809	2.5666	0.6162	1.911	0.9515	1.9943	0.5547	1.3052	1.752	3.2946	1.0021	2.0571	1.2451	3.008	0.9889
LPE	LPE(18:3)	uM						0.0634			0.0371	0.0788	0.0362	0.0589	0.0785	0.0423	0.0404	0.0638		0.0393		0.0412		0.0953		0.0549	0.0432	0.0862		0.1169		0.0571		0.0778		0.1115		0.1023		0.0444			0.0436	0.0877		0.0556	0.0382	0.0525
LPE	LPE(20:1)	uM						0.0436																0.0579				0.0482																0.0532				0.043
LPE	LPE(20:2)	uM						0.0618			0.0487					0.0507			0.0341	0.037		0.0623		0.0744		0.0327		0.0454																0.0508				0.0517
LPE	LPE(20:3)	uM	0.0785	0.1121	0.0826	0.1075	0.0918	0.1987	0.0772	0.1436	0.2626	0.1694	0.1774	0.13	0.2386	0.2573	0.1646	0.1605	0.2511	0.1865	0.0918	0.2173	0.1171	0.3894	0.1121	0.3448	0.1875	0.2952	0.0801	0.1767	0.1388	0.1101	0.1672	0.1659	0.159	0.2454	0.1127	0.148	0.0877	0.1654	0.0987	0.101	0.2863	0.2831	0.1721	0.2137	0.1131	0.2615	0.0994
LPE	LPE(20:4)	uM	0.9414	0.9777	0.6886	0.9476	0.6944	1.1782	0.5874	0.9182	0.7809	0.668	0.9188	0.6759	0.7209	0.6738	0.5303	0.7743	0.9014	0.6565	0.4988	0.9143	0.5513	1.6992	0.7463	1.9602	0.801	1.1072	0.4847	0.9089	0.5124	0.3894	0.7044	0.6457	1.0528	1.5578	0.6484	0.966	0.3846	0.7829	0.4825	0.6384	0.576	0.5863	0.4117	0.5358	0.5395	1.0113	0.6682
LPE	LPE(20:5)	uM		0.0402																				0.0559		0.0634									0.0584	0.0421												0.0383
LPE	LPE(22:4)	uM						0.0612		0.0389			0.0434											0.0444
LPE	LPE(22:5)	uM	0.0812	0.0837	0.0759	0.0562	0.0633	0.0924	0.0763	0.1099	0.1177	0.0989	0.1276	0.0594	0.0845	0.0824	0.0926	0.0769	0.0951	0.065	0.0637	0.0645	0.0643	0.1334	0.0786	0.1003	0.089	0.1219	0.0778	0.0748	0.0744	0.0418	0.0935	0.0738	0.0614	0.0521	0.0651	0.0573	0.0623	0.0937	0.0746	0.0608	0.0848	0.0724	0.0729	0.0418		0.0726	0.0813
LPE	LPE(22:6)	uM	0.2259	0.2201	0.3043	0.2903	0.1237	0.2393	0.149	0.1461	0.155	0.1212	0.1889	0.1003	0.2535	0.1461	0.2126	0.2098	0.1218	0.0684	0.0971	0.0815	0.191	0.3295	0.214	0.2929	0.2907	0.3944	0.1944	0.2764	0.1471	0.0856	0.2607	0.1519	0.2202	0.2925	0.3024	0.268	0.0986	0.2618	0.2286	0.1477	0.1369	0.1051	0.1231	0.0839	0.1515	0.3755	0.3849
MAG	MAG(12:0)	uM	0.0353	0.0494	0.0328	0.0416	0.0503	0.0481	0.0522	0.0399	0.0608	0.0653	0.0654	0.0565	0.0523	0.0593	0.0377	0.0413	0.0541	0.0449	0.047	0.0497	0.0603	0.0632	0.0577	0.0767	0.0447	0.0508	0.0399	0.0537	0.0525	0.0398	0.0554	0.053	0.0481	0.1128	0.0521	0.0583	0.0401	0.0562	0.047	0.0625	0.0515	0.0586	0.0455	0.0739	0.0449	0.0698	0.0492
MAG	MAG(14:0)	uM	0.045	0.0685	0.0436	0.0931	0.084	0.0494	0.0805	0.0733	0.1602	0.155	0.1883	0.1606	0.1377	0.1209	0.0556	0.0542	0.0858	0.0452	0.0645	0.0767	0.1589	0.1286	0.2318	0.1969	0.0743	0.1147	0.0558	0.0652	0.0753	0.0621	0.1456	0.0945	0.094	0.159	0.1355	0.1298	0.0652	0.0983	0.0645	0.1294	0.1661	0.3286	0.2432	0.2946	0.0863	0.2228	0.0865
MAG	MAG(14:1)	uM	0.0388	0.0399	0.0397	0.0469	0.0531	0.0492	0.0528	0.0514	0.0599	0.0591	0.0642	0.0644	0.0353	0.0474	0.0427	0.0463	0.0529	0.039	0.0604	0.0408	0.0716	0.0545	0.046	0.0625	0.0468	0.0469	0.0461	0.0472	0.055	0.0382	0.0522	0.0542	0.0605	0.0625	0.0529	0.0595	0.0438	0.0443	0.0458	0.0473	0.0455	0.0493	0.0476	0.0484	0.0507	0.0509	0.0524
MAG	MAG(15:0)	uM	0.1401	0.191	0.144	0.1709	0.1694	0.1575	0.1575	0.1351	0.1922	0.2861	0.3056	0.2601	0.1791	0.1746	0.1533	0.1574	0.1435	0.158	0.1484	0.16	0.2604	0.2285	0.1829	0.2665	0.1609	0.1708	0.153	0.1681	0.1523	0.1568	0.157	0.1701	0.2195	0.2212	0.2113	0.2072	0.1338	0.1502	0.1526	0.1605	0.1646	0.1778	0.1528	0.1714	0.2183	0.1839	0.2106
MAG	MAG(16:0)	uM	0.2446	0.546	0.3913	0.9426	0.8078	0.2637	0.7284	0.7704	1.0026	0.8819	1.3388	1.045	1.6861	1.4654	0.3747	0.2489	0.9449	0.3424	0.5325	0.8557	1.1026	0.8804	1.5256	1.2169	0.5083	1.107	0.3844	0.5037	0.4562	0.4449	1.7417	0.8848	0.5946	1.4003	1.282	0.9191	0.2622	0.8349	0.6137	1.4763	1.0389	2.1777	1.4802	1.9222	0.5596	2.0059	0.6099
MAG	MAG(16:1)	uM	0.0655	0.0943	0.0767	0.0787	0.0541	0.0735	0.0621	0.0595	0.0718	0.0761	0.088	0.0537	0.0894	0.0667	0.0484	0.0635	0.055	0.0609	0.0597	0.058	0.0597	0.0749	0.0602	0.0863	0.0593	0.0617	0.0504	0.0595	0.0677	0.0436	0.0709	0.0484	0.0605	0.0891	0.055	0.0685	0.0516	0.071	0.0576	0.0557	0.0614	0.0493	0.0561	0.0544	0.0543	0.073	0.0561
MAG	MAG(17:0)	uM	0.029	0.0215	0.0271	0.03	0.0453	0.0329	0.0369	0.0353	0.0731	0.0843	0.0884	0.0723	0.051	0.0367	0.0206	0.0225	0.0331	0.0303	0.0334	0.0298	0.0701	0.0556	0.1161	0.0738	0.028	0.0455	0.0274	0.0429	0.0358	0.0342	0.0477	0.037	0.0481	0.0667	0.0595	0.0492	0.0236	0.0295	0.0292	0.0505	0.0861	0.1263	0.1077	0.1035	0.0493	0.0883	0.0387
MAG	MAG(18:0)	uM	0.2191	0.3836	0.2963	0.6795	0.5701	0.2443	0.5578	0.571	1.3133	1.182	1.7641	1.3369	1.22	1.0688	0.2993	0.2264	0.7392	0.2914	0.4067	0.6234	1.2953	0.9803	2.1796	1.3446	0.4025	0.7951	0.287	0.3881	0.4168	0.4123	1.2528	0.6656	0.7878	1.3437	1.1512	0.8395	0.236	0.5969	0.456	1.0007	1.4472	3.2408	2.1559	2.2503	0.7384	2.0313	0.8348
MAG	MAG(18:1)	uM	0.2161	0.234	0.2147	0.1457	0.1865	0.2888	0.1611	0.1833	0.154	0.2195	0.1976	0.1245	0.3992	0.3647	0.155	0.2806	0.1226	0.2693	0.138	0.3393	0.1315	0.3265	0.1695	0.1572	0.0935	0.1561	0.091	0.1375	0.1514	0.1456	0.2531	0.1596	0.1899	1.1641	0.2792	0.7211	0.2146	0.2384	0.168	0.1944	0.0766	0.1873	0.1247	0.1866	0.075	0.2843	0.0888
MAG	MAG(18:2)	uM	0.1701	0.2487	0.1669	0.1391	0.1136	0.2132	0.1286	0.1459	0.1563	0.1708	0.1927	0.1506	0.3148	0.2541	0.155	0.3563	0.096	0.2613	0.1237	0.2865	0.1072	0.2262	0.1101	0.1203	0.0754	0.1989	0.0908	0.1377	0.124	0.1894	0.2039	0.215	0.1368	0.6467	0.1751	0.3519	0.1935	0.2105	0.1794	0.183	0.0722	0.1017	0.1077	0.1239	0.0886	0.2005	0.0893
MAG	MAG(18:3)	uM	0.0721	0.106	0.0959	0.1087	0.0963	0.0945	0.0906	0.0752	0.135	0.1497	0.1237	0.1123	0.1452	0.1225	0.1198	0.1225	0.0809	0.0833	0.0919	0.0873	0.0998	0.1252	0.1174	0.1328	0.0861	0.1247	0.0809	0.1156	0.0879	0.0778	0.0731	0.1047	0.0992	0.2355	0.0983	0.1631	0.0747	0.0765	0.0841	0.0717	0.0795	0.0884	0.0781	0.0954	0.08	0.0789	0.0765
MAG	MAG(18:4)	uM	0.0125	0.02	0.0147	0.0176	0.0184	0.0167	0.0177	0.0139	0.026	0.0295	0.0147	0.02	0.0189	0.0184	0.0176	0.0134	0.0142	0.0205	0.0198	0.0188	0.0196	0.0207	0.0182	0.0229	0.0145	0.0179	0.0161	0.0243	0.02	0.0149	0.014	0.0144	0.0229	0.0238	0.0166	0.018	0.0179	0.0159	0.0123	0.0146	0.0189	0.0168	0.0176	0.0285	0.0166	0.0163	0.0192
MAG	MAG(20:0)	uM	0.0265	0.0228	0.0279	0.0247	0.0342	0.0359	0.0336	0.0298	0.0375	0.0595	0.0583	0.0476	0.0366	0.0431	0.0261	0.0332	0.0345	0.0357	0.032	0.0312	0.0401	0.0469	0.0433	0.0446	0.0246	0.0364	0.0335	0.0331	0.0394	0.0238	0.0321	0.0349	0.0321	0.0353	0.0304	0.0395	0.0313	0.0267	0.0288	0.0368	0.0372	0.0451	0.053	0.0449	0.0312	0.0471	0.0371
MAG	MAG(20:1)	uM	0.0212	0.0217	0.023	0.0279	0.0235	0.0221	0.0263	0.021	0.0251	0.0287	0.0264	0.0285	0.0217	0.0221	0.0174	0.0216	0.0198	0.0165	0.0157	0.0188	0.0229	0.0261	0.0185	0.035	0.0217	0.023	0.0212	0.0288	0.0214	0.0169	0.0211	0.0251	0.0321	0.0273	0.016	0.0233	0.0201	0.0207	0.0213	0.0238	0.0191	0.0216	0.0223	0.0259	0.0217	0.019	0.0209
MAG	MAG(20:2)	uM	0.0201	0.0208	0.0192	0.0263	0.0224	0.0216	0.0298	0.0256	0.0286	0.0307	0.0363	0.0247	0.0316	0.0325	0.0195	0.0279	0.025	0.034	0.0281	0.0235	0.0514	0.0318	0.0239	0.0338	0.0233	0.0212	0.0247	0.0275	0.0274	0.0235	0.0195	0.023	0.0268	0.0238	0.0273	0.0268	0.0284	0.0271	0.0247	0.023	0.0249	0.0247	0.0174	0.0241	0.0229	0.0269	0.0243
MAG	MAG(20:3)	uM	0.0131	0.0147	0.0177	0.0183	0.0199	0.0192	0.0191	0.0118	0.0201	0.0281	0.0277	0.0207	0.0192	0.0155	0.0098	0.0203	0.0184	0.0205	0.0171	0.0141	0.0137	0.0243	0.0132	0.0225	0.0126	0.0105	0.0121	0.0176	0.0196	0.0138	0.0198	0.0175	0.0207	0.0238	0.0169	0.0206	0.0134	0.0166	0.0161	0.0138	0.0172	0.0172	0.0161	0.0214	0.0131	0.0151	0.015
MAG	MAG(20:4)	uM	0.0168	0.0267	0.0184	0.0163	0.0168	0.0194	0.017	0.0191	0.0165	0.0187	0.0267	0.0192	0.0203	0.0213	0.0154	0.0254	0.0142	0.0172	0.0174	0.0169	0.0166	0.0202	0.0167	0.0218	0.0128	0.0221	0.0168	0.0233	0.018	0.0135	0.0146	0.0191	0.0167	0.0356	0.0254	0.0256	0.0175	0.0224	0.0197	0.0151	0.0172	0.0173	0.0153	0.0184	0.0186	0.019	0.019
MAG	MAG(20:5)	uM	0.0396	0.0319	0.0296	0.0449	0.0249	0.0411	0.0356	0.0323	0.0306	0.0387	0.0546	0.0354	0.0332	0.0377	0.0324	0.0361	0.0428	0.0407	0.0364	0.035	0.0437	0.048	0.0301	0.0343	0.0387	0.0333	0.042	0.0457	0.0354	0.0327	0.0315	0.0365	0.037	0.0323	0.0356	0.0447	0.0425	0.0285	0.0249	0.0296	0.0305	0.0393	0.0318	0.034	0.0364	0.0384	0.0346
MAG	MAG(22:0)	uM	0.0203	0.0288	0.0204	0.022	0.0206	0.0255	0.0233	0.024	0.023	0.0356	0.035	0.0361	0.018	0.0237	0.0226	0.0208	0.0293	0.0282	0.0326	0.0242	0.0306	0.0314	0.019	0.035	0.0282	0.0308	0.0188	0.0321	0.0278	0.022	0.0256	0.0209	0.0362	0.036	0.0275	0.0355	0.0175	0.0256	0.0243	0.0257	0.0224	0.033	0.0235	0.027	0.022	0.0255	0.0281
MAG	MAG(22:1)	uM	0.0183	0.0237	0.0214	0.0204	0.0297	0.0244	0.0231	0.0201	0.0286	0.0376	0.0304	0.0315	0.0285	0.0223	0.0265	0.0267	0.022	0.0214	0.0198	0.0239	0.0208	0.0269	0.021	0.0311	0.0286	0.028	0.0272	0.0251	0.0321	0.0204	0.0238	0.0244	0.0326	0.0311	0.033	0.0268	0.0297	0.03	0.0334	0.0263	0.0328	0.0326	0.0241	0.0381	0.02	0.0225	0.0274
MAG	MAG(22:2)	uM	0.0214	0.0159	0.0186	0.0194	0.0245	0.0189	0.0193	0.0161	0.0207	0.0286	0.0288	0.0316	0.0172	0.0209		0.0252	0.018	0.018	0.02	0.0237	0.0282	0.0297	0.0172	0.026	0.0175	0.0223	0.0152	0.0256	0.0216	0.012	0.016	0.0249	0.0222	0.0222	0.0231	0.017	0.0238	0.0179	0.0188	0.0179	0.0218	0.018	0.0216	0.0261	0.0197	0.016	0.0194
MAG	MAG(22:4)	uM	0.0153	0.0123	0.0095	0.0156	0.0119	0.0156	0.0151	0.0129	0.0174	0.0221	0.0151	0.0195	0.0161	0.0141	0.0129	0.018	0.0189	0.012	0.0129	0.0152	0.0225	0.0161	0.0132	0.0118	0.0109	0.0156	0.0117	0.016	0.0129	0.0124	0.0149	0.0163	0.0147		0.017	0.0161	0.0124	0.0137	0.0143	0.0135	0.0117	0.0153	0.012	0.012	0.0127	0.0093	0.0164
MAG	MAG(22:5)	uM	0.0203	0.0175	0.0191	0.0252	0.0234	0.024	0.0142	0.0166	0.0238	0.0253	0.0308	0.029	0.0305	0.0226	0.0137	0.0158	0.0213	0.0125	0.0125	0.0143	0.0276	0.0326	0.0273	0.0273	0.0177	0.0215	0.0185	0.0245	0.0196	0.0136	0.026	0.0219	0.0217	0.0342	0.0278	0.0226	0.02	0.0163	0.0166	0.019	0.0241	0.0379	0.0297	0.0307	0.0157	0.024	0.0165
MAG	MAG(22:6)	uM	0.0244	0.0213	0.0181	0.0204	0.025	0.0296	0.0293	0.0162	0.0213	0.0276	0.0329	0.0277	0.0274	0.0242	0.0191	0.018	0.0232	0.0247	0.0179	0.0209	0.0259	0.0206	0.0182	0.0334	0.0239	0.0277	0.016	0.0267	0.0227	0.0181	0.0213	0.0268	0.0219	0.0286	0.027	0.0296	0.0198	0.0174	0.0209	0.022	0.0232	0.0177	0.0237	0.0228	0.0185	0.0207	0.0228
MAG	MAG(24:0)	uM	0.0131	0.02	0.0151	0.0255	0.0221	0.0178	0.0164	0.0163	0.0317	0.0307	0.0223	0.0217	0.0197	0.0232	0.0183	0.0175	0.0141	0.0245	0.0189	0.0197	0.0206	0.0253	0.0202	0.0189	0.0172	0.0261	0.0208	0.0225	0.0218	0.0194	0.0162	0.021	0.0282	0.0182	0.0267	0.0178	0.0181	0.0174	0.0151	0.0166	0.0168	0.025	0.0172	0.0212	0.0193	0.0225	0.021
MAG	MAG(24:1)	uM	0.0159	0.0162	0.0154	0.0197	0.0171	0.0187	0.0214	0.0144	0.0165	0.0264	0.0198	0.0229	0.0186	0.0229	0.0188	0.0182	0.0189	0.0232	0.015	0.0185	0.0205	0.0209	0.0126	0.0244	0.016	0.0189	0.0136	0.0208	0.0225	0.0167	0.0201	0.0178	0.0214	0.0297	0.022	0.0217	0.0146	0.0203	0.0176	0.0195	0.0163	0.0206	0.0227	0.0246	0.0191	0.0161	0.0143
PC	PC(12:0/18:1)	uM										0.2933											0.3253	0.3675												0.4213				0.4281		0.3592				0.2515
PC	PC(12:0/18:2)	uM																																								0.2755
PC	PC(14:0/14:0)	uM									0.1746	0.1734							0.1308				0.1968	0.3745	0.11	0.1948	0.149	0.2008										0.1262		0.0996		0.103	0.0783			0.093
PC	PC(14:0/16:1)	uM	0.1959	0.332	0.238	0.3707	0.2596	0.2264	0.2289		0.4154	0.4416	0.2446		0.4079	0.3375		0.1857	0.2125		0.2512		0.464	0.463	0.3301	0.276	0.5729	0.5207	0.2582	0.2047	0.2565	0.2619	0.2742		0.2237				0.2622	0.2878		0.1978	0.4152	0.45	0.3117	0.3091	0.2661	0.2527
PC	PC(14:0/18:1)	uM	3.3084	3.293	2.4372	3.0028	2.7924	2.988	2.675	1.846	7.5243	7.2841	4.2344	3.8295	5.92	5.3358	3.5372	2.7278	5.9661	5.0713	3.6732	3.3732	6.5229	10.0265	4.5198	5.86	6.4166	5.936	4.1444	3.3374	4.3702	4.2451	3.1162	2.0542	4.0881	4.9659	2.8762	4.2688	4.3263	4.4599	2.439	2.2947	7.1647	5.8585	4.424	4.0493	3.5754	2.8163	2.6596
PC	PC(14:0/18:2)	uM	3.5116	3.4673	2.4148	3.2461	3.782	4.9882	3.1528	2.4342	11.8942	12.547	5.8808	5.5036	9.1624	7.7002	5.556	4.7994	7.7457	6.3222	4.7006	4.9685	7.8827	12.411	4.1625	7.3097	8.2477	7.3813	3.8547	3.9717	5.9132	5.8601	3.5715	3.8687	4.0074	5.0126	2.5707	4.7416	6.2416	6.0158	3.2334	3.3849	7.3987	7.4459	4.3452	5.1843	3.9485	3.1733	3.3813
PC	PC(14:0/18:3)	uM													0.3491												0.2945
PC	PC(14:0/20:2)	uM										0.2891																															0.2207
PC	PC(14:0/20:3)	uM	0.7291	0.715	0.5541	0.6641	0.5285	0.5262	0.4166	0.4301	1.7851	1.5489	1.028	0.8354	1.9189	2.1787	1.1423	0.9674	1.289	1.1195	0.7666	0.7605	1.1064	1.2404	0.6724	0.7968	1.1775	1.2274	0.6033	0.6106	0.5859	0.6268	0.6948	0.4498	0.6071	1.0882	0.6563	0.4437	0.8848	0.9651	0.586	0.6439	1.6267	1.3715	1.1536	0.816	0.5542	0.4814	0.3358
PC	PC(14:0/20:4)	uM	7.6454	7.7787	7.1056	7.578	4.9974	4.6513	4.0148	4.152	5.6707	5.5318	3.6411	2.8875	4.7387	4.4445	4.4013	4.0151	4.1994	3.6195	3.2032	3.7019	5.2391	6.0151	3.6615	4.1575	5.7415	6.1724	3.4917	3.7134	2.6497	2.8568	2.7108	2.0309	4.8316	5.2828	3.8663	4.5699	3.9552	3.8642	3.7222	3.5296	2.9959	2.7705	2.5997	3.2501	2.5308	3.0313	2.6731
PC	PC(14:0/20:5)	uM	0.6934	0.8925	0.7084	0.5591																	0.4555	0.7504			0.796												0.4733
PC	PC(14:0/22:4)	uM					0.7093		0.7895	0.603							0.8647					0.5545		0.5424			0.6956					0.3048									0.5067		0.4852
PC	PC(14:0/22:5)	uM	0.7698	0.7028	0.6806	0.7359	0.5495	0.8258	0.8224		1.164	0.8778		0.815	0.8401	0.9783	1.0645		0.7031	0.4013		0.7127	1.0545	0.9146	0.7472	1.2104	0.7064	0.8805		0.6941		0.3543								0.5203			0.5351		0.5744	0.7674		0.5394
PC	PC(14:0/22:6)	uM	1.3452	1.3232		1.68												1.2062					1.0484	1.6229	1.1342		1.8056		1.4214						1.3002	1.4903	1.2565			1.5877	1.1863						1.0968		1.1628
PC	PC(15:0/16:1)	uM																	0.5108					0.7111			0.5582	0.5537
PC	PC(15:0/18:1)	uM	0.7739	0.6222	0.6705	0.5293	0.868	1.0684	0.5329	0.5176	1.2429	1.6528	1.0997	1.0705	1.1295	1.3896	1.0327	0.8147	1.7854	1.1533	1.3439	1.0173	1.5655	2.5476	1.4881	1.961	1.3722	1.4637	0.8615	1.0283	0.9365	0.6864	0.7993	0.7202	0.8621	0.554	0.6885	0.3989	0.7531	0.7788	0.7634	0.6071	0.9082	0.8608	1.1983	0.8796	0.9256	0.7609	0.7152
PC	PC(15:0/18:2)	uM	0.8563	1.0387	0.7854	0.8753	1.263	1.5252	1.1328	1.0345	2.66	3.0938	2.1003	2.2183	2.1671	2.0001	2.1166	1.5324	2.3499	1.7668	1.7542	1.8378	2.5772	4.0092	1.7296	3.0389	1.5815	2.1725	1.1592	1.3849	1.9116	1.4786	1.3437	1.0376	0.7574	1.1227	0.8523	0.8985	1.4583	1.365	1.1656	1.1404	1.1195	1.3684	1.2089	1.4052	1.1948	1.341	1.1641
PC	PC(15:0/20:3)	uM												0.4985	0.7738	0.8009	0.8414	0.4103	0.6662	0.5751	0.576		0.6485									0.4805								0.6294	0.7234				0.6674		0.7507
PC	PC(15:0/20:4)	uM	0.9725	1.2675	0.9765	1.1655	0.6771	0.6946	1.1213	0.7461	1.3656	1.8293	1.376	0.9226	1.2486	1.0937	1.761	0.8572	0.9815	0.9596	0.9901	1.0588	1.5167	2.0079	1.5354	1.6218	0.8756	1.2656	0.8815	0.8605	0.5908	0.8409	0.8739	0.5103	1.0447		0.6844	1.0441	0.9013	0.8874	1.2085	0.6675			0.7934		0.9444	0.8546
PC	PC(15:0/22:6)	uM													0.737									0.7111	0.5438							0.6073								0.4931							0.7345		0.9245
PC	PC(16:0/12:0)	uM		0.1763		0.4035						0.3754	0.3862	0.2732		0.2832			0.2037			0.2344	0.3149	0.5447			0.2559	0.2254								0.3716	0.2839	0.3004		0.4377	0.1802	0.3362	0.2725			0.2016		0.2053
PC	PC(16:0/14:0)	uM	1.0457	1.2069	0.9122	1.1464	1.0127	1.2118	0.7643	0.7407	2.2934	2.2034	1.6903	1.6138	1.7745	1.8984	1.4671	0.9534	1.5003	1.222	0.9797	0.9428	2.7491	5.4211	1.693	2.9386	2.78	3.6091	2.0093	2.1155	1.1119	1.4373	0.9976	0.7996	1.3612	1.5811	0.9778	1.8404	2.0393	2.167	0.8521	1.0703	1.6471	1.8516	1.1466	1.4942	1.1208	0.9204	0.9565
PC	PC(16:0/14:1)	uM
PC	PC(16:0/16:0)	uM	12.2008	13.5637	14.4808	16.3956	14.4756	14.471	14.5505	12.9006	12.5088	14.491	14.4674	12.5751	16.6326	15.5521	19.7228	16.2241	14.1587	11.3332	13.6643	15.4172	11.6107	18.6165	12.9888	16.2761	16.7583	21.629	17.446	16.5174	14.8988	13.1899	15.1234	13.2917	10.2804	12.8104	11.5075	12.1024	10.1307	12.2598	12.5462	13.3352	12.63	13.1184	11.5199	14.1619	9.0325	10.3487	9.9243
PC	PC(16:0/16:1)	uM	6.5412	7.8969	10.3954	9.0861	4.3826	5.4842	5.4623	3.5615	8.2951	8.5857	9.1057	5.0718	10.7831	8.7704	9.2103	5.1658	6.051	5.0297	8.4393	6.3873	7.9769	9.9997	9.3892	7.5114	21.4003	18.8915	15.3853	10.5153	10.3434	7.9103	9.9383	5.8714	5.0312	5.6019	4.9941	3.808	6.7831	5.8971	5.6531	3.3563	18.8879	12.0352	11.3117	7.702	5.3475	5.6292	8.4303
PC	PC(16:0/18:0)	uM	8.0625	7.5534	8.9152	7.507	11.62	11.0102	9.2131	8.626	9.842	11.5342	11.1485	9.9987	14.9562	13.2494	14.0538	10.6552	14.0047	10.7396	12.2241	11.6098	9.32	12.9777	9.8946	12.8209	13.4711	15.4499	12.1328	10.3459	10.529	10.1689	10.7143	10.4266	9.955	12.4203	9.9612	10.0131	9.7285	10.3873	9.3838	8.6032	11.8402	11.6501	10.4075	10.2222	6.7969	6.6406	7.3642
PC	PC(16:0/18:1)	uM	182.632	185.823	227.158	211.832	211.069	219.036	226.596	171.209	266.351	300.279	322.042	256.357	269.262	259.026	318.11	232.739	244.423	198.115	267.756	234.891	254.802	362.178	291.019	319.778	328.176	335.283	293.7	248.825	213.591	193.537	261.373	197.263	232.752	291.332	277.448	277.293	203.952	216.551	225.127	153.538	336.369	280.581	258.529	232.33	171.048	178.496	229.364
PC	PC(16:0/18:2)	uM	397.535	431.705	397.795	439.929	561.118	591.196	560.694	484.427	800.912	993.188	811.28	888.321	722.407	733.751	880.879	784.328	690.586	612.603	573.513	799.711	637.076	1003.65	524.08	899.867	687.514	831.304	650.829	680.881	630.106	626.981	627.653	658.774	546.464	786.581	512.349	723.361	500.478	570.96	537.251	506.744	616.101	743.436	514.375	652.365	454.443	508.491	493.927
PC	PC(16:0/18:3)	uM	4.7543	4.2292	3.7853	3.1473	2.8546	3.9354	2.4576	3.3134	13.2579	13.3988	5.8544	8.4492	12.0474	10.3345	9.2312	7.185	5.7231	5.5071	5.3138	5.9452	8.1535	14.2136	4.6021	6.9047	11.7947	11.8305	7.4981	7.9077	7.7167	7.2391	5.854	6.3447	3.7495	9.4094	3.2592	10.4966	9.6501	7.1628	4.5069	3.7492	11.33	10.01	5.2789	6.4576	4.7019	4.3699	4.0495
PC	PC(16:0/20:1)	uM	0.6416	0.6583	0.8154	0.5726	0.9008	0.8783	0.616	0.6507	1.2093	1.2396	1.441	0.905	1.2707	1.082	1.1988	0.7847	0.8613	0.6605	1.0452	0.9816	0.9184	1.0005	0.8329	0.9869	0.7634	0.9656	0.8309	0.8383	0.8437	0.8281	0.7453	0.843	0.8634	1.1568	1.1216	0.9095	0.5456	0.7491	0.8006	0.5862	0.9166	0.7939	1.067	0.7924	0.6846	0.6496	0.5446
PC	PC(16:0/20:2)	uM	3.7706	4.1165	4.0943	3.977	3.154	3.649	3.7865	2.4494	5.6051	7.2296	7.1948	4.7548	8.5556	8.2003	8.4874	5.1446	5.1501	3.938	5.1093	4.2692	4.4653	4.9312	4.153	4.3735	5.3908	4.9327	4.4956	4.1866	4.9984	4.5654	5.0213	3.051	4.2276	5.1505	3.8368	4.0067	4.0366	4.1442	4.9579	3.305	6.8424	6.0994	6.2933	5.983	4.3442	3.9063	3.4182
PC	PC(16:0/20:3)	uM	35.3473	36.3919	38.0806	37.8336	30.2508	30.2629	35.3732	28.59	79.3166	79.9133	90.8305	63.3224	134.34	131.264	135.287	91.6725	62.5819	50.7901	66.7311	62.9629	45.2326	60.6709	53.1704	56.7019	79.0014	77.4403	69.9852	55.3387	48.2378	48.5997	55.7039	40.5938	59.4082	78.3272	61.5414	54.3818	48.1865	63.2124	78.0541	52.3592	75.9464	73.7654	79.1876	67.2064	36.5757	34.3839	38.8151
PC	PC(16:0/20:4)	uM	341.697	380.339	507.991	481.911	166.78	170.612	250.959	212.883	277.131	332.064	363.105	317.593	287.13	284.954	442.064	310.368	201.732	177.646	255.703	277.16	237.774	335.389	293.856	366.966	337.551	347.671	322.178	306.687	172.578	166.199	252.086	197.22	274.084	386.185	361.212	410.778	199.315	226.414	333.236	243.44	151.462	163.393	174.338	198.562	145.527	152.789	244.27
PC	PC(16:0/20:5)	uM	39.5911	35.1382	38.1991	44.8579	3.7119	3.432	5.2837	5.2112	19.2048	22.1663	15.9691	13.2264	14.7475	10.4122	14.9995	10.9205	9.8047	9.7748	12.18	9.7874	31.515	40.5648	26.2068	26.8644	35.0621	28.1496	23.0037	21.1966	10.6283	9.7577	11.2502	8.7497	21.8027	23.9443	14.3352	14.0931	20.0796	22.5456	18.2368	11.9567	13.6333	13.7464	9.5075	9.0877	12.7863	9.1905	14.1318
PC	PC(16:0/22:4)	uM	4.8736	4.7887	6.447	5.3472	7.2065	6.1752	6.9885	4.8913	7.846	9.8781	11.9617	6.9634	8.1721	8.1902	10.729	7.972	5.9992	4.1533	6.8829	5.2349	5.1006	5.7834	5.4523	6.0524	7.3656	6.9504	8.2924	5.1818	5.1723	4.7335	7.7129	4.8414	4.7643	5.3403	6.1126	5.2599	5.1611	6.1155	7.7072	5.9232	6.5395	6.9486	7.0533	6.436	2.9132	2.6964	3.8564
PC	PC(16:0/22:5)	uM	28.4617	29.1432	41.2972	38.0767	14.4558	17.5045	21.6629	15.9588	37.2029	40.7568	51.351	33.9696	28.1284	28.2059	38.1559	25.9791	18.3032	15.2213	30.1262	24.956	28.1334	30.2158	42.1637	38.928	30.6244	28.4108	31.7674	22.6518	23.0152	19.6167	32.6716	25.0335	20.3479	27.0919	26.3725	23.755	17.7037	22.7591	34.3062	22.8052	17.0986	17.7515	24.1921	22.9846	15.3444	12.8599	22.0815
PC	PC(16:0/22:6)	uM	81.2515	86.083	150.919	117.702	27.2738	39.363	44.9474	30.5844	49.0315	54.9436	64.5974	61.5978	78.2594	72.7302	123.714	79.5875	29.8152	24.0147	51.9622	42.6914	67.4834	83.9977	97.7525	99.2549	98.1407	88.964	118.063	88.1404	51.9195	42.9538	75.5314	55.0865	90.1567	102.874	143.764	113.896	68.5172	76.5256	107.61	73.1094	32.2187	36.9816	44.7333	50.887	55.3286	65.8961	113.229
PC	PC(17:0/16:1)	uM			0.3685																0.528			0.8312
PC	PC(17:0/18:1)	uM	0.9866	1.0779	1.1325	0.7988	0.9499	1.4034	0.9415	0.7505	1.2988	1.7236	1.1629	1.2029	1.5229	1.379	1.4481	1.0635	1.7674	1.366	1.6724	1.5438	1.7638	2.762	1.6324	1.9725	1.5365	1.4332	0.961	1.1365	0.9449	1.0967	1.123	0.8757	1.0402	1.0387	0.8259	0.811	1.0681	1.3363	0.9961	1.0074	1.3849	1.6297	1.4035	1.3867	1.0164	1.2649	1.4304
PC	PC(17:0/18:2)	uM	2.1012	2.1461	1.6461	1.878	3.1126	3.1197	2.7647	2.4189	4.2181	5.0059	4.1898	4.1745	3.9961	4.3274	4.3389	3.2585	5.0028	4.605	3.6787	4.7083	4.4842	6.9099	3.5828	5.626	2.9845	3.3745	2.9311	2.7857	3.2951	3.2707	3.1206	2.6455	2.4837	3.2203	1.7589	2.2248	2.1486	3.4265	2.6905	2.4551	2.7328	3.4064	2.7978	3.5869	2.999	3.4482	2.8455
PC	PC(17:0/20:3)	uM	0.738		0.8451	0.7396		0.6679	0.7405		1.7197	1.2066	1.2952	1.1401	1.7341	1.5985	1.7624	1.0942	1.281	0.7222	1.1521	1.0534	1.0895	1.2191	1.0604	0.698	0.7559	1.0876	0.8578	0.7844	0.7033	0.7331	0.8115	0.5312	0.9507	1.1687		0.9327	0.7846	0.8949	0.9361	1.0419	0.6548	0.7979	1.0172	1.1646	0.6296	0.6583	0.9245
PC	PC(17:0/20:4)	uM	2.8499	2.778	4.37	3.3765	1.3925	1.4929	2.6135	1.6166	2.3194	2.9897	3.1952	2.372	2.3931	2.3221	3.6535	2.4942	2.5642	2.0791	3.4393	2.8588	2.8198	4.0387	3.3971	3.7569	2.5198	2.0286	1.7557	2.2634	1.6072	1.7972	2.2912	1.6001	2.3368	3.1483	2.948	2.6865	1.704	2.3614	2.8765	1.854	1.0695	1.2225	1.5348	1.6217	2.148	1.7551	2.3138
PC	PC(17:0/20:5)	uM	0.521		0.4082																			1.0667			0.3877												0.342		0.601
PC	PC(17:0/22:5)	uM
PC	PC(17:0/22:6)	uM	0.6326	0.7027	0.9237	0.777								0.6901	0.8212	0.7261	0.8924	0.5015		0.4855		0.5384	0.9987	1.1637	0.8061	1.1218	0.8477		0.7028			0.6006							0.6236	0.6989	1.0224	0.5731					0.9219	0.8308	0.8498
PC	PC(18:0/12:0)	uM
PC	PC(18:0/14:0)	uM									0.6091	0.6523		0.5003	0.5756	0.6312			0.4385	0.2567			0.5988	1.299	0.4562	0.7913	0.6469	0.7344		0.4961	0.2677	0.3512		0.2667	0.2947	0.4452		0.5155	0.5307	0.4181			0.4069	0.4173	0.3864	0.3109	0.3085
PC	PC(18:0/16:1)	uM	0.4505	0.7168	0.5907	0.6195	0.4107	0.519	0.4155	0.2583	0.7619	0.8695	0.6759	0.4395	1.2593	0.8373	0.6597	0.4936	0.7814	0.5892	0.5379	0.7104	0.6653	1.1149	0.7167	0.935	1.4974	1.367	1.078	0.639	1.0356	0.8078	0.8933	0.5407	0.5673	0.7948	0.4671	0.4902	0.6651	0.5812	0.4108	0.323	1.8936	1.2404	0.8671	0.836	0.5009	0.585	0.4884
PC	PC(18:0/18:0)	uM	0.7399	0.7002	0.6569	0.6737	0.8721	0.7832	0.6264	0.4615	0.9741	1.3281	0.8279	0.9325	1.0741	1.0131	0.7715	0.6598	1.0093	0.7648	0.7516	0.8121	0.7045	1.5324	0.8995	1.0665	0.8552	1.113	0.8459	0.6765	0.7762	0.705	0.5312	0.6752	1.1963	1.4942	1.055	1.3741	0.7953	0.8649	0.7168	0.6916	0.8493	0.9527	0.7059	0.84	0.5808	0.6176	0.5308
PC	PC(18:0/18:1)	uM	20.3179	18.2047	14.2789	16.2074	32.8784	30.9662	19.8693	17.9335	32.0902	39.7263	31.9918	30.6914	33.8759	32.9696	26.3509	22.4034	38.1473	30.6566	25.9215	29.9481	34.7125	52.718	28.4955	43.6348	31.1072	37.4863	22.9142	24.841	24.8882	23.4414	21.9042	22.04	42.1815	51.392	27.9292	41.5393	25.858	32.3752	18.991	18.6695	36.4456	35.4184	25.9612	28.6223	21.7883	21.9575	18.3156
PC	PC(18:0/18:2)	uM	105.513	108.633	76.5976	84.2553	199.453	199.53	126.865	119.388	255.668	311.236	215.026	240.257	233.515	232.762	196.067	171.877	250.392	217.784	159.096	219.257	203.639	308.347	152.585	258.592	175.881	219.55	144.718	156.343	196.781	194.16	164.907	168.566	214.754	277.153	138.153	216.523	167.827	182.487	120.227	130.325	169.273	213.923	142.115	184.55	146.609	148.772	115.86
PC	PC(18:0/18:3)	uM	0.7246	0.6224	0.6066	0.3252	0.8768	1.2428	0.5643	0.6408	3.3675	3.2482	1.1037	1.6094	2.7616	1.9697	1.242	0.8216	1.7797	1.3603	1.1221	1.3072	2.1074	3.3806	0.9169	1.8488	2.2707	2.0505	1.1572	1.4348	1.5811	1.3486	0.9962	1.4986	1.0917	2.7485	0.5676	3.081	2.8779	2.0328	0.6722	0.7044	2.398	2.598	1.0316	1.4827	0.8918	0.9862	0.6013
PC	PC(18:0/20:0)	uM	0.5868	0.505	0.6161	0.6954	0.4069	0.4618	0.349	0.3247		0.4516		0.4221	0.4286	0.5797	0.7495	0.5261	0.3704	0.4079	0.5077	0.5461	0.5434	0.6558	0.7048	0.6498	0.6337	0.5299	0.5637	0.3642	0.5468	0.3044	0.435	0.4081	0.853	0.6999	0.5997	0.7148	0.4654	0.4673	0.5213	0.5437	0.4391	0.3126	0.3887	0.476	0.5689	0.735	0.6459
PC	PC(18:0/20:1)	uM					0.29		0.2369			0.5017	0.3141			0.43						0.2781	0.3401		0.3776			0.3312				0.2748			0.2857	0.4564		0.351						0.2186		0.2694
PC	PC(18:0/20:2)	uM	0.7628	0.7637	0.7854	0.7138	1.0283	1.0586	0.7209	0.5553	1.52	2.1485	1.7449	1.2355	2.0284	2.3273	2.0425	1.3556	1.4329	1.2488	1.3284	1.2442	1.2273	1.3986	1.2925	1.1498	1.3434	1.1397	0.9425	0.8755	1.0264	0.9063	0.8045	0.7627	1.3123	1.5166	1.3723	1.0872	1.2117	1.3298	1.0539	0.8281	1.7454	1.4048	1.6372	1.7823	1.0341	0.8246	0.7298
PC	PC(18:0/20:3)	uM	9.8062	9.165	9.6333	8.7236	10.3472	9.7505	8.6339	7.5825	25.8402	26.5986	28.3799	19.9609	41.5289	40.3336	35.1715	24.7073	19.0814	16.5212	20.1091	18.8559	14.816	19.2622	15.9542	19.5334	19.3757	21.4229	16.7899	14.2721	15.0455	15.5261	15.6777	11.3907	21.5855	27.3854	18.4124	16.2183	15.6149	19.871	21.8598	15.1886	18.3238	19.3475	20.9544	19.5845	10.976	11.3355	10.1424
PC	PC(18:0/20:4)	uM	108.5	118.725	138.106	128.111	67.8893	69.1402	80.0712	65.7531	104.782	128.98	143.742	111.929	106.645	110.594	136.948	98.6748	80.1838	72.1009	96.9647	101.623	90.4611	124.306	116.044	125.851	105.271	112.001	106.512	95.5351	67.1161	68.6239	93.5968	69.4715	124.441	166.705	138.348	144.061	69.74	86.9378	111.781	83.8341	48.511	54.0242	65.5884	69.3272	56.764	60.9245	80.8234
PC	PC(18:0/20:5)	uM	13.2851	12.7102	10.7779	10.6533	1.7046	1.6304	1.4111	1.3165	6.5235	9.7551	7.1452	4.5342	5.7215	4.2063	4.9301	2.9751	4.5344	3.6883	4.6391	4.2861	12.1367	14.3897	9.8687	9.3683	11.9121	10.6098	6.5065	6.505	4.4069	3.8679	3.3504	3.5484	9.9284	11.4703	5.3064	6.1247	8.3643	8.9166	6.3829	4.8152	4.7192	5.1772	3.8431	3.5595	5.2707	4.4715	4.2124
PC	PC(18:0/22:4)	uM	1.3746	1.3326	1.3006	1.4253	1.7524	2.0706	1.8754	1.3834	2.3336	3.1157	3.1504	1.9169	2.4141	2.7364	2.6585	2.0431	1.5142	1.1271	1.224	1.4677	1.0276	2.1159	1.5085	1.791	1.5652	1.6024	1.7126	1.3145	1.158	1.0821	1.6729	1.4492	2.0706	1.7158	1.8645	2.069	1.6076	1.9896	2.242	1.5614	1.8428	1.9853	1.886	1.6884	0.8457	0.7439	1.1707
PC	PC(18:0/22:5)	uM	5.5055	4.494	4.8819	5.0436	3.6139	4.3219	3.8406	3.1021	7.5525	7.8762	10.4531	6.1704	6.3289	6.8626	7.3768	5.0439	4.0299	3.1762	5.1869	4.4725	5.5381	6.0476	6.69	7.0293	5.4226	5.6691	5.2304	4.3532	4.603	4.0484	5.9326	4.1723	4.2961	5.1579	4.9563	4.343	4.8495	5.8701	7.0285	5.3311	3.6831	3.522	4.6458	5.1251	3.5581	2.9235	4.0682
PC	PC(18:0/22:6)	uM	15.4175	15.3986	21.9465	19.542	7.1302	8.6247	7.2558	5.8413	12.2478	14.03	12.8034	12.2122	16.9006	18.9345	23.2806	15.2445	6.7733	4.917	9.9487	6.7258	14.1171	19.0662	18.6813	17.8048	18.0296	17.7551	21.865	16.0501	10.6206	9.5752	13.5605	10.1676	18.1313	20.8068	24.989	19.5692	17.8741	20.0582	22.4918	14.7135	6.3106	6.6794	7.9901	9.1283	11.7714	13.597	19.2887
PC	PC(18:1/16:1)	uM	7.1355	7.0273	6.324	5.9767	6.7149	7.479	4.4438	3.7523	9.1366	10.1883	7.8368	5.518	11.5172	10.661	9.2466	5.2586	9.0344	8.114	9.2477	6.2912	9.1217	10.8337	8.0178	7.5572	10.9972	10.3575	9.1597	6.3591	9.2972	8.9677	8.8224	5.7535	7.2816	6.7212	5.6414	5.6767	5.3945	5.3699	4.7291	3.0623	14.8339	12.1599	11.3021	8.9068	5.8985	7.0556	7.5542
PC	PC(18:1/18:1)	uM	11.0817	9.3697	8.272	8.8496	23.5594	19.6527	11.7693	10.045	15.5748	20.5243	13.2151	16.7142	14.336	15.4558	14.3921	10.7684	25.7575	20.191	17.1317	18.0438	18.6869	29.6444	13.3038	22.0639	14.3408	16.6442	11.6423	12.7452	13.1781	12.6943	14.9333	13.418	21.8501	25.5571	14.3477	27.1841	10.2395	13.3141	7.5033	8.927	18.2522	25.9412	18.3239	23.1585	13.2581	17.0215	15.0358
PC	PC(18:1/18:2)	uM	43.499	46.8548	29.8804	34.5009	85.2539	88.786	48.8845	46.7509	95.1062	119.143	70.7634	93.5139	82.6868	92.1211	74.4604	65.9199	130.383	114.004	79.5691	112.617	87.6258	137.463	53.3042	106.925	70.3269	86.2601	47.991	60.14	80.9482	84.4875	69.2638	79.8198	77.4623	102.774	39.914	79.3891	50.3134	60.2847	35.0966	42.5507	84.1254	113.662	73.572	97.888	63.7776	73.6529	54.0175
PC	PC(18:1/18:3)	uM	0.7611	0.5606	0.3408	0.4954	0.8643	0.8872	0.4166	0.569	2.1443	2.2753	0.5964	1.8416	2.1873	1.6921	0.6854	0.7601	1.407	1.7863	0.8133	1.3468	1.6194	2.3348	0.5206	1.2069	0.944	1.5781	0.6962	0.7656	1.5233	1.3371	0.739	1.2065	0.7805	2.5605	0.5849	2.6397	0.8776	0.7594	0.4623	0.606	1.5876	2.4491	1.0035	1.4242	0.8933	0.9344	0.8773
PC	PC(18:1/20:1)	uM					0.2436												0.394		0.3808	0.1984		0.4748	0.2832						0.2868					0.4249							0.2451	0.2486	0.3588	0.2694
PC	PC(18:1/20:2)	uM	0.4282	0.3408	0.3387	0.2786	0.4279	0.5534	0.3619	0.3084	0.6352	0.9496	0.6065	0.6645	0.9102	0.9546	0.8255	0.4485	1.0399	0.7734	0.7664	0.5204	0.7423	0.8476	0.6347	0.6632	0.6866	0.7123	0.6108	0.382	0.6559	0.6661	0.6105	0.4089	0.5373	0.5127	0.5586	0.4279	0.3518	0.4934	0.479	0.3396	0.9179	1.1573	0.9671	1.0206	0.4372	0.5164	0.513
PC	PC(18:1/20:3)	uM	2.8201	2.6162	2.5351	1.8619	3.71	3.3414	2.8381	2.2332	7.0859	7.5202	7.7711	4.8791	11.7319	12.663	10.341	6.0213	8.2063	7.7132	7.9838	7.0641	5.1197	6.5238	4.7975	5.0855	5.7417	6.4877	4.5763	3.4723	5.0542	4.6799	5.0507	3.5323	5.1265	5.796	4.4194	4.0266	3.3507	5.031	5.1853	3.2196	8.1648	8.4982	9.9873	7.9909	4.0612	4.3228	3.4236
PC	PC(18:1/20:4)	uM	30.2446	33.1737	34.1352	32.692	22.4108	24.7044	23.2144	18.99	27.0694	33.3255	32.2138	27.2728	29.7796	32.8057	36.423	23.6249	30.2884	28.206	35.4667	34.4499	29.6404	35.0759	31.9316	32.8192	30.7129	31.5232	24.8436	22.1489	21.695	19.9231	29.2698	20.0489	30.8611	37.827	28.4297	30.4261	17.4119	19.8053	24.514	19.3366	19.3543	21.0116	25.9586	26.3455	17.3446	19.9199	25.8928
PC	PC(18:1/20:5)	uM	3.5893	3.528	2.5777	2.9216	1	0.7413	0.9519		1.9103	3.0424	1.033	1.4652	1.6239	1.2929	1.2601	1.0978	1.848	1.6043	2.3732	1.4703	3.2633	4.7671	2.7852	3.1656	3.2215	2.2415	1.6747	1.5893	1.7455	1.1428	1.1777	1.1416	2.6807	2.2224	1.0098	1.2835	1.7962	1.6478	1.3097	0.8296	1.8848	1.7203	2.0219	1.0041	1.6593	1.617	1.155
PC	PC(18:1/22:4)	uM	0.4698			0.6335	0.665		0.5801	0.4666	0.6694		1.2552	0.5764	0.8686	0.7845	0.8935		0.7018		0.6232		0.5558			0.8076	0.6689	0.5239		0.7269	0.525	0.4064		0.6272					0.4966	0.6139		0.8463	0.536	0.6119	0.8379	0.6121
PC	PC(18:1/22:5)	uM	1.4348	1.498	1.6635	1.3547	1.2439	1.3617	1.1834	0.9332	1.6594	2.0165	2.4582	1.4506	1.4444	1.748	2.3243	1.1818	1.3698	1.4423	2.5193	1.9732	1.271	2.1889	1.6768	1.1877	1.3907	1.3616	1.2407	1.0984	1.1191	1.1411	1.8724	1.284	1.1128	1.481	0.9994	1.009	0.5989	0.9018	1.4809	1.1452	1.2455	1.2411	1.7232	1.7666	0.8401	1.0481	1.1287
PC	PC(18:1/22:6)	uM	4.0513	4.2726	4.4857	3.8392	2.3316	3.3809	2.2153	1.6475	3.5167	4.1202	3.584	2.9524	4.9159	5.9002	5.9163	3.0813	3.1018	2.1648	4.2586	3.1873	4.0434	4.9098	4.1556	3.7647	3.5316	3.8451	5.2259	2.8998	3.3766	3.355	4.3562	2.8422	4.3544	4.9116	4.9747	3.6354	2.8633	4.1381	4.2856	2.9912	2.7426	3.3531	3.77	4.2342	3.6153	4.0012	6.4432
PC	PC(18:2/16:1)	uM	9.1819	10.5547	7.7625	8.7272	11.7256	12.7513	8.3019	6.9297	18.6963	20.84	13.9588	12.9353	20.8646	20.5552	15.9271	11.788	15.2621	14.8439	12.0921	14.3932	13.0561	22.3667	9.931	15.2046	17.4223	18.1638	12.2522	11.6921	16.8397	16.6195	12.5709	11.2212	9.8733	11.5517	6.0692	8.1241	9.3906	9.9138	8.5187	6.9514	20.103	18.9023	15.1082	15.6047	8.7674	10.5028	9.4233
PC	PC(18:2/18:2)	uM	8.6458	7.9924	3.8604	5.7572	24.7901	19.4477	6.7176	11.1058	32.6806	32.4739	12.5586	26.8627	25.9442	26.96	12.7152	18.6629	32.4647	29.2337	12.1261	23.0292	19.4331	33.2496	7.5552	23.7464	16.4232	26.5467	7.2241	16.1175	23.5228	20.759	8.9818	22.0542	16.4128	20.0358	5.098	14.3506	14.1	15.6974	6.3551	11.5565	21.1878	29.9366	10.8389	20.0975	16.708	19.9478	7.6356
PC	PC(18:2/18:3)	uM	1.0015	0.7556	0.7119	0.7561	1.0274	1.0696	0.5471	0.831	2.4708	1.8694	0.9102	1.6193	2.4259	1.8027	0.962	1.0068	1.4343	1.7204	0.7572	1.3743	1.1969	2.083	0.6329	1.2889	1.0218	2.2073	0.7576	1.4217	1.4061	1.5101	0.7238	1.5082	0.8805	1.6992	0.611	1.5883	0.8558	0.7278	0.6482	0.8854	1.2357	1.8041	0.6968	1.1701	0.9098	1.0382	0.5578
PC	PC(18:2/20:1)	uM	0.3448	0.2765		0.409	0.5655	0.507	0.3989	0.3876	0.6296	0.7201	0.6139	0.4002	0.5388	0.8055	0.5223	0.4687	0.6011	0.6789	0.4738	0.6961	0.583	0.5549	0.5978	0.5849		0.3571		0.46	0.5546	0.4178	0.5303	0.5238	0.5305	0.607	0.3776	0.4787	0.3732	0.5203	0.3165		0.4765	0.7104	0.5581	0.5626	0.4422	0.4941	0.3562
PC	PC(18:2/20:2)	uM	0.2549			0.2889	0.3934	0.5539	0.2806	0.3341	0.8645	0.799	0.5755	0.5522	0.9708	0.8182	0.5997	0.4485	0.6632	0.6741	0.4705	0.6099	0.5947	0.634		0.3615	0.2987	0.4452	0.412	0.327	0.543	0.5247	0.4509	0.4308	0.4404	0.4799		0.3708	0.2635	0.2649	0.2895	0.3894	0.7858	0.8589	0.5803	0.6286	0.5717	0.4664	0.4228
PC	PC(18:2/20:3)	uM	1.1937	1.1131	0.8754	0.8412	1.7775	1.7163	1.2566	1.2291	2.8409	2.3287	1.9826	1.6828	5.0606	4.4569	2.5131	2.0927	3.2044	2.7247	1.8791	2.1531	1.72	2.8041	1.1228	1.6522	2.3453	2.5373	1.0545	1.5038	1.8826	1.9427	1.7225	1.3653	1.9851	2.06	1.041	1.0961	1.5883	1.6454	1.394	1.3683	3.2925	3.1593	2.323	2.3095	1.4475	1.5196	1.114
PC	PC(18:2/20:4)	uM	8.9801	9.3659	7.3561	8.0452	10.1621	9.5306	6.2541	7.1063	13.8913	14.0985	9.1834	12.0842	13.297	13.9877	10.3283	9.9795	12.5104	11.7799	9.3196	10.4565	10.621	13.2296	6.0968	10.2527	11.6609	13.6165	7.7404	8.6515	9.6168	8.6197	6.7686	8.0741	11.0437	12.1342	6.3342	9.5814	7.5875	8.6973	7.5752	7.1988	8.8373	9.2435	6.9973	9.5852	7.2081	7.1676	7.1109
PC	PC(18:2/20:5)	uM	1.1187	1.2673	1.0797	1.158	0.7109	0.7413		0.7046	1.3819	1.1435	0.8781	0.9425	0.8875	0.7815	0.9752	0.795	1.0084	1.0368	1.0432	0.7301	1.8517	1.4346	1.1433	0.8181	1.1542	1.3262	0.9599	0.8639	1.2143	0.7316	0.9207	0.8539	1.3925	1.3812	0.9321		0.8403	0.9163	1.1439	0.8481	0.9035	0.99	0.8363	0.7875	1.1062	0.8415	0.7071
PC	PC(18:2/22:4)	uM			0.6738	0.6787	0.5863		0.4859	0.56				0.6395	0.5378			0.6567	0.6015	0.6781	0.9047	0.5743	0.6352			0.6461			0.6483	0.68	0.7437	0.3832					0.5991	0.7927	0.6849	0.7162	0.6587	0.7007	0.6611	0.6767			0.4961	0.4739
PC	PC(18:2/22:5)	uM	0.8508	0.5958	0.7941	1.1515	0.9144	0.7484	0.5767	0.8472	0.6274			0.7644	0.7539	0.7337	1.1642	1.1361	1.0644	0.8173	0.8878	0.985		0.7532	0.8769	0.6973		0.6462	0.7158		1.0895	0.8636		0.6585			0.4912	0.9944	0.6112		0.7898	0.7108	0.7058	0.6662	0.7069	0.7538	0.6301		0.9458
PC	PC(18:2/22:6)	uM	2.3595	1.6714	2.1502	1.5378	1.7448	1.8045	1.3099	1.0185	1.8324	1.8518			1.83	2.0604	1.7522	2.3515	1.399	1.1546	1.8657	1.8788	1.4222	1.9376	1.4583	1.9361	2.0313	1.6479	1.7495	1.3972	1.5873	1.0408	1.3935	1.8057	1.7065	2.2542	1.475		1.3439	1.2213		1.2884	1.358	1.3766	1.2754	1.6035	1.5078	2.7265	2.0494
PC	PC(20:0/14:1)	uM		0.2083		0.2594	0.263			0.3218		0.4593	0.3502	0.4082	0.4379	0.3068	0.4111	0.3736	0.3112	0.272	0.225	0.2778		0.434	0.193	0.3506	0.2306	0.4162	0.2582	0.3541	0.2932	0.2038	0.3706	0.3684	0.2557	0.4697			0.1279	0.1624	0.245	0.2637	0.3285	0.336	0.3133	0.2822	0.2484	0.2519	0.2701
PC	PC(20:0/16:1)	uM																																									0.1965
PC	PC(20:0/18:1)	uM	1.3523	1.2052	1.7033	1.7805	1.9244	2.2093	1.8303	1.2335	2.0154	1.8771	1.9971	1.821	1.8254	1.8776	2.1366	1.7036	2.0007	1.9058	2.0307	2.0168	1.7012	2.5602	1.8101	2.3394	2.1357	2.1447	2.3124	1.8401	1.8139	1.6637	2.2157	1.2931	1.5812	2.0663	1.9434	2.0612	1.3909	1.6069	1.8991	1.0794	2.4555	2.1896	2.1586	1.7275	1.1667	1.1957	1.5645
PC	PC(20:0/18:2)	uM	2.9215	3.6506	2.9997	3.1017	4.8379	5.3652	4.0955	4.0164	5.9946	7.2188	5.8808	6.374	6.2065	6.0547	6.6566	5.5319	6.3046	5.1301	4.9816	6.9689	4.9845	6.7753	3.8108	6.7245	5.3058	6.1525	4.8349	5.0382	5.1322	5.2059	5.5871	5.7652	4.7649	5.9679	3.0443	5.1644	4.3748	4.6649	4.1037	3.4503	5.1944	5.8956	4.3452	5.7686	3.6478	3.7647	2.9933
PC	PC(20:0/18:3)	uM																																										0.1803
PC	PC(20:0/20:3)	uM	0.3632	0.4736	0.4837		0.3366		0.3197		0.7055	0.7022	0.6609	0.5526	0.8153	1.2573	1.0093	0.7502	0.4533	0.516	0.6825	0.4123	0.4763	0.5448	0.5082	0.4482	0.7396	0.6575	0.6149	0.6714	0.5976	0.4955	0.4845	0.4318	0.4818	0.8409	0.3362	0.5704	0.5096	0.4371	0.6393	0.4668	0.6257	0.6939	0.6874	0.5158		0.2636	0.2938
PC	PC(20:0/20:4)	uM	3.097	3.5891	4.7893	4.687	1.9191	1.9839	2.4778	2.1159	2.657	3.1693	3.2824	2.9042	2.7101	2.9015	3.8144	2.5458	2.4728	2.0796	3.1307	3.1494	2.1274	3.6349	2.4353	3.3295	3.8007	3.5271	3.0127	2.976	1.8023	1.8303	2.744	1.9318	3.1137	3.7322	3.1753	3.8394	1.7527	2.1625	2.8062	2.2219	1.8928	1.7218	1.6168	1.8867	1.4045	1.4037	2.2364
PC	PC(20:0/20:5)	uM	0.7572	0.6591		0.629
PC	PC(20:0/22:5)	uM			0.4867
PC	PC(20:0/22:6)	uM	1.0932	1.1491		1.2664																0.7157			1.0802			0.9079		0.9701	1.063				0.809		1.059
PE	PE(16:0/16:0)	uM											0.036											0.0487																								0.0321
PE	PE(16:0/16:1)	uM																																									0.0918		0.0687
PE	PE(16:0/18:1)	uM	0.5601	0.7445	0.4319	0.4731	0.6748	0.8528	0.7733	0.9436	1.0361	1.3691	1.1301	1.1037	0.7352	1.1258	0.5362	0.6974	0.6747	1.1103	0.8193	1.3719	0.7393	1.6961	0.7671	1.8254	0.4379	0.5307	0.3605	0.6479	0.6875	0.7712	0.9354	0.9409	0.7153	1.5003	0.7461	1.2619	0.4897	0.5865	0.2882	0.6458	0.8623	0.8945	0.6868	0.8508	0.5778	0.9769	0.4887
PE	PE(16:0/18:2)	uM	0.943	1.2921	0.5831	0.9116	1.3905	1.5296	1.4608	1.7003	2.569	3.5917	2.7884	3.212	1.3365	2.2039	0.787	1.9192	1.3918	2.2899	1.6431	2.9069	1.1839	4.2931	1.6975	3.6538	1.0813	1.7469	0.7823	1.9324	2.2672	2.634	2.6441	3.0422	1.3465	2.8755	1.4839	1.8864	0.7994	1.1651	0.6343	1.4428	2.4994	2.3464	1.46	1.825	1.363	2.0318	1.0975
PE	PE(16:0/18:3)	uM									0.1623	0.1214		0.1616				0.1527		0.0726				0.1464				0.1443		0.1262	0.1132	0.1351		0.1329		0.1592		0.1307
PE	PE(16:0/20:2)	uM													0.0897
PE	PE(16:0/20:3)	uM	0.0998	0.2173	0.1032	0.1073	0.1434	0.1331	0.1442	0.1645	0.366	0.2988	0.2956	0.1566	0.3365	0.3835	0.1687	0.1888	0.1314	0.2378	0.231	0.2422	0.1408	0.2937	0.1506	0.2905	0.1886	0.1926	0.1423	0.1891	0.2534	0.1885	0.3316	0.2156	0.2053	0.2516	0.2067	0.2348	0.1269	0.1173	0.1218	0.1408	0.3796	0.1925	0.2761	0.2179	0.111	0.1775	0.0894
PE	PE(16:0/20:4)	uM	2.3977	2.9912	1.9533	2.3052	1.7439	2.0127	2.3996	2.2941	2.5904	2.9667	3.4082	2.7257	1.8118	2.1742	1.1925	1.8816	1.6913	2.0479	2.7288	2.8139	2.0635	4.8818	2.7831	4.509	1.8652	2.0148	1.3986	2.2444	2.3726	2.2495	3.8698	2.6186	2.6131	3.631	3.6315	3.9415	1.034	1.3138	1.1727	1.5165	2.3348	1.8329	1.5414	1.6822	1.6046	1.7799	2.1
PE	PE(16:0/20:5)	uM	0.4259			0.2494																		0.5171												0.3555							0.2635	0.3092				0.327
PE	PE(16:0/22:4)	uM	0.1124	0.241	0.1565	0.1784	0.267	0.1968	0.3088	0.2307	0.4645	0.3905	0.4235	0.2663	0.4258	0.3364		0.2317		0.2111	0.2763	0.3196	0.2144	0.3306	0.1985	0.2156	0.2058	0.1815		0.1757	0.2244		0.3077	0.1863	0.1482	0.1892	0.1721		0.2172	0.139			0.3142	0.2058	0.3249
PE	PE(16:0/22:5)	uM	0.9732	1.1939	0.6413	0.5813	0.6	0.8809	0.765	0.7626	1.2174	1.3451	1.8746	1.0523	0.8093	0.9219	0.6296	0.7591	0.4913	0.5503	1.0536	0.7159	1.3479	1.1423	1.3564	1.1793	0.6603	0.6175	0.5502	0.4631	1.308	0.5691	1.7439	0.7607	0.7793	1.05	0.8001	0.842	0.5199	0.3312	0.5427	0.4	1.2386	0.63	0.8748	0.48	0.456	0.3187	0.5667
PE	PE(16:0/22:6)	uM	8.1548	8.2161	5.9651	7.357	2.6103	2.5396	4.2622	3.7958	4.0068	4.4347	7.165	3.6269	5.178	4.3196	2.8164	5.0983	3.0201	2.0659	3.8052	3.3293	7.8032	8.1324	9.9112	7.0167	5.1818	2.6064	4.6677	4.4417	7.0934	3.0098	10.4235	4.8051	9.7698	8.5727	12.0705	9.0839	2.5523	2.6104	3.9265	3.2672	3.8109	2.5465	4.0438	1.5185	5.8623	3.9785	4.8885
PE	PE(17:0/18:1)	uM																		0.1508				0.3598
PE	PE(17:0/18:2)	uM										0.1735			0.1699							0.2358		0.2719		0.2077
PE	PE(17:0/20:4)	uM	0.1559																	0.1508	0.1763			0.2399		0.2554															0.1215					0.116
PE	PE(17:0/22:6)	uM
PE	PE(18:0/16:0)	uM									0.0836								0.0685					0.1055		0.1176		0.0746			0.0523		0.0588			0.087												0.0669
PE	PE(18:0/18:0)	uM	0.6644	0.6466	0.748	0.781	0.3552	0.3533	0.2992	0.3254	0.2924	0.2387	0.2645	0.2691	0.3361	0.3467	0.396	0.3845	0.2253	0.2418	0.2285	0.3348	0.454	0.5065	0.3934	0.4982	0.3862	0.3674	0.368	0.3579	0.1724	0.1933	0.2018	0.2652	0.5189	0.6673	0.4057	0.4932	0.282	0.3215	0.3048	0.2697	0.2393	0.1995	0.2006	0.229	0.3253	0.353	0.3843
PE	PE(18:0/18:1)	uM	0.7789	1.1447	0.5992	0.7991	1.239	1.5314	0.8316	1.2886	1.4927	2.8317	0.9083	2.1982	1.0433	2.2593	0.7893	1.351	1.3164	2.9711	0.7761	2.5888	1.3272	3.2142	0.7349	3.5684	0.8518	1.2874	0.6151	1.2257	1.0028	1.4686	0.9052	1.9012	1.3398	4.0906	0.8883	3.0981	0.8814	1.5275	0.3603	1.1983	0.9941	2.1018	0.6477	1.5936	0.9193	1.3972	0.6003
PE	PE(18:0/18:2)	uM	2.2033	3.3701	1.53	2.3977	4.3936	4.8134	3.6187	5.0269	7.7552	11.8686	6.7896	9.2935	5.3542	7.3018	2.6776	5.4259	4.5621	8.4309	4.3242	8.667	4.2105	12.3056	4.5164	10.07	2.9682	5.1441	2.1244	4.7974	6.7548	8.0439	7.3339	8.7358	4.9122	10.8893	4.1759	7.0335	3.1325	4.2678	1.7062	4.0216	6.5286	7.4278	3.5603	4.8956	3.6908	4.9275	2.5386
PE	PE(18:0/18:3)	uM	0.0704	0.1106				0.0999		0.115	0.276	0.3429		0.3363	0.228	0.2833		0.1392	0.1299	0.1314	0.1063	0.1679	0.1325	0.2901		0.1781		0.2309		0.2564	0.2038	0.2357	0.1704	0.3052		0.5275		0.3521	0.094	0.1348			0.1414	0.2362	0.0698	0.2187	0.0968
PE	PE(18:0/20:1)	uM																																										0.0625
PE	PE(18:0/20:2)	uM		0.0761							0.1065					0.11		0.0827	0.0989	0.0801		0.0901									0.0704	0.0955	0.0938										0.1185		0.0549
PE	PE(18:0/20:3)	uM	0.4674	0.6683	0.3279	0.373	0.5221	0.4301	0.4947	0.5825	1.3162	1.3197	1.1925	0.8078	1.3133	1.564	0.5657	0.7077	0.6104	0.9089	0.8548	1.1084	0.5769	0.993	0.7624	0.9582	0.5147	0.7454	0.4882	0.5491	1.0109	0.7279	1.1644	0.8216	1.0937	1.2311	1.08	0.9248	0.45	0.5275	0.4142	0.5278	1.0767	0.7542	0.867	0.8044	0.4354	0.4782	0.3276
PE	PE(18:0/20:4)	uM	8.6475	11.2825	6.6848	8.8225	7.4634	9.3689	8.1294	10.8655	12.2436	14.6168	14.1526	10.4068	8.7563	11.2565	5.4822	8.1453	7.6132	8.8405	10.7382	11.6911	9.7577	16.9859	11.2631	15.9915	6.5384	7.0021	6.1588	8.2162	9.6187	8.9377	16.1668	10.4785	12.4455	18.3044	13.8585	17.6849	4.3398	5.2126	4.4987	5.7221	7.1714	6.4605	6.6286	6.1065	5.2171	5.9267	6.22
PE	PE(18:0/20:5)	uM	1.0252	1.3216	0.4369	0.6969				0.2241	0.531	0.7143	0.3168	0.5916	0.4018			0.4121	0.4771	0.4145	0.3604	0.3548	0.846	1.7763	0.8703	1.0269	0.5071	0.4716		0.6797	0.4858	0.4666	0.487	0.5742	0.5231	0.9239	0.8017	0.5319	0.3556	0.4406		0.3899	0.5797	0.541	0.2503	0.4004	0.4752	0.3913	0.2474
PE	PE(18:0/22:4)	uM	0.1766	0.2856	0.1733	0.2473	0.2934	0.3423	0.3631	0.3874	0.3633	0.3696	0.4112	0.2976	0.255	0.5481	0.2268	0.2529		0.2075	0.2412	0.32	0.2334	0.3543	0.254	0.2916	0.2042		0.1733	0.2082	0.207	0.2202	0.365	0.2626	0.3169	0.3907	0.2169	0.2515	0.2398	0.2815	0.2034	0.1748	0.2801	0.2491	0.2623	0.2239	0.185
PE	PE(18:0/22:5)	uM	0.8431	0.9505	0.6665	0.6827	0.735	0.8147	0.7599	0.8889	0.8994	1.173	1.4955	1.2185	0.7814	1.19	0.4848	0.6227	0.4772	0.4183	1.0648	0.6363	0.9326	0.96	1.0363	1.1328	0.6335	0.5693	0.4665	0.7285	1.032	0.4952	1.2668	0.6417	0.7965	1.2272	0.7159	1.0671	0.6189	0.5424	0.6342	0.445	0.6654	0.3825	0.5563	0.52	0.416	0.3	0.5335
PE	PE(18:0/22:6)	uM	4.3412	4.6004	3.3282	4.8089	1.2983	1.9429	2.5662	2.6187	2.8886	3.7235	4.3786	2.7509	4.7892	3.2214	2.165	4.0287	1.5364	1.4938	2.05	1.9421	4.6731	5.3615	5.4384	4.45	2.8849	2.2696	3.0592	3.4492	3.846	1.8604	5.8504	3.4341	5.6514	6.5397	7.0985	6.1312	2.2808	2.5957	2.2865	2.3191	2.05	1.5215	1.8955	1.4173	3.2189	2.7485	3.5087
PE	PE(18:1/14:1)	uM																		0.0634				0.0829																			0.0686
PE	PE(18:1/16:1)	uM	0.0933	0.0701		0.0898	0.0956	0.1085	0.0484	0.0996	0.0843		0.0606	0.0896	0.0765	0.1044	0.1002		0.1308	0.1096	0.1027	0.1323	0.118	0.1271	0.0971	0.0955	0.1278	0.1367	0.093	0.0916	0.0866		0.069	0.0785	0.1069	0.1233			0.0899				0.1935	0.1047	0.1088	0.0949	0.0773	0.0919	0.0896
PE	PE(18:1/18:1)	uM	0.3121	0.4909	0.1147	0.2388	1.1209	0.8958	0.2672	0.8961	0.5194	1.5548	0.2618	1.0946	0.5193	1.0299	0.1565	0.4884	0.6626	1.7303	0.2933	1.938	0.3289	1.9554	0.1967	1.7842	0.2274	0.5757	0.1338	0.8295	0.4074	0.7273	0.3036	0.9767	0.4428	3.448	0.2168	2.705	0.3074	0.9816	0.0674	0.8035	0.3982	1.815	0.2846	1.5461	0.5263	1.7278	0.2464
PE	PE(18:1/18:2)	uM	0.7588	1.3995	0.3312	0.4855	1.9839	1.9997	0.8531	1.6869	1.7327	4.2815	1.1491	3.0828	1.4243	2.7611	0.4933	1.6113	1.7934	4.1304	1.5069	4.2209	1.0608	5.8534	0.9378	4.3942	0.8219	2.2979	0.3841	2.2905	2.0052	3.4129	1.9417	3.7151	1.0271	4.7197	0.742	3.0031	0.8878	1.7045	0.2801	1.4124	2.1987	3.9788	1.2255	2.717	1.7612	2.8081	0.8544
PE	PE(18:1/18:3)	uM						0.0954				0.2808		0.2102		0.172		0.1414		0.1532		0.0932		0.2321		0.1503		0.2092		0.1949	0.1101	0.166		0.2448		0.9377		0.5637					0.0985	0.2622		0.267		0.2091
PE	PE(18:1/20:1)	uM						0.0822
PE	PE(18:1/20:2)	uM
PE	PE(18:1/20:3)	uM	0.1111		0.0803		0.223	0.1625	0.0901	0.113	0.1561	0.223	0.1511	0.1156	0.22	0.2699			0.1869	0.2551	0.2223	0.1995	0.1064	0.2299	0.0929	0.1557	0.1176	0.1536			0.1538	0.141	0.1384	0.1116	0.1458	0.208	0.1039	0.133	0.0657	0.0872		0.0764	0.3223	0.1853	0.2161	0.1453
PE	PE(18:1/20:4)	uM	1.7321	2.0958	0.9019	1.2174	1.8101	2.0383	1.2895	1.7674	2.1021	2.796	1.9698	1.7336	1.6896	2.3669	0.8857	1.1868	2.0729	2.1248	2.7892	2.6129	1.843	4.1492	1.6951	3.1692	1.3862	1.8377	1.0011	1.6273	1.8798	1.7444	2.519	1.7262	2.0692	3.1024	1.4231	2.5952	0.8584	0.8659	0.5342	0.9015	1.9728	1.8089	1.4464	1.3181	1.1205	1.2673	1.23
PE	PE(18:1/20:5)	uM	0.3669	0.3997																				0.4867			0.3651	0.3855	0.1529																		0.2559
PE	PE(18:1/22:0)	uM			0.1171	0.1347	0.0637	0.2763	0.1156	0.1977	0.1417		0.179	0.1014	0.068	0.0834	0.2689	0.0932	0.1798		0.2056	0.1785		0.1808	0.1131		0.1202	0.2566	0.1541	0.1374			0.1565	0.1781	0.0831	0.1628	0.1372	0.1734		0.0814	0.1668		0.1565	0.0997	0.1251	0.1176		0.1152	0.3062
PE	PE(18:1/22:4)	uM
PE	PE(18:1/22:5)	uM	0.1453	0.2167			0.2746	0.3378	0.2201	0.2477	0.2408	0.24	0.2974		0.3005	0.2501				0.2282	0.2314	0.179		0.2384		0.2968		0.1949			0.1967	0.1885	0.351	0.1505									0.2422		0.183
PE	PE(18:1/22:6)	uM	0.9949	1.3398	0.82	1.0346	0.8054	0.8452	0.7856	0.7729	0.792	0.9246	0.8068	0.617	0.9764	1.2812		0.7765	0.8298	0.4728	0.7484	0.7553	1.2991	1.4868	1.0286	1.194	0.9371	0.78	0.8757	0.6822	1.4392	0.6517	1.3562	0.9323	1.6819	1.2198	0.9915	1.0591		0.6364	0.651		0.9199	0.8168	0.8056	0.5378	1.025	0.8777	0.74
PE	PE(18:2/14:1)	uM																																						0.0649
PE	PE(18:2/16:1)	uM	0.1553	0.1213	0.125	0.107	0.2876	0.1972	0.1218	0.1578	0.3369	0.2511	0.184	0.2976	0.236	0.2563	0.1757	0.1918	0.3966	0.4176	0.2456	0.3254	0.2379	0.4064	0.1671	0.2705	0.2895	0.3229	0.1468	0.1623	0.2948	0.2069	0.2061	0.1914	0.2741	0.3852	0.1289	0.1757	0.2146	0.2028	0.0972	0.171	0.414	0.4138	0.1652	0.2122	0.314	0.3066	0.1586
PE	PE(18:2/18:2)	uM	0.055	0.1288			0.1179	0.1319	0.0442	0.082	0.1263	0.3322	0.0716	0.2246	0.1111	0.2592	0.0485	0.1951	0.121	0.3177	0.0692	0.2606	0.0562	0.5087	0.0568	0.299	0.0677	0.2883		0.268	0.1638	0.3801	0.0745	0.5067	0.0565	0.2957		0.1369	0.0579	0.1467		0.1171	0.1079	0.27	0.0485	0.2008	0.1812	0.2093	0.0492
PE	PE(18:2/18:3)	uM																																0.1189		0.1661
PE	PE(18:2/20:1)	uM
PE	PE(18:2/20:4)	uM	0.2075	0.3857	0.1771	0.2466	0.2686	0.2877	0.136	0.2273	0.2295	0.2157	0.1586	0.2092	0.1876	0.3967		0.2443	0.3417	0.2888	0.2398	0.3146	0.2307	0.4927		0.3602	0.2599	0.3262		0.3278	0.2244	0.2569	0.2111	0.3714	0.2726	0.4366		0.4143	0.1309	0.1916		0.1798	0.1787	0.3091		0.2239	0.1641	0.2587
PE	PE(O16:0/18:1)	uM	0.1456	0.1819	0.1449	0.1347	0.1931	0.1662	0.1301	0.1249	0.1773	0.1467	0.1135	0.1135	0.1038	0.097	0.0892	0.0785	0.1275	0.1439	0.0969	0.1386	0.1979	0.2153	0.0962	0.1592	0.1304	0.1184	0.0703	0.0893	0.0955	0.0836	0.0641	0.1179	0.1303	0.176	0.1024	0.1281	0.1013	0.0663	0.0701		0.1628	0.1564	0.0803	0.1009		0.0829
PE	PE(O16:0/18:2)	uM	0.2796	0.2463	0.1982	0.1888	0.5028	0.3853	0.1779	0.2853	0.3159	0.2765	0.186	0.1797	0.247	0.1719	0.0866	0.1805	0.2385	0.2773	0.1447	0.2447	0.2925	0.4343	0.1753	0.233	0.1884	0.2173	0.1009	0.1834	0.1516	0.1482	0.1063	0.1434	0.212	0.2882	0.0879	0.1448	0.1252	0.1513	0.1076	0.1692	0.3508	0.2949	0.1346	0.137	0.179	0.1629	0.1113
PE	PE(O16:0/20:3)	uM	0.161	0.2204	0.1441	0.1564	0.1154		0.0862	0.102	0.0994	0.093								0.1193	0.0607	0.1384	0.1212	0.1336	0.0883										0.1282	0.1303		0.1058					0.1044	0.1179	0.0693
PE	PE(O16:0/20:4)	uM	4.4692	3.9109	2.7269	3.1985	1.8679	2.166	0.8472	1.2755	0.9647	0.9714	0.5372	0.5222	0.7492	1.072	0.6846	0.9991	0.9092	0.8653	0.5786	0.8901	1.566	2.0811	0.7938	1.4044	0.7338	1.1126	0.4907	0.8261	0.323	0.4188	0.2788	0.5237	1.5709	1.9132	0.4809	1.3585	0.5829	0.4948	0.3672	0.6914	0.883	0.7848	0.3802	0.6544	0.744	0.8387	0.515
PE	PE(O16:0/20:5)	uM	0.7285	0.549	0.3044	0.3008																	0.4932	0.4614
PE	PE(O16:0/22:4)	uM	0.4672	0.4308	0.3419	0.3749	0.3678	0.5619	0.3297	0.2307	0.2965	0.3188	0.3498	0.2409	0.2992	0.3584	0.2753	0.2874	0.2753	0.3105	0.23	0.2566	0.3776	0.2572	0.1918	0.2573	0.214	0.2509	0.2433	0.22	0.2346	0.1789	0.2043	0.2327	0.2737	0.3349	0.2364		0.1301	0.1502	0.1364	0.1558	0.2071	0.2542	0.2435	0.2455
PE	PE(O16:0/22:5)	uM	1.2438	1.4894	1.1462	1.168	1.245	1.4638	0.6222	0.68	0.7808	0.9435	0.9649	0.9069	0.682	0.6865	0.5218	0.4852	0.5381	0.5592	0.4708	0.4913	1.1657	0.9296	0.4883	1.0319	0.6013	0.7235	0.5444	0.5929	0.468	0.3178	0.4253	0.425	0.6271	0.69	0.2585	0.3374	0.3912	0.3862	0.4185	0.3666	0.8354	0.7706	0.4979	0.535	0.4864	0.3096	0.3131
PE	PE(O16:0/22:6)	uM	3.1956	3.1799	2.3475	2.6056	1.2983	1.2545	0.7856	0.9415	1.1368	1.6225	1.1208	1.0525	1.3332	1.0502	1.1687	1.1409	1.0891	0.9455	0.6549	0.992	3.4167	3.244	1.1182	1.8167	1.6722	1.4936	0.8673	1.1063	0.9913	0.7428	0.9383	0.985	2.327	2.5074	1.2086	1.9936	1.0309	1.0499	0.7885	0.599	1.2221	1.3773	0.8705	0.5821	2.2118	1.4682	0.9724
PE	PE(O18:0/16:0)	uM									0.069					0.0834			0.0534													0.0547								0.0508
PE	PE(O18:0/18:1)	uM	0.1245	0.1327	0.0878	0.1155	0.2031	0.1906	0.1629	0.1678	0.2257	0.2711	0.1732	0.171	0.1517	0.1414	0.1024	0.1104	0.2505	0.2592	0.1509	0.2655	0.2503	0.311	0.1402	0.3071	0.1943	0.1616	0.1079	0.151	0.1436	0.0889	0.0962	0.1364	0.1906	0.2472	0.1083	0.1978	0.1288	0.1131	0.0649	0.0912	0.217	0.1825	0.1269	0.1523	0.1455	0.1301	0.1034
PE	PE(O18:0/18:2)	uM	0.2796	0.253	0.1982	0.2724	0.6749	0.4265	0.2821	0.4223	0.5926	0.7374	0.4011	0.5194	0.3952	0.3826	0.2091	0.2893	0.5837	0.6672	0.413	0.6631	0.4621	0.7786	0.384	0.6977	0.4478	0.6079	0.2314	0.42	0.3814	0.4394	0.3382	0.4392	0.3938	0.5793	0.2703	0.3795	0.2714	0.246	0.169	0.2225	0.6167	0.5324	0.2712	0.3057	0.4569	0.4502	0.3192
PE	PE(O18:0/20:3)	uM	0.109	0.1329	0.1287	0.1043	0.1167	0.1368	0.0801	0.113				0.0903	0.1665	0.1244		0.1162	0.1207	0.0892	0.0735	0.1756	0.1001	0.1962	0.0883	0.1273	0.1047	0.1453		0.1215		0.0548			0.1172	0.2388		0.1814					0.1488	0.1179	0.0875	0.1209	0.0987		0.0935
PE	PE(O18:0/20:4)	uM	3.3894	3.2962	2.4192	2.8884	2.1324	2.3141	1.1894	1.615	2.0545	1.8509	1.3228	1.1227	1.3124	1.3672	0.9827	1.4556	1.9174	2.2642	1.4162	2.1631	2.4592	3.0082	1.5923	2.7011	2.0792	2.6182	1.482	1.8264	0.8033	0.6218	0.6971	0.8463	2.6487	4.0849	1.747	4.0146	1.0301	1.0152	0.5592	1.0734	1.5711	1.5027	0.8678	1.1476	1.9586	1.7286	1.42
PE	PE(O18:0/20:5)	uM	0.8274	0.6589	0.3438	0.3975					0.3248								0.239				0.5487	0.5559	0.4025	0.4048	0.3159	0.5837	0.2242	0.3837					0.3042	0.4654		0.2098	0.2281	0.2073			0.4302	0.3912				0.3322
PE	PE(O18:0/22:4)	uM	0.107			0.1898		0.2258	0.1703		0.2459			0.1701	0.2223	0.2121	0.2021		0.1716		0.1774	0.2712					0.1666	0.1882	0.1877	0.2082	0.13					0.1503			0.1188				0.1612	0.1681	0.1581	0.2024
PE	PE(O18:0/22:5)	uM	0.4319	0.3709	0.3686	0.357	0.54	0.6756	0.531	0.2769	0.7108	0.6439	0.7103	0.5885	0.346	0.3414	0.3364	0.397	0.2854	0.3937	0.4228	0.353	0.7213	0.6927	0.4286	0.6983	0.4295	0.4803	0.3922	0.342	0.4226	0.2603	0.2972	0.1703	0.424	0.7012	0.2174	0.5602	0.2862	0.2352	0.2223	0.2793	0.4645	0.405	0.2907	0.28	0.3291	0.1821	0.2312
PE	PE(O18:0/22:6)	uM	1.5074	1.485	1.5596	2.1075	1.0523	0.8873	0.7678	0.7026	1.5418	0.8668	0.9951	1.0688	1.2956	1.2446	0.9771	0.966	1.025	1.1283	0.7905	0.8844	2.2263	2.5372	1.8975	1.95	1.8927	1.8011	1.3404	1.1714	1.2747	0.8897	1.1038	0.6807	2.2901	3.236	1.5146	2.3133	0.7212	0.9439	0.6255	0.754	0.9067	1.198	0.9071	0.7068	2.1972	1.5185	1.4455
PE	PE(P16:0/16:0)	uM	0.113	0.0958	0.096		0.1143	0.0839	0.0661	0.0561				0.0835		0.087						0.0965	0.0884	0.113				0.1061	0.0649	0.0658			0.0695	0.0582		0.096			0.0617	0.0721		0.0499	0.0906	0.0584					0.0776
PE	PE(P16:0/16:1)	uM	0.0609				0.0592																																										0.0504
PE	PE(P16:0/18:0)	uM					0.0712	0.0656
PE	PE(P16:0/18:1)	uM	0.8973	1.0374	0.8596	1.0504	1.8182	1.5314	0.9404	1.0331	0.8925	1.0104	0.6839	0.846	0.6932	0.7062	0.7076	0.7713	1.2966	1.1045	0.7596	1.2403	1.1089	1.2734	0.7423	0.8965	0.8518	0.7786	0.6734	0.7113	0.6091	0.5121	0.4809	0.4976	0.8765	1.0628	0.492	0.7816	0.5786	0.594	0.4619	0.4834	0.9049	0.7922	0.5898	0.7112	0.5536	0.7167	0.5415
PE	PE(P16:0/18:2)	uM	2.3054	2.1475	1.5836	2.0794	6.4024	5.217	2.1831	3.1671	3.285	3.1912	1.8112	2.6252	2.3602	2.3258	1.6454	2.2006	3.0331	2.9639	1.5359	2.9192	2.6056	3.6541	1.5277	2.4719	1.8268	2.2667	1.0329	1.6618	1.9724	1.7111	1.0548	1.7508	2.7036	3.5004	1.1005	1.7374	1.7903	1.8728	1.0186	1.5084	2.7675	2.8889	1.2173	1.8683	2.3993	2.2606	1.4043
PE	PE(P16:0/18:3)	uM					0.1199	0.1076			0.184				0.1135									0.0985				0.0962															0.0747	0.0949
PE	PE(P16:0/20:1)	uM																																											0.0529
PE	PE(P16:0/20:2)	uM						0.0668														0.0728
PE	PE(P16:0/20:3)	uM	1.0689	1.2328	0.7124	0.7656	1.4667	1.0651	0.5559	0.8895	0.4844	0.4731	0.3805	0.3684	0.8767	0.7641	0.5598	0.7475	0.7737	0.8371	0.4934	1.0287	0.4665	0.8078	0.377	0.53	0.4102	0.4377	0.2371	0.3579	0.3232	0.2798	0.2767	0.2713	0.7935	0.8587	0.46	0.4909	0.3747	0.3839	0.301	0.393	0.6756	0.5957	0.4451	0.6322	0.4205	0.4954	0.3298
PE	PE(P16:0/20:4)	uM	28.155	28.7313	17.4644	21.8295	20.6793	23.1259	9.0225	13.1074	5.9848	6.9507	4.1649	5.7908	7.7255	10.1302	6.4152	9.9457	7.7121	7.7926	4.784	9.3797	8.5648	11.5076	4.3521	7.3447	5.5395	6.2272	3.6756	5.1109	2.9771	3.3549	3.1391	3.6995	9.4358	13.8288	5.2019	9.3511	5.306	5.5111	3.7935	5.1835	5.1508	5.111	3.087	4.7654	5.7549	5.9779	4.635
PE	PE(P16:0/20:5)	uM	4.7214	4.5138	1.5757	2.3914	0.6003	0.4049		0.183	0.4982	0.4496		0.5461	0.4365	0.4005	0.3641	0.4444	0.7573	0.3892		0.4959	1.4065	2.2143	0.6879	0.5642	0.557	0.6349	0.3387	0.5631				0.3128	0.7778	1.3801	0.5679	0.4819	0.6508	0.582	0.2833	0.3085	0.4393	0.5852	0.2427	0.341	0.5848	0.7448	0.2837
PE	PE(P16:0/22:4)	uM	1.0181	1.1374	1.013	1.1757	2.0497	2.1047	1.4481	1.3887	1.1672	1.3586	1.421	1.1435	1.1317	1.3852	1.314	1.0854	1.1307	1.1489	0.9672	1.139	1.142	1.1799	0.7238	1.0439	1.0192	1.4281	1.0894	1.0102	0.7991	0.7297	0.923	0.7625	0.8795	1.0629	0.7508	1.0052	0.6388	0.8275	0.8138	0.6455	1.1853	1.1964	0.9918	1.272	0.4885	0.4939	0.665
PE	PE(P16:0/22:5)	uM	3.4503	3.4599	3.1357	3.3973	5.13	5.3517	3.2487	2.8997	2.9503	3.5764	3.2047	3.6	2.1321	2.5827	2.3926	2.0815	2.1429	2.2145	2.4715	2.2786	3.111	2.7767	1.9369	3.0336	2.2977	2.888	2.3532	2.2024	2.082	1.2935	1.9468	1.7595	2.4927	3.6375	1.3101	2.1106	1.9806	1.9056	2.1904	1.545	2.584	2.6325	1.8572	2.095	1.6264	1.2112	1.4393
PE	PE(P16:0/22:6)	uM	12.4809	13.0102	15.0333	17.9902	6.8197	7.0373	6.9022	5.0919	4.1932	5.0622	5.4733	4.3453	5.6552	5.7107	7.0888	7.1839	5.0152	3.8298	3.9928	5.0402	9.1258	10.4302	6.2178	5.8833	8.1954	6.1354	5.5665	5.8083	4.1	2.7728	4.2577	3.7997	10.2315	10.3855	6.6243	8.0683	5.2947	5.1029	5.8346	4.5869	4.1788	4.9168	4.4229	3.2522	7.157	6.4993	5.9792
PE	PE(P16:1/18:1)	uM																															0.071																0.0804
PE	PE(P18:0/16:0)	uM	0.283	0.2496	0.1954	0.2151	0.2718	0.2602	0.1342	0.1305	0.2289	0.2804	0.1732	0.171	0.1937	0.238	0.1562	0.1335	0.2813	0.2689	0.1173	0.2746	0.2567	0.2924	0.1237	0.2123	0.2045	0.2215	0.1376	0.1773	0.1554	0.144	0.1085	0.1295	0.193	0.2373	0.1363	0.1413	0.1433	0.1523	0.0979	0.1065	0.2132	0.1404	0.1058	0.093	0.1631	0.1962	0.1195
PE	PE(P18:0/16:1)	uM	0.0865	0.0776	0.0644		0.0817	0.0794	0.044										0.0776			0.0832					0.0818	0.0994			0.0583				0.0653	0.098							0.0682	0.0925
PE	PE(P18:0/18:1)	uM	1.0659	1.0065	0.8286	0.9259	1.7845	1.6855	1.0492	1.1749	0.9592	0.9018	0.6866	0.9053	0.8683	0.8879	0.675	0.7321	1.8416	1.5262	1.0066	1.5951	1.3039	1.3372	0.7918	1.2735	1.4774	1.2545	0.7015	1.0134	0.7463	0.6237	0.479	0.6931	1.3375	1.8933	0.893	1.2548	0.749	0.809	0.4286	0.5599	1.12	1.085	0.7746	0.9085	0.8203	0.9535	0.6104
PE	PE(P18:0/18:2)	uM	2.6271	2.4206	1.8262	2.4516	7.7024	5.6619	3.0133	3.9487	4.6447	4.9299	2.8903	4.3463	3.6665	3.2739	2.19	2.851	5.5174	5.0767	3.1991	5.3955	4.0902	5.7263	2.8022	4.4056	4.9807	5.1924	2.3914	3.6818	3.519	3.378	2.2207	3.3142	4.9069	6.0392	2.372	3.7051	2.9263	2.833	1.5279	2.1689	4.5042	5.1672	2.3348	3.5542	4.209	3.5259	2.1851
PE	PE(P18:0/18:3)	uM	0.1021	0.1215			0.1236	0.1343			0.1199	0.1336		0.1054	0.148	0.1535		0.0988	0.1736	0.098		0.1342		0.1761			0.1402	0.1335			0.1012	0.1248			0.1029									0.2012
PE	PE(P18:0/20:1)	uM																				0.0566
PE	PE(P18:0/20:2)	uM																	0.0848	0.0772	0.0813					0.0726									0.0641
PE	PE(P18:0/20:3)	uM	1.3015	1.5727	1.1167	1.1336	1.6687	1.3032	0.709	0.9892	0.9442	0.6901	0.547	0.6065	1.12	1.0242	0.7682	0.9558	1.2682	1.3894	0.9183	1.7182	0.7812	1.1239	0.5753	0.9282	0.9555	1.3267	0.5969	0.7267	0.5041	0.4913	0.4908	0.5376	1.2714	1.7275	0.86	1.2699	0.6419	0.6538	0.4966	0.5345	1.1483	1.0713	0.7873	1.0815	0.7415	0.8094	0.5004
PE	PE(P18:0/20:4)	uM	38.5302	39.0506	27.0172	34.045	26.8037	26.5741	12.9078	19.1584	10.3678	11.5254	6.9954	9.4878	12.0771	14.316	9.4517	12.3143	15.7445	15.6524	10.9109	18.6589	15.3318	20.1368	9.1104	15.4373	16.058	17.9951	9.6823	12.9887	6.7616	6.5802	5.5956	7.5457	22.2066	29.4789	13.7064	26.7924	11.3666	10.0199	7.0444	8.6328	9.367	10.0209	6.3352	8.7611	11.604	11.2942	8.685
PE	PE(P18:0/20:5)	uM	9.5508	9.0581	4.2257	4.8122	1.4457	0.7967	0.5717	0.5559	0.7965	0.7453	0.5367	1.0905	0.7531	0.53	0.6496	0.5509	1.5169	1.0824	0.9292	1.3652	3.6794	4.7206	1.73	1.6327	3.7162	4.3987	1.5252	1.9671	0.5653	0.6092	0.3572	0.7133	1.8516	3.4332	1.8839	1.351	1.7644	1.9205	0.7015	0.8376	1.3604	2.0576	0.5608	0.8413	1.3847	1.3506	0.9063
PE	PE(P18:0/22:4)	uM	0.4407	0.5566	0.4744	0.4675	1.1736	1.1852	0.7094	0.6312	0.7265	0.6892	0.5719	0.5587	0.6376	0.6023	0.5852	0.6188	0.7255	0.7115	0.7081	0.6891	0.7632	0.7261	0.5458	0.608	0.6574	0.6199	0.6085	0.5225	0.3851	0.3756	0.4903	0.3645	0.7423	0.7469	0.5987	0.6214	0.4432	0.4735	0.5509	0.2903	0.4733	0.6413	0.5248	0.3917	0.251	0.2693	0.32
PE	PE(P18:0/22:5)	uM	1.837	2.1849	1.9592	2.1333	2.885	2.9739	1.7952	1.768	1.7877	1.9061	2.1503	2.1946	1.2949	1.8896	1.4859	1.4648	1.8341	1.4718	2.0008	1.9183	2.1201	2.2056	1.275	2.3974	1.9917	2.2713	1.6215	1.6828	1.524	0.9128	1.2613	0.9817	1.954	2.8275	1.2072	2.2283	1.2676	1.032	1.4908	0.925	1.6466	1.8056	1.0587	1.2	1.1125	0.9426	1.0823
PE	PE(P18:0/22:6)	uM	12.7673	11.6059	13.3773	15.8444	6.2593	5.9052	5.4421	4.92	3.69	4.4765	4.2592	3.9774	6.3267	6.0951	5.2687	6.0252	5.0152	4.7833	4.1536	5.7492	9.743	11.6692	5.6587	7.0167	9.5368	8.0975	7.2696	7.1587	5.1522	2.8676	3.5481	3.4471	12.2631	12.7913	8.4907	13.7106	5.4983	5.1029	5.6296	4.3178	3.8635	4.1	4.1842	3.6698	7.3009	6.3322	5.7689
PE	PE(P18:1/16:0)	uM	0.2569	0.3073	0.25	0.2966	0.3205	0.3844	0.1496	0.2145	0.2231	0.1626	0.1737	0.1596	0.2707	0.238	0.2123	0.1801	0.367	0.3288	0.2059	0.2819	0.2678	0.2552	0.1608	0.1548	0.1877	0.1667	0.1514	0.1761	0.1587	0.1821	0.1496	0.1762	0.263	0.3015	0.1516	0.2119	0.2086	0.1483	0.1349	0.0933	0.1771	0.1665	0.1157	0.1601	0.2162	0.2944	0.215
PE	PE(P18:1/16:1)	uM				0.0962				0.0555																										0.0665							0.0659
PE	PE(P18:1/18:0)	uM					0.0584																	0.0742
PE	PE(P18:1/18:1)	uM	0.6925	0.7115	0.5352	0.7221	1.149	1.0089	0.614	0.7776	0.7104	0.6719	0.4488	0.5336	0.5648	0.5066	0.5171	0.4434	1.3823	1.0465	0.7967	1.1887	0.9896	0.9916	0.5518	0.6842	0.7507	0.7062	0.5137	0.5472	0.5661	0.536	0.4224	0.4511	1.006	1.2259	0.5876	0.7722	0.4171	0.4564	0.2901	0.3472	0.717	0.6999	0.4853	0.579	0.6283	0.7103	0.5333
PE	PE(P18:1/18:2)	uM	1.3424	1.2585	0.9796	1.2703	3.5443	2.9743	1.4997	1.615	1.8952	2.1519	1.2892	1.6818	1.803	1.5219	1.2062	1.4865	3.0505	2.7369	1.7792	2.4592	2.0888	2.7701	1.1548	1.8198	1.6739	1.8775	0.9252	1.3295	1.7525	1.7134	1.2322	1.4446	2.2086	2.4842	1.1281	1.3064	1.3527	1.4305	0.7339	0.9439	1.9982	2.3843	1.1827	1.5535	1.9322	2.0172	1.2767
PE	PE(P18:1/18:3)	uM									0.1028								0.0744	0.0858				0.1281																			0.0821
PE	PE(P18:1/20:3)	uM	0.6195	0.6711	0.5127	0.5251	0.753	0.5838	0.3745	0.4697	0.2668	0.3515	0.2387	0.2409	0.4733	0.4487	0.2888	0.3799	0.5418	0.4854	0.3908	0.7323	0.4389	0.6194	0.3004	0.3743	0.3134	0.5095	0.2638	0.3628	0.2637	0.2593	0.2454	0.2384	0.6434	0.6977	0.37	0.53	0.2719	0.2452	0.2316	0.256	0.4536	0.4009	0.3653	0.4574	0.3484	0.4033	0.2683
PE	PE(P18:1/20:4)	uM	21.1427	22.0083	14.5494	17.8765	14.9144	15.8668	7.4492	10.2256	4.6033	5.0933	3.645	4.5951	6.4078	8.0223	5.1951	7.3591	8.7485	8.4752	5.708	9.6094	9.4806	12.2078	4.9031	7.6298	5.6312	6.6866	3.8818	5.7927	3.9212	3.6182	3.5862	4.2107	10.722	14.0759	5.5306	10.8193	5.5655	5.0505	3.8936	4.7862	4.6139	5.3359	2.868	4.5718	5.7146	6.1224	5.435
PE	PE(P18:1/20:5)	uM	3.8221	3.243	1.5399	1.7239	0.5569	0.4049		0.2466	0.5129	0.3312		0.5522	0.388	0.2604		0.3601	0.6991	0.4315	0.4274	0.5207	1.7633	2.19	0.7429	0.9574	0.5653	0.8072	0.3407	0.7039	0.4004			0.3325	0.881	1.4029	0.5354	0.4486	0.5631	0.8147	0.3998	0.4509	0.5797	0.53	0.2794	0.3665	0.594	0.8121	0.3924
PE	PE(P18:1/22:4)	uM	0.3347	0.3394	0.3052	0.2459	0.3761	0.4288	0.409	0.3047	0.2803	0.305	0.3498	0.2506	0.4234	0.3264	0.393	0.3966	0.4054	0.2452	0.3808	0.3972	0.3449	0.4133	0.2329	0.3202	0.3303	0.5019	0.3239	0.3135	0.3023	0.285	0.3029	0.3436	0.2247	0.3256	0.2748	0.3366	0.2133	0.212	0.2292	0.2511	0.2943	0.3589	0.2942	0.3549	0.2429	0.2207	0.2762
PE	PE(P18:1/22:5)	uM	0.8795	0.9331	0.9089	0.8107	1.035	1.0068	0.9027	0.68	0.7019	0.6885	0.7305	0.8446	0.6698	0.7715	0.8374	0.6642	0.7627	0.6979	0.8407	0.8094	1.1366	1.0754	0.7759	0.9698	0.8804	0.9192	0.8078	0.8019	0.6949	0.4952	0.6306	0.5695	0.7564	0.9825	0.5468	0.8788	0.5991	0.4794	0.6669	0.41	0.6703	0.6862	0.5383	0.735	0.672	0.469	0.578
PE	PE(P18:1/22:6)	uM	8.0643	8.0063	8.5376	8.315	3.772	3.7634	3.0234	3.0023	2.5532	2.05	2.1296	2.6457	4.0116	3.2946	3.8509	3.5296	4.0085	2.5426	2.8807	3.0056	6.4586	6.6231	4.1508	4.2167	5.0348	4.3196	3.7373	3.921	3.0115	2.5714	3.0592	2.7812	6.6117	6.455	5.2474	7.3349	3.1768	3.6133	3.5638	2.6394	2.3128	3.027	2.2185	2.2272	6.2039	5.2844	4.2577
PE	PE(P18:2/18:2)	uM	0.0835	0.0888		0.0952	0.1948	0.1536	0.111	0.1018	0.1193	0.179		0.1718	0.16	0.109	0.0796	0.1203	0.1988	0.1106	0.098	0.1591		0.1582	0.1183	0.1072		0.1268		0.0657	0.1541	0.1627		0.0807	0.1322	0.116			0.0963	0.0685			0.1024	0.1344	0.088	0.1163	0.0955	0.1474
PE	PE(P18:2/20:4)	uM	0.6567	0.7405	0.4488	0.699	0.6034	0.5619	0.3046	0.4963	0.3037	0.3557	0.2806	0.2454	0.35	0.4095	0.2933	0.3905	0.2968	0.286	0.2569	0.4498	0.3675	0.5122	0.1985	0.3267		0.2572	0.2294	0.204	0.1508	0.2202	0.207	0.3017	0.3559	0.609	0.2447	0.3236	0.2036	0.2493	0.2365	0.2814	0.2994	0.1844	0.1907	0.2455	0.242	0.4059	0.2914
PE	PE(P18:2/22:6)	uM		0.49		0.5157
PI	PI(16:0/18:1)	uM	0.1076								0.1241	0.0913	0.1173	0.1344	0.0737	0.1212	0.1388		0.1275	0.0789			0.1392	0.1755	0.1232	0.1798	0.0818	0.1188			0.1054			0.12	0.1158	0.1653	0.0925				0.055	0.0582	0.0608	0.0895		0.1224	0.1251	0.0771
PI	PI(16:0/18:2)	uM	0.1006		0.1024		0.088	0.1007	0.084		0.179		0.1804	0.1044	0.1804	0.1194	0.2966	0.1053	0.1583	0.1278		0.0962	0.1029	0.2074	0.0986	0.1775	0.1311	0.1449	0.0929		0.1856	0.1897	0.1005	0.1434		0.1122				0.0988	0.1131	0.0796	0.1037	0.1769	0.0994	0.1357	0.1333	0.195	0.1073
PI	PI(16:0/20:3)	uM														0.1032	0.1302		0.0804	0.0745						0.1127		0.1259				0.0635											0.0812			0.1013
PI	PI(16:0/20:4)	uM	0.2482	0.181	0.2571	0.2023	0.192	0.2138	0.201	0.148	0.3275	0.3004	0.2639	0.3218	0.4234	0.352	0.4751	0.3094	0.2937	0.2234		0.2983	0.2002	0.5304	0.3228	0.3903	0.2715	0.3293	0.1669	0.2221	0.2112	0.2691	0.2043	0.2582	0.1901	0.3256	0.2012	0.3245	0.1824	0.2849	0.1561	0.1798	0.262	0.3932	0.1606	0.333	0.2133	0.2746	0.2615
PI	PI(18:0/16:0)	uM																																															0.0661
PI	PI(18:0/16:1)	uM	0.0739		0.0621											0.0803			0.0623		0.0671						0.1038	0.0852	0.0524														0.0894	0.0746	0.0773				0.0689
PI	PI(18:0/18:1)	uM	0.2469	0.198	0.188	0.172	0.3393	0.3763	0.3245	0.2424	0.5412	0.4117	0.1843	0.4515	0.3478	0.4119	0.4137	0.3233	0.6747	0.4875	0.2429	0.4416	0.5472	1.1937	0.2672	0.834	0.3248	0.5154	0.2007	0.267	0.2997	0.275	0.1131	0.4395	0.7199	0.8156	0.387	0.5509	0.3464	0.3998	0.1441	0.2016	0.3236	0.5074	0.3154	0.5473	0.3616	0.4543	0.3549
PI	PI(18:0/18:2)	uM	0.6923	0.6516	0.9142	0.6904	0.727	0.8233	0.993	0.6649	1.6726	1.1761	1.0632	1.2242	1.2679	1.1338	2.1529	1.1229	1.4093	1.2005	1.0604	1.2504	0.6425	1.6285	0.96	1.2189	1.1196	1.3151	0.8549	0.7601	1.4553	1.4065	1.0855	1.4848	1.0857	1.4408	1.0454	0.7535	0.7595	0.8415	0.8496	0.5504	1.3162	1.5719	1.1276	1.476	1.0618	1.1948	1.6179
PI	PI(18:0/20:2)	uM							0.0529				0.1082		0.0855					0.0831	0.0817			0.1582	0.0837	0.0847						0.0932			0.1099	0.1269	0.1105						0.127	0.0965	0.1213	0.1141	0.0834	0.0768	0.0863
PI	PI(18:0/20:3)	uM	0.3489	0.2967	0.456	0.3681	0.328	0.3252	0.3533	0.2493	0.9582	0.7683	0.9309	0.8333	1.1967	1.2421	1.7478	0.8884	0.8092	0.7331	0.8622	0.7637	0.53	0.811	0.6405	0.8923	0.4637	0.701	0.5356	0.3961	0.9333	0.8507	0.9451	0.8292	1.0631	1.2948	1.4033	0.7826	0.4295	0.4235	0.7024	0.3773	0.8571	0.9966	1.2452	1.4851	0.6445	0.746	0.9576
PI	PI(18:0/20:4)	uM	4.9981	4.511	5.7488	4.726	2.6572	4.1378	3.8894	2.8949	6.1456	5.4477	6.7413	6.0049	5.2123	6.4323	9.9099	4.7117	5.4319	4.9082	5.5655	5.2785	3.4938	8.7782	5.4915	7.3931	4.0769	5.1699	3.9308	3.5134	5.2048	5.2029	5.5572	5.2874	6.9853	9.3475	8.902	7.1093	3.4495	4.4575	4.9244	3.4111	3.6513	5.0248	4.3722	5.6687	4.3386	4.3565	8.975
PI	PI(18:0/22:4)	uM							0.1242																									0.095		0.1953
PI	PI(18:0/22:5)	uM			0.2207				0.1445							0.1853										0.3517		0.1728					0.1787									0.1896		0.2072	0.2288	0.2267	0.216	0.1097	0.2297
PI	PI(18:0/22:6)	uM																						0.6383																									0.4468
PI	PI(18:1/16:1)	uM																										0.0746																				0.0614	0.0431
PI	PI(18:1/18:1)	uM	0.3071	0.2166	0.1265	0.1828	0.5961	0.4404	0.1301	0.2667	0.754	0.6037	0.1523	0.6476	0.3641	0.3889	0.3157	0.2448	0.9955	0.5958	0.2038	0.4581	0.4802	1.1671	0.2024	0.7916	0.3008	0.5264	0.1147	0.2167	0.2977	0.3547	0.1245	0.4085	0.6835	1.1246	0.2705	0.718	0.2956	0.545	0.0733	0.2464	0.2945	0.8864	0.2464	0.8675	0.491	0.9322	0.3305
PI	PI(18:1/18:2)	uM	0.1685	0.137	0.0976	0.1015	0.1993	0.1605	0.104	0.0982	0.349	0.2511	0.1041	0.1965	0.1948	0.2107	0.1796	0.2144	0.3991	0.2837	0.1423	0.2667	0.1361	0.3846		0.2058	0.1654	0.2233		0.1032	0.3065	0.2999	0.0905	0.3344	0.1696	0.2933	0.0969	0.1321	0.0945	0.1791	0.0656	0.1394	0.1968	0.3457	0.1489	0.3308	0.2808	0.3261	0.189
PI	PI(18:1/20:3)	uM													0.1133				0.0835	0.0713											0.0769	0.058														0.1161
PI	PI(18:1/20:4)	uM	0.1561	0.1836		0.1937		0.2442		0.1374	0.3375	0.2918	0.2385	0.3051	0.271	0.3132	0.3168	0.199	0.3769	0.3014		0.3037	0.2205	0.5511	0.1588	0.3067	0.2332	0.2895			0.236	0.2831	0.2218	0.2304		0.2528			0.19	0.2127	0.1419	0.1748	0.1623	0.239	0.2108	0.2791	0.234	0.2624	0.2975
PI	PI(18:2/18:2)	uM
SM	SM(14:0)	uM	18.4337	18.3498	19.8074	22.4018	14.0483	12.6398	12.8307	10.9237	27.0163	27.3051	28.1844	25.684	15.9202	15.4012	16.7616	15.8244	15.253	12.5173	14.8143	16.8249	25.4821	35.7574	23.9893	32.5174	20.6	24.0979	18.5048	19.0484	10.726	9.9753	12.372	11.3608	15.0682	17.6654	14.8852	17.623	9.471	10.6332	11.1328	9.5333	13.061	12.694	11.8907	12.2908	9.8754	10.2201	11.327
SM	SM(16:0)	uM	211.758	211.101	226.979	253.007	245.713	227.246	226.188	197.986	233.677	247.064	259.917	241.287	204.177	199.854	226.304	217.661	187.61	151.987	197.05	226.037	233.298	310.323	233.956	289.894	218.885	252.061	213.24	216.946	166.433	150.903	192.347	183.465	191.261	225.544	209.019	237.274	122.351	139.099	160.111	142.137	164.949	158.886	163.422	173.617	132.613	138.152	159.281
SM	SM(18:0)	uM	43.5165	43.6766	51.8993	56.847	44.7761	40.4313	50.3479	43.3425	44.0796	47.0458	59.7535	51.9925	36.2234	35.484	50.5573	45.1816	27.8732	22.7073	34.1849	35.4327	41.8542	53.1841	46.6197	54.4363	52.8549	58.0843	57.491	55.2211	30.9609	28.8456	40.1543	36.7242	39.1022	46.5726	50.5341	54.7064	21.5793	23.9138	35.7743	28.2282	32.1402	28.5906	34.3568	32.4344	20.0306	20.4888	28.5771
SM	SM(18:1)	uM	12.7993	12.6147	15.3219	17.0188	12.2376	11.0344	14.5933	12.5078	13.1959	14.9448	20.567	17.1979	10.3386	10.4884	15.9196	13.8051	9.0171	7.3084	10.3362	11.2427	13.136	17.0609	14.4929	17.2502	16.378	17.3584	17.4858	17.6125	11.5164	10.3424	15.0575	13.1345	11.6109	14.7705	15.6824	16.6881	6.896	7.7377	11.697	9.4048	10.0357	10.0078	10.9441	11.0108	6.9033	7.3932	9.7023
SM	SM(20:0)	uM	19.5942	20.1707	23.2507	25.5656	22.0437	20.4454	22.7204	19.7315	36.3597	39.8964	44.7704	36.966	26.0355	25.5849	32.493	26.2167	23.8978	19.608	27.1802	28.2891	27.257	34.4521	26.297	32.441	25.5126	29.8005	24.6292	24.9141	17.9699	16.6484	22.8676	19.2867	20.7754	28.4084	25.4324	26.5631	15.3823	17.1412	21.9033	16.6301	18.0105	17.3109	18.5047	17.3402	12.7091	12.7176	15.8685
SM	SM(20:1)	uM	7.0778	7.1286	8.8743	9.1564	7.7884	7.1994	8.4966	6.8841	12.0647	12.9706	14.4499	12.3697	8.7117	8.8235	11.1033	9.6061	7.5073	6.3818	9.3196	10.0191	8.6756	11.1894	9.6424	10.888	10.0197	11.1432	10.7919	10.4399	9.4581	8.3619	11.3769	9.527	9.1598	10.5143	10.4987	11.123	5.5551	5.8467	8.0659	6.3478	7.1788	7.1388	7.7928	8.0569	5.2735	5.1086	6.2661
SM	SM(22:0)	uM	32.8218	32.9274	39.5615	40.7653	47.5547	42.049	46.1917	39.6108	59.6941	63.4081	73.4132	59.1128	50.3317	48.4725	61.0255	48.8597	43.4668	36.4034	47.4913	50.247	47.8628	60.86	49.2743	58.2961	42.537	46.3721	41.359	42.2814	31.3097	29.3038	38.3949	33.3729	41.3959	50.7422	47.4542	51.6213	29.2968	30.9945	39.3893	30.7417	32.2852	32.0793	33.7902	32.7484	21.4727	21.1821	26.8344
SM	SM(22:1)	uM	28.6494	28.0502	35.4917	36.06	29.9801	27.9214	31.0945	24.1376	47.4654	51.231	56.3232	48.1028	34.9336	33.6651	40.9897	34.5275	30.294	25.964	35.4569	36.774	38.6983	46.8491	39.8575	45.4076	36.6977	38.6152	36.5984	36.3993	30.2142	27.4036	35.6635	29.856	31.3078	35.6164	36.0126	37.0762	21.4079	23.7882	30.0601	24.2466	25.1794	25.8284	26.7278	27.3563	20.0606	19.8711	23.8073
SM	SM(24:0)	uM	31.9272	31.4793	39.118	41.4148	38.4547	33.4293	40.7082	35.0473	39.0875	40.3598	47.9973	38.9681	40.7797	37.8595	51.0476	42.4466	29.8845	24.8765	34.5074	35.2183	34.4336	42.5651	35.1714	40.8871	34.8499	36.8488	34.4927	34.9704	27.1132	25.3755	34.3859	29.2518	30.034	35.2487	35.6088	39.2559	19.3541	20.2659	26.4788	21.8907	27.0367	26.0971	28.3153	27.5827	18.0197	18.5706	24.4451
SM	SM(24:1)	uM	81.5423	80.1334	100.933	104.333	84.4457	77.7196	90.436	72.001	74.8207	83.8567	94.6034	80.2313	83.676	81.691	105.228	91.0379	57.4959	47.4622	65.8292	67.1579	79.0591	97.9138	83.641	93.2083	87.2288	91.7468	94.3005	88.9796	75.8546	70.4766	94.657	81.3585	65.741	75.0916	78.3867	83.6621	40.4034	42.865	59.6371	49.0474	61.4215	63.4736	68.5654	72.027	57.8205	58.3815	75.9488
SM	SM(26:0)	uM	0.3921	0.4224	0.4202	0.4283	0.4953	0.4135	0.4654	0.4018	0.308	0.3678	0.3517	0.3159	0.2834	0.3344	0.4282	0.3179	0.298	0.2757	0.3221	0.2784	0.3888	0.4509	0.362	0.4076	0.4181	0.3613	0.3568	0.3729	0.2379	0.2179	0.2932	0.2619	0.2978	0.4063	0.3955	0.3881	0.1907	0.1729	0.2229	0.1896	0.2305	0.2643	0.2311	0.2488	0.2684	0.2393	0.2922
SM	SM(26:1)	uM	0.9882	0.96	1.1606	1.2203	0.8212	0.7023	0.8874	0.7162	0.575	0.6901	0.6568	0.6105	0.6951	0.7067	0.8708	0.7949	0.4824	0.4447	0.504	0.6025	0.6536	0.8175	0.711	0.7451	0.781	0.8435	0.8911	0.8524	0.5816	0.6283	0.7043	0.6162	0.6037	0.703	0.6885	0.719	0.3531	0.3132	0.4399	0.4009	0.4838	0.507	0.5721	0.6306	0.5585	0.5804	0.724
TAG	TAG36:0FA12:0	uM	0.0126	0.0106	0.0111	0.1688	0.0099	0.0078	0.0086	0.0096	0.0098	0.1222	0.0135	0.2137	0.0231	0.1147	0.0104	0.0167	0.0138	0.0678	0.0098	0.0232	0.0165	0.6938	0.0063	0.1536	0.0118	0.0166	0.009	0.0134	0.0108	0.0135	0.0139	0.0187	0.0188	2.2781	0.0164	0.7137	0.0182	9.9636	0.0107	6.0896	0.0113	0.5329	0.0094	1.5687	0.0693	0.6438	0.0146
TAG	TAG38:0FA12:0	uM	0.0421	0.0431	0.0352	0.1956	0.0299	0.0341	0.036	0.0368	0.0446	0.2565	0.0419	0.3725	0.0497	0.2411	0.0337	0.0426	0.0496	0.1398	0.0315	0.0559	0.047	0.9417	0.0347	0.3222	0.0414	0.0464	0.0369	0.0413	0.0413	0.0378	0.0405	0.0545	0.0498	1.4962	0.0397	0.6479	0.0578	8.4608	0.0373	5.2171	0.0334	0.5628	0.0256	1.3576	0.1061	0.8697	0.0419
TAG	TAG40:0FA12:0	uM	0.0173	0.0077	0.0076	0.2917	0.0092	0.0081	0.0068	0.007	0.0379	0.33	0.0166	0.487	0.036	0.313	0.0075	0.0237	0.0329	0.2146	0.0046	0.064	0.0236	1.9961	0.0084	0.5747	0.0178	0.0114	0.0069	0.0146	0.0105	0.0134	0.0092	0.0411	0.0263	2.9871	0.0095	1.174	0.0441	13.2777	0.0054	8.8253	0.0072	1.1537	0.0054	1.7695	0.1137	2.3048	0.0086
TAG	TAG40:0FA14:0	uM	0.0526	0.0381	0.0301	0.1211	0.0274	0.0304	0.033	0.0267	0.0653	0.618	0.0392	0.681	0.0461	0.6416	0.0261	0.0704	0.081	0.167	0.0269	0.0758	0.0669	1.0192	0.0374	0.6067	0.0485	0.0439	0.0299	0.0558	0.0402	0.0509	0.0355	0.0861	0.0502	0.667	0.03	0.349	0.1235	4.5657	0.0324	2.7454	0.0288	0.362	0.0274	0.7668	0.1567	0.651	0.0307
TAG	TAG40:0FA16:0	uM	0.068	0.0178	0.012	0.189	0.0109	0.0128	0.0191	0.0112	0.0615	1.248	0.023	1.1941	0.0447	1.1567	0.0159	0.1418	0.0901	0.3723	0.0092	0.1523	0.0605	1.9478	0.013	0.8712	0.0296	0.0303	0.0114	0.0292	0.0196	0.2545	0.0126	0.2001	0.0235	1.9586	0.0174	0.9554	0.1843	8.6662	0.0104	5.5689	0.0202	0.9158	0.0089	1.175	0.234	1.8482	0.0162
TAG	TAG42:0FA12:0	uM	0.0306	0.0114	0.0135	0.218	0.0082	0.0072	0.0154	0.006	0.1281	0.7047	0.0205	0.8455	0.0761	0.6608	0.0103	0.0531	0.0676	0.3265	0.0067	0.0927	0.0488	2.402	0.0099	0.9196	0.0269	0.0283	0.007	0.0283	0.0161	0.0307	0.0108	0.0749	0.0458	3.1148	0.0173	1.0926	0.1261	8.647	0.0077	5.7155	0.0117	1.0401	0.0054	1.4418	0.172	1.72	0.0099
TAG	TAG42:0FA14:0	uM	0.0411	0.0187	0.0125	0.1978	0.0121	0.0112	0.0204	0.0103	0.1699	1.078	0.023	1.1817	0.0927	1.0761	0.0136	0.0699	0.1061	0.3282	0.0099	0.1148	0.0814	2.2787	0.0199	1.1606	0.0357	0.0399	0.0098	0.0436	0.0218	0.0473	0.0123	0.0997	0.0406	1.3477	0.0189	0.6019	0.193	7.3046	0.0106	4.6255	0.0196	0.7233	0.0086	0.9762	0.2099	1.5853	0.0125
TAG	TAG42:0FA16:0	uM	0.2573	0.0808	0.06	0.2642	0.0505	0.0612	0.0886	0.0727	0.2784	3.0979	0.1074	2.6308	0.1569	2.6601	0.0575	0.3368	0.2937	0.8936	0.0507	0.371	0.1741	3.7235	0.0612	2.3007	0.1042	0.0922	0.0496	0.1112	0.0909	0.3712	0.0801	0.4712	0.0914	1.6614	0.0735	0.9407	0.5325	8.8245	0.0532	5.3301	0.0752	1.1501	0.0474	1.1684	0.5187	2.4734	0.0446
TAG	TAG42:1FA12:0	uM	0.0265	0.0135	0.0144	0.5283	0.012	0.0075	0.0129	0.0086	0.1015	0.3609	0.0267	0.491	0.0753	0.3914	0.0092	0.0317	0.0465	0.6018	0.0069	0.127	0.0478	3.667	0.0145	0.7674	0.0188	0.018	0.0064	0.0187	0.0185	0.0218	0.0134	0.0493	0.0737	12.8438	0.0275	4.2682	0.0686	13.503	0.0098	10.6701	0.0132	1.3777	0.0089	3.1091	0.2835	3.6434	0.0237
TAG	TAG42:1FA14:0	uM	0.0552	0.0175	0.0141	0.0604	0.0113	0.008	0.0176	0.009	0.0903	0.5174	0.0187	0.5128	0.0493	0.7522	0.0104	0.0475	0.0891	0.2368	0.0092	0.0928	0.063	0.958	0.012	0.5762	0.0266	0.0211	0.0061	0.0242	0.0185	0.0447	0.0165	0.0907	0.0203	0.5004	0.0114	0.3089	0.1362	1.2348	0.0063	0.7595	0.0173	0.17	0.0059	0.2067	0.1277	0.6374	0.0153
TAG	TAG42:1FA16:0	uM	0.0892	0.0331	0.0317	0.048	0.0147	0.0164	0.0376	0.0238	0.131	0.9401	0.0407	0.8307	0.0736	1.3066	0.0295	0.1356	0.1165	0.5189	0.0157	0.2142	0.078	1.1032	0.0237	0.8122	0.0376	0.0299	0.0195	0.0333	0.0316	0.4158	0.0269	0.225	0.0222	0.4167	0.0201	1.0304	0.2378	1.1818	0.0142	0.5714	0.0415	0.3064	0.0186	0.222	0.1697	0.8546	0.0186
TAG	TAG42:1FA16:1	uM	0.0546	0.0473	0.0426	0.0769	0.0297	0.0383	0.0376	0.0354	0.0959	0.2406	0.0538	0.2014	0.0545	0.3702	0.0288	0.0449	0.0727	0.1235	0.0346	0.0569	0.0689	0.6043	0.0345	0.4252	0.0495	0.0428	0.0369	0.0487	0.0518	0.0474	0.0448	0.0641	0.0508	0.2053	0.0435	0.1399	0.0955	0.6819	0.0394	0.3832	0.0449	0.0934	0.0333	0.0935	0.0768	0.6221	0.0474
TAG	TAG42:1FA18:1	uM	0.1127	0.0262	0.0205	0.3518	0.0214	0.0177	0.0273	0.0198	0.1331	1.3693	0.0389	1.3022	0.0849	1.8974	0.0164	0.1758	0.2017	1.0725	0.0125	0.3763	0.1098	3.3938	0.0199	1.2552	0.0406	0.0318	0.0104	0.0447	0.0345	0.4246	0.0228	0.3148	0.0531	8.9745	0.0289	3.8843	0.2412	9.1977	0.0127	7.3968	0.0337	1.3125	0.0189	2.3372	0.4179	3.0357	0.0217
TAG	TAG42:2FA12:0	uM	0.0143	0.0082	0.0078	0.251	0.0076	0.0068	0.0075	0.0078	0.0404	0.1619	0.0212	0.438	0.0312	0.2267	0.008	0.0297	0.0226	0.4034	0.0067	0.0759	0.0164	1.7241	0.0081	0.3534	0.012	0.0114	0.0058	0.0068	0.0155	0.0202	0.0118	0.0517	0.0272	5.1821	0.0089	1.3858	0.0336	9.1486	0.0067	6.9108	0.007	0.6301	0.0057	1.5925	0.1587	1.2318	0.0145
TAG	TAG42:2FA18:2	uM	0.064	0.0247	0.0154	0.1977	0.0129	0.0143	0.0173	0.0129	0.0892	1.0362	0.0388	1.4316	0.0625	1.3398	0.0192	0.2528	0.0942	0.6431	0.0114	0.2456	0.0439	1.6148	0.0132	0.6304	0.0248	0.0209	0.0101	0.0205	0.031	0.7848	0.021	0.4387	0.0321	3.6735	0.028	1.2926	0.1566	6.8666	0.013	5.2429	0.0185	0.5794	0.0101	1.2351	0.4041	1.1146	0.0179
TAG	TAG44:0FA12:0	uM	0.1025	0.0547	0.0662	0.3577	0.0262	0.036	0.0861	0.0371	0.3089	1.5912	0.1079	1.692	0.1909	1.5036	0.0613	0.1757	0.1814	0.7688	0.0288	0.2523	0.1437	3.4587	0.0581	1.6737	0.0695	0.0651	0.0289	0.0626	0.05	0.0753	0.0511	0.2242	0.0948	1.8868	0.089	1.0119	0.3051	7.6487	0.0208	5.014	0.0402	1.3954	0.0159	1.0925	0.2757	2.7174	0.0395
TAG	TAG44:0FA14:0	uM	0.099	0.0838	0.0399	0.1669	0.0394	0.0424	0.0617	0.0272	0.5853	2.2683	0.0901	2.1063	0.2644	2.5098	0.0441	0.1822	0.2676	0.5206	0.0222	0.2179	0.2713	3.1879	0.0564	2.0067	0.1297	0.1095	0.029	0.1179	0.0634	0.127	0.0431	0.2574	0.0704	1.1932	0.04	0.5291	0.6634	5.2068	0.019	3.0669	0.0644	0.7349	0.0222	0.7175	0.3874	0.9679	0.0293
TAG	TAG44:0FA16:0	uM	0.3016	0.1456	0.1243	0.7831	0.0634	0.0715	0.1875	0.0798	0.9197	5.2864	0.2452	4.7382	0.4797	4.8928	0.1281	0.5287	0.5102	2.0538	0.0596	0.7454	0.3792	8.6056	0.1332	4.6278	0.207	0.1632	0.059	0.1973	0.1167	0.2704	0.1093	0.7248	0.1694	3.6551	0.1492	2.1516	1.0025	16.5012	0.0465	10.835	0.1123	3.1523	0.0424	2.2109	0.8153	6.9272	0.0847
TAG	TAG44:0FA18:0	uM	1.5704	2.6671	2.1249	1.9182	1.4711	2.1626	2.2243	1.956	2.2418	5.0836	2.9616	3.1437	2.1809	3.5263	1.8589	1.5724	2.1705	2.6825	2.0485	1.5693	2.2842	4.1289	2.3736	3.0833	1.9049	2.2841	2.1305	2.5768	1.7547	1.7565	2.2777	2.2627	2.0037	3.4899	2.5891	3.5433	2.4856	4.497	1.8268	3.4253	1.9669	2.9091	1.6949	2.1689	2.5692	2.9579	1.869
TAG	TAG44:1FA12:0	uM	0.089	0.0698	0.0614	0.4638	0.0238	0.029	0.0444	0.0187	0.5129	1.1106	0.089	1.0367	0.2757	1.4008	0.0444	0.0987	0.2094	0.9424	0.024	0.2542	0.2214	4.2552	0.0528	1.6447	0.0702	0.0542	0.0243	0.0464	0.0702	0.091	0.0501	0.1452	0.1408	5.0563	0.0681	2.003	0.3148	9.2846	0.0115	6.4868	0.0532	1.0907	0.0184	1.7029	0.2487	3.469	0.0414
TAG	TAG44:1FA14:0	uM	0.0838	0.0713	0.0465	0.402	0.0276	0.0349	0.0466	0.0215	0.5616	1.1926	0.0785	1.1019	0.2844	1.4955	0.0405	0.104	0.2322	0.8419	0.0227	0.2451	0.2588	4.0539	0.0422	1.6243	0.092	0.0725	0.021	0.0628	0.0753	0.0979	0.0473	0.1596	0.1177	5.8188	0.0593	2.2935	0.3792	9.0435	0.0164	6.693	0.0643	1.1601	0.021	1.8929	0.2968	2.8046	0.0362
TAG	TAG44:1FA14:1	uM	0.0137	0.0174	0.027	0.0232	0.013	0.0118	0.0448	0.0115	0.0902	0.2028	0.0272	0.1626	0.0423	0.2291	0.0283	0.0243	0.0394	0.068	0.0087	0.0326	0.0524	0.3262	0.0177	0.211	0.0244	0.0219	0.011	0.0231	0.02	0.0179	0.0174	0.0401	0.0167	0.0336	0.0175	0.0274	0.0929	0.1978	0.007	0.0815	0.0181	0.0466	0.0104	0.0333	0.0319	0.0595	0.0243
TAG	TAG44:1FA16:0	uM	0.4749	0.1513	0.1882	0.3199	0.0763	0.0964	0.2157	0.1272	0.6755	3.1774	0.2523	2.3543	0.4024	3.8204	0.149	0.481	0.5441	1.8845	0.1059	0.786	0.3597	4.1908	0.1235	2.8368	0.1795	0.1365	0.0878	0.1396	0.1781	0.5753	0.195	0.7163	0.1465	1.6576	0.1655	2.0088	0.9129	4.0824	0.0722	2.1944	0.1539	0.8774	0.0935	0.6992	0.6119	3.4444	0.1067
TAG	TAG44:1FA16:1	uM	0.0554	0.0641	0.0653	0.2246	0.0187	0.0244	0.0343	0.0206	0.3041	0.4114	0.0639	0.311	0.1442	0.62	0.0337	0.0469	0.1241	0.2424	0.0218	0.0873	0.1297	1.4087	0.0346	0.7755	0.0534	0.0424	0.0208	0.0393	0.058	0.0458	0.0494	0.0487	0.0519	0.4242	0.0448	0.2625	0.17	1.5408	0.0134	0.8325	0.0456	0.1566	0.0203	0.1447	0.0699	1.8242	0.0358
TAG	TAG44:1FA18:1	uM	0.58	0.214	0.1347	0.5747	0.144	0.1506	0.1576	0.1433	0.7494	3.9216	0.2282	3.3071	0.4996	4.8509	0.1174	0.5602	0.7477	2.7445	0.1282	1.0492	0.4656	7.5121	0.1531	3.7496	0.2286	0.2002	0.109	0.2033	0.2202	0.6718	0.1819	0.8514	0.2836	7.9811	0.2057	4.6833	0.9848	12.1998	0.1095	8.7723	0.1845	2.0638	0.1048	2.7529	0.9297	5.0179	0.1042
TAG	TAG44:2FA12:0	uM	0.0406	0.0403	0.0295	0.2029	0.0127	0.0149	0.0241	0.0118	0.2588	0.5745	0.0474	0.9279	0.1308	0.7597	0.0198	0.0987	0.0927	0.5355	0.0132	0.1498	0.0892	1.8881	0.0207	0.7393	0.0229	0.0215	0.0092	0.0213	0.0423	0.0541	0.0288	0.1592	0.0514	2.0597	0.0344	0.6692	0.1518	5.5112	0.011	3.7433	0.0228	0.3921	0.011	0.8271	0.2159	1.1162	0.0184
TAG	TAG44:2FA14:0	uM	0.0401	0.0403	0.0341	0.1929	0.0134	0.0171	0.0415	0.0103	0.2257	0.54	0.0468	0.9326	0.1106	0.766	0.0268	0.1101	0.0882	0.494	0.0129	0.1432	0.0814	1.6987	0.0193	0.6246	0.0272	0.0219	0.0136	0.019	0.0445	0.0692	0.0324	0.168	0.0518	2.4334	0.0277	0.7717	0.1586	5.9237	0.0126	4.1879	0.0234	0.4395	0.0135	0.9711	0.247	0.994	0.026
TAG	TAG44:2FA16:0	uM	0.2116	0.0778	0.0951	0.0932	0.0457	0.044	0.1039	0.0465	0.3206	1.7714	0.1097	1.9514	0.1729	2.2145	0.0762	0.5683	0.22	1.0538	0.0476	0.4869	0.1116	1.5771	0.0546	1.0936	0.0758	0.0659	0.0384	0.064	0.1022	0.722	0.0967	0.7878	0.0598	0.6987	0.0733	0.6149	0.5075	1.8733	0.0464	1.0339	0.0663	0.3042	0.052	0.3329	0.5941	1.024	0.0634
TAG	TAG44:2FA16:1	uM	0.0566	0.0423	0.0562	0.0929	0.0129	0.0187	0.0326	0.015	0.1324	0.1909	0.0318	0.1368	0.0675	0.4104	0.0262	0.0346	0.0934	0.1723	0.0155	0.0571	0.0694	0.6421	0.0196	0.4093	0.0331	0.0229	0.0149	0.0205	0.0478	0.0479	0.0505	0.0478	0.0249	0.1676	0.0197	0.2029	0.0887	0.3276	0.0107	0.1633	0.0384	0.0678	0.0166	0.0657	0.0513	0.7785	0.0468
TAG	TAG44:2FA18:1	uM	0.1388	0.05	0.0519	0.0725	0.0366	0.0307	0.0476	0.0267	0.2296	0.9599	0.0493	0.8556	0.144	1.8554	0.0372	0.1713	0.282	1.4098	0.0244	0.5687	0.1188	1.887	0.0249	1.1235	0.0485	0.042	0.0273	0.0498	0.0605	0.4872	0.0456	0.3908	0.0477	1.857	0.0381	4.3645	0.2613	1.1524	0.0148	0.7858	0.0558	0.4759	0.0252	0.4661	0.2424	1.2787	0.0403
TAG	TAG44:2FA18:2	uM	0.2614	0.0935	0.0631	0.2684	0.0509	0.0547	0.0679	0.0482	0.4659	2.6074	0.1251	3.1546	0.253	3.0138	0.0627	0.6479	0.2891	1.5957	0.0507	0.5969	0.1817	3.206	0.0567	1.6796	0.0846	0.069	0.0424	0.071	0.1277	0.8989	0.0823	1.0459	0.0958	3.2505	0.0852	1.503	0.5559	8.8807	0.0486	5.7496	0.0753	0.7636	0.0472	1.4677	0.8969	2.0151	0.0507
TAG	TAG44:3FA18:2	uM	0.0604	0.037	0.0316	0.0498	0.0176	0.0152	0.0298	0.0143	0.1198	0.5923	0.0352	0.7396	0.0794	1.0384	0.0312	0.2134	0.1024	0.7421	0.0142	0.3121	0.0451	0.7156	0.0116	0.4631	0.0219	0.028	0.0121	0.0262	0.0373	0.789	0.028	0.4675	0.0207	0.7349	0.0229	1.1286	0.1418	0.7266	0.0102	0.4465	0.0272	0.1609	0.0163	0.2166	0.2332	0.504	0.0286
TAG	TAG45:0FA14:0	uM	0.02	0.0208	0.0104	0.0197	0.0117	0.0161	0.0189	0.0128	0.0842	0.3761	0.0267	0.3076	0.043	0.4049	0.0127	0.0292	0.0533	0.0781	0.0097	0.0331	0.06	0.4905	0.0256	0.3429	0.0273	0.0283	0.0133	0.0356	0.0202	0.0273	0.0147	0.0514	0.0169	0.0297	0.0107	0.0175	0.1054	0.2895	0.0095	0.1669	0.0131	0.0514	0.006	0.0399	0.0759	0.0623	0.0081
TAG	TAG45:0FA15:0	uM	0.0209	0.0199	0.0129	0.0168	0.0113	0.015	0.0155	0.0112	0.0821	0.3778	0.023	0.3199	0.0478	0.4077	0.0128	0.0352	0.0508	0.0826	0.0092	0.0383	0.0667	0.4799	0.0226	0.3595	0.0302	0.0301	0.0095	0.0293	0.0187	0.0301	0.0158	0.0522	0.0152	0.0367	0.0079	0.0148	0.1013	0.2668	0.008	0.1449	0.0138	0.064	0.0086	0.0404	0.0736	0.0785	0.0113
TAG	TAG45:0FA16:0	uM	0.0613	0.05	0.0329	0.0538	0.025	0.0361	0.057	0.0537	0.1257	0.6605	0.0529	0.5211	0.0978	0.6772	0.0328	0.0978	0.103	0.1926	0.0332	0.0946	0.0992	0.7969	0.039	0.5816	0.0611	0.0566	0.0321	0.0609	0.0455	0.0739	0.061	0.1091	0.0357	0.0878	0.0367	0.0597	0.2001	0.5259	0.0315	0.3052	0.0387	0.1196	0.0374	0.0844	0.1353	0.2099	0.024
TAG	TAG45:1FA15:0	uM	0.0199	0.0173	0.0118	0.0265	0.0105	0.014	0.019	0.0116	0.0832	0.2005	0.0265	0.1688	0.0455	0.2462	0.015	0.0238	0.0434	0.1257	0.0076	0.0373	0.0583	0.573	0.0193	0.2917	0.0201	0.0211	0.0078	0.0143	0.0186	0.0198	0.0137	0.0322	0.0187	0.1173	0.0115	0.0622	0.0672	0.4201	0.0074	0.2781	0.0148	0.0859	0.0059	0.0878	0.0423	0.1924	0.0117
TAG	TAG45:1FA16:0	uM	0.0932	0.0731	0.0644	0.0626	0.0366	0.0511	0.0842	0.089	0.1148	0.3132	0.0837	0.243	0.1669	0.4446	0.0685	0.1426	0.1467	0.2368	0.0645	0.1213	0.093	0.352	0.0503	0.2527	0.0816	0.0683	0.0801	0.0667	0.0839	0.115	0.1166	0.096	0.0553	0.109	0.0551	0.1055	0.2082	0.3632	0.0678	0.2491	0.054	0.0998	0.0596	0.0837	0.085	0.196	0.0401
TAG	TAG45:1FA18:1	uM	0.0756	0.0522	0.0354	0.0472	0.0362	0.0362	0.0491	0.0536	0.13	0.4028	0.048	0.3493	0.1404	0.6244	0.0393	0.1082	0.136	0.3151	0.0382	0.1304	0.0878	0.8191	0.0343	0.4401	0.0587	0.0484	0.0466	0.0527	0.0595	0.0831	0.0729	0.0969	0.0514	0.1712	0.0416	0.1219	0.171	0.6311	0.0369	0.4249	0.0373	0.1522	0.0357	0.1371	0.0978	0.2908	0.0212
TAG	TAG46:0FA12:0	uM	0.0765	0.0482	0.0401	0.2288	0.0224	0.0275	0.0527	0.0253	0.2646	1.4813	0.0832	1.2147	0.1725	1.0417	0.0353	0.1267	0.1819	0.7942	0.019	0.2424	0.1139	2.4893	0.0435	1.1121	0.0589	0.0428	0.0204	0.0474	0.0518	0.0591	0.0381	0.1672	0.1105	2.2002	0.0788	1.1824	0.2161	4.3678	0.0189	3.0536	0.0391	1.3903	0.0181	0.9989	0.1759	1.6885	0.0278
TAG	TAG46:0FA14:0	uM	0.3494	0.3946	0.2529	0.431	0.1296	0.2789	0.4104	0.2445	1.4666	5.6633	0.5944	4.2196	0.8033	5.7589	0.2823	0.7092	0.8185	1.3826	0.1532	0.6938	0.7551	5.767	0.3422	4.4203	0.4294	0.356	0.1897	0.3514	0.2648	0.3783	0.2654	0.9135	0.2154	0.7804	0.2351	0.5501	1.7155	5.464	0.119	2.7877	0.261	1.0288	0.137	0.7019	0.7743	1.418	0.1246
TAG	TAG46:0FA16:0	uM	0.7471	0.753	0.5004	1.0086	0.2612	0.5482	0.8509	0.5031	2.9133	12.6034	1.2557	9.2401	1.6213	12.1998	0.5603	1.6405	1.5419	3.595	0.3294	1.5831	1.4676	13.3019	0.7522	9.8112	0.8708	0.7471	0.3883	0.7192	0.5264	0.7923	0.5549	2.108	0.4859	3.688	0.5035	2.1782	3.4828	13.9328	0.2484	7.943	0.5434	3.4387	0.2956	2.2125	1.6263	4.6587	0.2426
TAG	TAG46:0FA18:0	uM	0.0861	0.0548	0.0295	0.2011	0.0288	0.0323	0.0423	0.0272	0.2527	2.8709	0.0698	1.801	0.1608	1.4356	0.0225	0.1556	0.2591	0.708	0.023	0.2411	0.1626	2.8877	0.0404	1.4934	0.0801	0.0702	0.0228	0.0686	0.0547	0.0918	0.0345	0.2397	0.0929	2.1385	0.0583	1.1152	0.3181	4.4595	0.0223	3.158	0.0427	1.8255	0.0201	1.1499	0.2445	1.5119	0.0228
TAG	TAG46:1FA12:0	uM	0.521	0.3558	0.293	1.3221	0.1818	0.2297	0.4209	0.1825	2.3854	4.8853	0.7177	4.3376	1.3571	5.5488	0.3135	0.7118	0.9382	5.5616	0.1639	1.7645	0.8234	13.328	0.331	5.3313	0.3488	0.276	0.1544	0.2467	0.3465	0.3897	0.3672	0.8463	0.8362	14.3297	0.684	8.3373	1.3204	22.3475	0.1262	16.0885	0.2541	4.2099	0.1327	4.4128	0.8626	11.3774	0.2059
TAG	TAG46:1FA14:0	uM	0.4741	0.5789	0.3112	0.6342	0.2131	0.4071	0.2824	0.1866	3.352	4.401	0.6885	3.0205	1.8284	6.14	0.2278	0.4753	1.3839	1.9271	0.2145	0.7764	1.5293	8.3925	0.3672	4.4228	0.5601	0.4344	0.1764	0.3322	0.5865	0.5814	0.4138	0.6082	0.4411	2.5139	0.2876	1.3402	2.3049	8.1269	0.1094	4.4911	0.4778	1.2677	0.1949	1.3067	0.7352	2.2921	0.1738
TAG	TAG46:1FA14:1	uM	0.0443	0.075	0.2027	0.1028	0.0293	0.0574	0.374	0.107	0.2151	0.5295	0.1482	0.3877	0.1263	0.5393	0.2041	0.1339	0.1233	0.1636	0.0547	0.1037	0.1197	0.6842	0.0884	0.4856	0.0896	0.0741	0.0659	0.0729	0.0604	0.0624	0.1183	0.1196	0.0348	0.0522	0.0879	0.0651	0.2749	0.3263	0.0423	0.1136	0.0652	0.0839	0.0523	0.0561	0.0696	0.1238	0.1365
TAG	TAG46:1FA16:0	uM	0.7676	0.7091	0.6791	1.7456	0.2615	0.4697	0.839	0.4251	3.9004	7.0666	1.3582	5.8464	2.1167	8.2064	0.6049	1.1115	1.3935	6.4168	0.3381	2.3291	1.4599	17.1119	0.6652	7.9347	0.7661	0.5647	0.3535	0.4448	0.6195	0.65	0.7409	1.2287	1.0189	18.1628	0.8163	10.1217	2.5016	26.8002	0.2023	18.8441	0.5923	5.1158	0.3464	5.2478	1.2271	14.3975	0.3881
TAG	TAG46:1FA16:1	uM	0.2135	0.3386	0.2217	0.3598	0.0802	0.2094	0.1626	0.1157	1.1785	1.1137	0.3682	0.6915	0.6374	1.8071	0.1412	0.1565	0.4164	0.4732	0.1252	0.2245	0.5075	2.3873	0.2351	1.6097	0.2939	0.2126	0.1215	0.1472	0.2594	0.204	0.2652	0.1625	0.1563	0.4887	0.128	0.2769	0.7542	1.6818	0.0579	0.6799	0.2664	0.2758	0.1383	0.2253	0.1879	1.2221	0.125
TAG	TAG46:1FA18:0	uM	0.1027	0.0363	0.0283	0.0723	0.0236	0.0219	0.0364	0.0295	0.1091	1.5096	0.0348	0.7592	0.0831	0.976	0.0217	0.1136	0.1954	0.5776	0.0226	0.2086	0.0868	1.1411	0.024	0.7247	0.0501	0.032	0.0214	0.0438	0.0416	0.1128	0.0305	0.2007	0.0463	0.89	0.0289	0.8207	0.1906	0.7275	0.0163	0.5475	0.0357	0.4583	0.018	0.3088	0.1543	0.6345	0.0207
TAG	TAG46:1FA18:1	uM	0.9113	0.5519	0.3331	1.6833	0.3471	0.4233	0.5252	0.2782	4.2044	8.5696	1.0653	7.0147	2.4404	10.4174	0.3392	1.0468	1.9478	7.7173	0.2796	2.6326	1.5832	20.63	0.4852	8.7105	0.5675	0.4594	0.1973	0.4089	0.6662	0.8434	0.5486	1.3482	1.1906	20.3661	0.8512	11.8104	2.6725	30.7193	0.1721	21.7366	0.4711	6.0448	0.1985	6.1024	1.4813	15.922	0.2439
TAG	TAG46:2FA12:0	uM	0.3549	0.3606	0.2825	1.0983	0.1175	0.1749	0.3007	0.1209	2.113	3.2846	0.6246	4.1197	1.0821	4.0473	0.2922	0.8775	0.5679	4.0904	0.1434	1.2674	0.566	7.7921	0.2283	3.3481	0.2059	0.1633	0.0948	0.1266	0.3785	0.4227	0.3594	1.0568	0.4963	7.9099	0.4473	3.9133	0.9937	17.2402	0.0982	11.879	0.2283	1.757	0.1121	2.4553	0.8554	7.3136	0.1948
TAG	TAG46:2FA14:0	uM	0.2542	0.3709	0.144	0.3171	0.1024	0.1853	0.1387	0.0885	1.9664	2.4579	0.333	2.4899	1.0712	3.5249	0.1275	0.4418	0.6312	1.2305	0.0984	0.465	0.7089	3.8554	0.1561	1.8131	0.2246	0.1605	0.0654	0.1064	0.4147	0.4636	0.2294	0.6059	0.2125	1.191	0.1553	0.5421	1.2924	4.9463	0.0618	2.7576	0.2531	0.4974	0.0818	0.6433	0.6309	0.9288	0.1018
TAG	TAG46:2FA14:1	uM	0.0586	0.1007	0.2211	0.1218	0.0397	0.057	0.2248	0.0734	0.3641	0.3588	0.1266	0.2406	0.244	0.5497	0.1444	0.0888	0.1879	0.2069	0.0459	0.1013	0.2127	0.935	0.0792	0.4633	0.1001	0.0702	0.0533	0.0534	0.1236	0.0865	0.1511	0.0961	0.047	0.0941	0.0672	0.0956	0.2484	0.3472	0.028	0.1619	0.113	0.1138	0.0612	0.0777	0.0643	0.1493	0.1551
TAG	TAG46:2FA16:0	uM	0.3844	0.3886	0.5033	1.023	0.1403	0.2094	0.6404	0.2119	2.0556	3.7951	0.8601	4.7794	1.0174	4.2341	0.4885	1.0886	0.5567	4.1535	0.2031	1.4322	0.5515	7.5414	0.3127	3.312	0.274	0.2115	0.1805	0.1954	0.3741	0.4513	0.5022	1.2573	0.4983	7.9648	0.532	3.9687	1.1556	18.5763	0.1428	12.9582	0.2511	1.868	0.1952	2.6506	1.0291	5.8108	0.3597
TAG	TAG46:2FA16:1	uM	0.184	0.314	0.246	0.5517	0.0686	0.1308	0.132	0.0811	1.0035	0.6846	0.2339	0.4126	0.5729	1.1942	0.1208	0.1028	0.3984	0.8051	0.0869	0.2437	0.4487	2.744	0.1307	1.223	0.2161	0.1319	0.078	0.0913	0.3317	0.1943	0.2738	0.1292	0.2053	1.8703	0.1217	1.0038	0.4059	2.1927	0.0397	1.4874	0.2683	0.4296	0.0964	0.468	0.1384	3.2338	0.1473
TAG	TAG46:2FA18:1	uM	0.8404	0.3156	0.3404	0.6149	0.2046	0.1992	0.337	0.1834	1.3898	3.5495	0.3837	2.577	0.9863	5.8195	0.2238	0.5908	1.2531	5.0469	0.1649	1.9661	0.7271	7.2383	0.1685	3.8358	0.2698	0.2208	0.1482	0.2223	0.4186	0.8793	0.419	1.1538	0.4112	7.2053	0.3149	8.6336	1.196	4.7804	0.0996	3.4868	0.3234	1.7842	0.1408	1.7092	0.852	5.9262	0.2605
TAG	TAG46:2FA18:2	uM	0.4869	0.4545	0.2425	1.0901	0.1529	0.233	0.3276	0.15	2.8641	5.5064	0.8111	6.7748	1.4069	6.4714	0.2907	1.3937	0.876	4.9502	0.1764	1.6663	0.7535	9.5413	0.2767	4.2451	0.258	0.2004	0.102	0.18	0.4416	0.7773	0.3704	1.7656	0.5734	8.7147	0.4898	4.5022	1.6605	22.571	0.1383	15.763	0.2491	2.2515	0.1189	3.1343	1.604	6.3733	0.158
TAG	TAG46:3FA12:0	uM	0.0901	0.1142	0.073	0.2954	0.0281	0.0385	0.0504	0.0276	0.5165	0.6658	0.1284	0.794	0.2725	0.9043	0.0591	0.1684	0.1272	0.6486	0.0356	0.169	0.1485	1.2058	0.0504	0.548	0.0472	0.0468	0.0247	0.0312	0.1136	0.1095	0.0984	0.1912	0.0997	2.0319	0.0754	0.8135	0.1716	2.8462	0.0274	1.9922	0.067	0.3358	0.0337	0.4306	0.1842	2.0928	0.0565
TAG	TAG46:3FA14:0	uM	0.0462	0.058	0.0397	0.0493	0.0181	0.0261	0.0393	0.0201	0.3324	0.5347	0.0667	0.568	0.1884	0.7044	0.0364	0.1006	0.0985	0.1963	0.0175	0.0685	0.1237	0.588	0.0275	0.2366	0.0379	0.0375	0.0139	0.0252	0.0824	0.0822	0.0409	0.1412	0.035	0.2743	0.0277	0.0974	0.2043	0.6998	0.0143	0.3627	0.039	0.0933	0.0183	0.1083	0.1244	0.2022	0.0293
TAG	TAG46:3FA14:1	uM	0.0226	0.0482	0.1185	0.0649	0.0194	0.0273	0.1775	0.0481	0.1749	0.1878	0.0562	0.1822	0.1052	0.2785	0.0995	0.0712	0.0843	0.1397	0.0239	0.0673	0.0784	0.3541	0.0245	0.182	0.0323	0.0285	0.023	0.0196	0.0728	0.0557	0.0723	0.0909	0.0237	0.0506	0.0355	0.0468	0.1143	0.1653	0.0119	0.0887	0.0393	0.0489	0.0251	0.0403	0.0463	0.0624	0.1431
TAG	TAG46:3FA16:0	uM	0.0758	0.0788	0.1908	0.1332	0.0269	0.0451	0.207	0.0604	0.3164	0.7469	0.2024	0.8796	0.1792	0.8178	0.1714	0.245	0.0829	0.3609	0.0616	0.1693	0.0908	0.5459	0.0638	0.3215	0.0424	0.0506	0.0596	0.0562	0.0753	0.1011	0.1611	0.2538	0.0705	1.8329	0.1054	0.7124	0.2028	1.9859	0.0502	1.4778	0.0434	0.285	0.0544	0.3574	0.1813	1.4483	0.1662
TAG	TAG46:3FA16:1	uM	0.0665	0.1171	0.1557	0.2625	0.0237	0.0398	0.081	0.0357	0.418	0.3093	0.1042	0.2729	0.2085	0.5341	0.0805	0.0841	0.1172	0.4617	0.0351	0.1285	0.1206	1.0235	0.0463	0.4738	0.059	0.0395	0.031	0.0286	0.1367	0.0775	0.1326	0.1013	0.0695	0.7473	0.065	0.3418	0.1543	1.3216	0.0191	0.8968	0.0785	0.1461	0.0341	0.1926	0.0799	1.1823	0.1248
TAG	TAG46:3FA18:1	uM	0.32	0.1236	0.1435	0.145	0.089	0.0649	0.1214	0.0672	0.3292	1.6052	0.106	1.6899	0.2714	2.828	0.109	0.5985	0.3744	2.4548	0.0571	1.1176	0.1658	1.9645	0.0487	1.274	0.0856	0.0976	0.0676	0.1018	0.1264	0.9063	0.1241	1.2293	0.112	2.449	0.0854	2.2779	0.4385	1.5263	0.053	1.1397	0.1002	0.5225	0.049	0.5995	0.6721	1.2735	0.1346
TAG	TAG46:3FA18:2	uM	0.3349	0.2185	0.2247	0.3856	0.0844	0.0874	0.2043	0.0737	0.8628	2.0546	0.2691	2.1469	0.5331	3.3618	0.1624	0.6913	0.4793	2.6541	0.0922	1.0959	0.2929	2.9537	0.089	1.6738	0.1152	0.1016	0.0674	0.0965	0.2713	1.0556	0.2471	1.3518	0.1621	2.8587	0.1547	2.4149	0.6383	3.067	0.0613	2.2234	0.1389	0.6008	0.0866	0.7649	0.7676	2.2729	0.1614
TAG	TAG46:3FA18:3	uM	0.0657	0.0476	0.0247	0.0926	0.0169	0.0234	0.0227	0.014	0.3285	1.0141	0.0652	1.1934	0.179	1.075	0.0284	0.2041	0.0776	0.3821	0.0187	0.1268	0.0972	0.7236	0.0265	0.336	0.0302	0.0292	0.0127	0.0242	0.0575	0.1066	0.0306	0.2433	0.0491	2.1547	0.0316	0.8605	0.1917	2.9143	0.0123	1.8678	0.0238	0.349	0.0122	0.3968	0.2362	1.7323	0.0144
TAG	TAG46:4FA18:2	uM	0.1183	0.0649	0.0848	0.0672	0.0336	0.0256	0.0609	0.0262	0.207	0.9164	0.062	1.3394	0.1351	1.4624	0.0611	0.5846	0.1305	1.1758	0.0252	0.5229	0.0578	0.6916	0.0185	0.4811	0.0307	0.0543	0.0246	0.0518	0.0803	1.2074	0.0592	1.3109	0.0394	0.7973	0.0347	0.5669	0.194	0.8512	0.0247	0.65	0.0362	0.1638	0.024	0.2396	0.6418	0.447	0.082
TAG	TAG47:0FA14:0	uM	0.0323	0.0326	0.0125	0.0266	0.0166	0.0266	0.0278	0.0169	0.1267	0.4894	0.0343	0.3522	0.07	0.4268	0.0199	0.0367	0.0741	0.0995	0.0139	0.0504	0.0958	0.5729	0.0327	0.3846	0.0368	0.0421	0.0169	0.0326	0.0293	0.0402	0.0183	0.0612	0.0196	0.038	0.0129	0.028	0.1404	0.2701	0.0125	0.1372	0.0213	0.0615	0.0114	0.0396	0.0779	0.0844	0.0173
TAG	TAG47:0FA15:0	uM	0.0973	0.1083	0.0698	0.0919	0.0513	0.1036	0.1457	0.1084	0.2372	1.0859	0.1938	0.786	0.1334	1.0111	0.0751	0.1613	0.1776	0.2482	0.067	0.1463	0.2219	1.0782	0.1553	0.909	0.0945	0.0902	0.0634	0.0999	0.0715	0.1173	0.0963	0.1793	0.0734	0.0868	0.0531	0.0533	0.2934	0.3578	0.0543	0.1958	0.0511	0.1215	0.0533	0.074	0.1683	0.1692	0.0514
TAG	TAG47:0FA16:0	uM	0.2321	0.2833	0.1381	0.2355	0.1121	0.2499	0.2801	0.2567	0.4918	2.3307	0.3752	1.6539	0.2613	2.2946	0.1573	0.3476	0.3493	0.5365	0.1267	0.3098	0.4357	2.4776	0.2993	2.0672	0.1829	0.1916	0.1202	0.199	0.1565	0.2265	0.1694	0.4135	0.0939	0.1579	0.0885	0.1039	0.644	0.9258	0.0908	0.5006	0.1018	0.2786	0.101	0.1737	0.3503	0.4039	0.0784
TAG	TAG47:0FA17:0	uM	0.0843	0.0869	0.0808	0.0941	0.0492	0.0611	0.0724	0.0643	0.1748	0.4549	0.1211	0.3336	0.1128	0.4279	0.0904	0.0954	0.117	0.151	0.0804	0.1092	0.1291	0.5489	0.1082	0.4154	0.0956	0.0996	0.073	0.0834	0.0666	0.0748	0.0798	0.0855	0.085	0.1964	0.0934	0.1373	0.1719	0.3107	0.0671	0.1764	0.0575	0.1085	0.0571	0.083	0.1029	0.1382	0.0586
TAG	TAG47:1FA14:0	uM	0.0933	0.079	0.0321	0.0644	0.0571	0.0948	0.0633	0.0466	0.4128	0.7823	0.1412	0.5102	0.3003	1	0.0378	0.0875	0.2515	0.2951	0.049	0.1414	0.3193	1.5125	0.0978	0.7573	0.0848	0.0818	0.0327	0.0698	0.0953	0.1134	0.0652	0.1029	0.0671	0.1192	0.0496	0.0602	0.374	0.5998	0.0276	0.2987	0.0737	0.139	0.0367	0.1055	0.1314	0.1826	0.0318
TAG	TAG47:1FA15:0	uM	0.1082	0.1144	0.0615	0.0943	0.064	0.1321	0.0895	0.0796	0.4759	0.836	0.1829	0.5234	0.3094	1.0216	0.0734	0.1042	0.2816	0.3145	0.074	0.1438	0.3599	1.4894	0.1384	0.8369	0.1128	0.0982	0.051	0.0808	0.1187	0.1271	0.0997	0.1232	0.0852	0.1323	0.058	0.0771	0.3988	0.5319	0.0452	0.2638	0.0809	0.1577	0.0626	0.1126	0.1408	0.2235	0.0541
TAG	TAG47:1FA16:0	uM	0.129	0.152	0.1037	0.1404	0.0588	0.1245	0.1222	0.1013	0.3808	0.7651	0.1858	0.5222	0.243	0.8909	0.0857	0.1436	0.2009	0.305	0.0716	0.1581	0.2893	1.1363	0.1549	0.7284	0.1439	0.1196	0.076	0.0971	0.112	0.1262	0.1223	0.1528	0.0874	0.1633	0.0539	0.0943	0.3609	0.5413	0.0477	0.2905	0.1029	0.1363	0.0755	0.1	0.1384	0.3018	0.056
TAG	TAG47:1FA16:1	uM	0.193	0.1473	0.1659	0.1547	0.0865	0.1344	0.1744	0.1637	0.2307	0.259	0.1985	0.2166	0.2187	0.4448	0.1173	0.1582	0.2682	0.2258	0.1838	0.1281	0.2299	0.5697	0.1561	0.3773	0.2074	0.1979	0.1763	0.1647	0.2063	0.2225	0.1999	0.1461	0.0827	0.1357	0.1215	0.106	0.2563	0.2523	0.1268	0.1597	0.1144	0.139	0.1391	0.131	0.1111	0.1652	0.0819
TAG	TAG47:1FA17:0	uM	0.0372	0.0367	0.0306	0.0473	0.0255	0.0296	0.0381	0.0284	0.1015	0.2036	0.0363	0.1554	0.0789	0.2384	0.0335	0.0414	0.0768	0.1555	0.0295	0.0697	0.0805	0.4819	0.036	0.2427	0.0377	0.0412	0.0277	0.0401	0.033	0.0381	0.0335	0.0467	0.0531	0.2994	0.0276	0.1608	0.0879	0.3771	0.0201	0.2658	0.0349	0.1132	0.0238	0.1091	0.0519	0.2274	0.0281
TAG	TAG47:1FA18:1	uM	0.1586	0.1115	0.0627	0.0944	0.0979	0.1349	0.1055	0.089	0.5458	1.0771	0.1791	0.7649	0.3618	1.5658	0.0712	0.1606	0.3725	0.6176	0.0696	0.2882	0.4142	2.2323	0.1299	1.1495	0.1239	0.1128	0.0546	0.0957	0.1415	0.1695	0.0947	0.1972	0.1237	0.4113	0.0796	0.2195	0.5028	0.987	0.0513	0.62	0.091	0.2794	0.051	0.2364	0.2203	0.4359	0.052
TAG	TAG47:2FA14:0	uM	0.0551	0.0609	0.023	0.0492	0.0288	0.0485	0.0326	0.0243	0.2581	0.4006	0.0813	0.3768	0.1669	0.5564	0.0257	0.0934	0.1153	0.1903	0.0245	0.0856	0.1535	0.6389	0.0502	0.2993	0.0472	0.0363	0.0153	0.0267	0.0618	0.0809	0.0385	0.0978	0.0389	0.0694	0.0258	0.0457	0.1996	0.3121	0.0201	0.1714	0.0366	0.0632	0.0212	0.0494	0.1119	0.0864	0.0236
TAG	TAG47:2FA15:0	uM	0.0525	0.0657	0.0343	0.0475	0.0354	0.0607	0.0511	0.0384	0.2723	0.451	0.0991	0.4037	0.1754	0.5815	0.0331	0.0918	0.1305	0.1783	0.0389	0.1028	0.1588	0.6895	0.0647	0.3581	0.043	0.0433	0.0199	0.0332	0.0803	0.0958	0.0497	0.1098	0.0501	0.072	0.0342	0.0417	0.2042	0.3182	0.0253	0.1564	0.0406	0.0642	0.0291	0.0515	0.1116	0.0812	0.0333
TAG	TAG47:2FA16:1	uM	0.0391	0.0543	0.0363	0.0555	0.0196	0.0332	0.0246	0.0198	0.1123	0.0928	0.0386	0.0464	0.0847	0.1621	0.0207	0.0188	0.0697	0.0593	0.0265	0.0287	0.0919	0.193	0.0368	0.1217	0.0452	0.0357	0.0207	0.0268	0.0621	0.0395	0.0436	0.0167	0.0278	0.0293	0.0133	0.0197	0.0624	0.0622	0.0133	0.0327	0.0494	0.0337	0.0299	0.0305	0.0294	0.075	0.0251
TAG	TAG47:2FA18:1	uM	0.0973	0.0655	0.0642	0.0742	0.0602	0.0625	0.0854	0.0761	0.227	0.3667	0.1045	0.2736	0.2108	0.6505	0.0635	0.1072	0.2056	0.4336	0.066	0.1924	0.1666	0.7389	0.0572	0.3999	0.0826	0.0739	0.0595	0.0663	0.1054	0.1195	0.1065	0.1207	0.0859	0.3874	0.0574	0.2468	0.2008	0.3813	0.0417	0.2822	0.0716	0.1781	0.055	0.1586	0.112	0.294	0.0542
TAG	TAG47:2FA18:2	uM	0.0808	0.0907	0.0379	0.065	0.0434	0.0606	0.0602	0.0458	0.3658	0.7047	0.1346	0.6927	0.2355	0.9148	0.0509	0.1813	0.1684	0.3765	0.0485	0.1692	0.1908	0.9543	0.0679	0.5035	0.0641	0.053	0.0274	0.0461	0.0966	0.1462	0.0655	0.2075	0.0623	0.169	0.0412	0.0879	0.3051	0.6761	0.0344	0.3771	0.0468	0.1065	0.0292	0.1069	0.2153	0.1824	0.0375
TAG	TAG48:0FA14:0	uM	0.4193	0.413	0.1857	0.3647	0.2501	0.4034	0.3742	0.3052	1.8018	6.3166	0.7314	3.5912	1.0613	4.4193	0.2151	0.5786	0.986	1.4655	0.214	0.7519	0.8937	5.1288	0.4357	3.7375	0.4331	0.3597	0.1958	0.3046	0.3749	0.4331	0.3566	0.7785	0.4138	1.3207	0.4207	0.9349	1.8036	3.8732	0.1571	2.0736	0.3596	1.248	0.1851	0.7672	0.5866	1.2377	0.1291
TAG	TAG48:0FA16:0	uM	4.1022	5.4748	4.3399	5.472	2.1108	4.8279	7.7619	6.7369	9.4513	36.4652	11.8825	27.7554	5.3781	31.4687	5.1863	7.6381	5.9137	10.055	3.5024	6.8975	5.3323	30.1531	7.0684	27.769	3.855	3.2227	4.0258	3.6635	3.0302	4.427	6.6446	8.8602	3.3087	5.6217	5.0368	4.8581	10.7913	19.8426	3.2402	11.4213	2.728	6.5072	3.4093	3.6537	4.4103	9.0537	1.7328
TAG	TAG48:0FA18:0	uM	0.2849	0.2867	0.116	0.2706	0.1518	0.2352	0.2216	0.1867	1.1096	7.0602	0.4082	3.7094	0.6354	3.7949	0.1234	0.4704	0.8157	1.2702	0.1249	0.5549	0.6575	4.8868	0.2565	3.5466	0.3455	0.2694	0.1374	0.2461	0.2558	0.328	0.1913	0.7229	0.2874	2.4055	0.281	1.3267	1.4341	3.9517	0.1088	2.5038	0.2425	2.1125	0.1106	1.1584	0.5645	1.2225	0.0685
TAG	TAG48:1FA12:0	uM	0.1389	0.0875	0.044	0.3454	0.0635	0.0476	0.0682	0.0451	0.5269	2.1557	0.1238	1.5007	0.3525	1.4911	0.0355	0.1634	0.3136	1.9652	0.0345	0.5866	0.2335	4.422	0.0643	1.6361	0.0849	0.065	0.0394	0.054	0.1057	0.1213	0.0858	0.2613	0.3082	9.3003	0.1621	4.7207	0.3455	4.9959	0.0241	4.4494	0.0715	2.4542	0.032	2.2185	0.2755	2.639	0.0442
TAG	TAG48:1FA14:0	uM	3.3567	3.2108	1.6041	2.8099	2.1486	3.8099	3.055	2.5902	16.6764	23.5982	6.926	14.588	9.8289	25.9996	2.0315	3.7822	6.3659	10.9756	2.0835	5.9984	7.0357	30.3394	3.848	18.2716	2.9706	2.2302	1.5862	1.8169	3.4485	3.1791	3.6253	3.956	3.8023	11.0136	3.7628	8.1983	11.5578	24.3273	1.4257	12.5311	2.9269	6.1116	1.9009	4.4942	3.3341	9.0466	1.0594
TAG	TAG48:1FA14:1	uM	0.0483	0.0765	0.1256	0.0755	0.0355	0.0615	0.2318	0.0884	0.2449	0.5348	0.1495	0.2967	0.1778	0.4335	0.126	0.1014	0.1574	0.1747	0.056	0.1166	0.1477	0.6303	0.0711	0.412	0.086	0.0688	0.0479	0.0626	0.0805	0.0654	0.1158	0.1052	0.0482	0.0824	0.0751	0.0929	0.254	0.2345	0.0319	0.0959	0.0849	0.1245	0.0636	0.0717	0.0618	0.104	0.0962
TAG	TAG48:1FA16:0	uM	5.5917	6.6199	4.9132	6.1875	3.0406	6.9615	5.8003	5.3799	24.3224	32.6113	14.0681	20.5402	14.5036	37.8264	4.482	5.9412	9.2815	14.5307	4.4515	8.7052	10.5704	43.0141	8.0767	27.5207	6.016	4.3473	4.1379	3.6352	5.7559	4.7744	8.3136	5.9392	6.1467	14.0847	6.1369	10.0635	17.1427	32.8154	2.9195	15.6007	5.5805	8.0867	4.9348	6.0034	4.8903	14.8116	2.4177
TAG	TAG48:1FA16:1	uM	1.2077	1.9706	1.8078	1.9496	0.462	1.656	1.4564	1.5281	3.5933	3.7414	3.4407	2.4667	2.1328	5.0073	1.255	0.9279	1.4175	1.3867	1.2217	1.1883	1.7749	5.6268	2.1286	4.561	1.4722	0.9962	1.2993	0.8967	1.2543	0.8632	2.3974	0.8696	1.1065	1.2288	1.1692	0.8471	2.3142	2.8302	0.7654	1.1397	1.3396	0.8596	1.4769	0.6428	0.7063	2.7864	0.7518
TAG	TAG48:1FA18:0	uM	0.2027	0.1936	0.1058	0.4039	0.0901	0.1233	0.1536	0.1067	0.7839	3.368	0.2305	2.0547	0.4991	2.1942	0.0862	0.2507	0.5051	2.0435	0.0664	0.6534	0.4394	5.4651	0.131	2.3502	0.2035	0.1679	0.0828	0.133	0.2144	0.2066	0.1473	0.3765	0.3338	10.7353	0.1828	4.9736	0.6645	5.4784	0.0479	4.7086	0.1789	2.9571	0.0776	2.564	0.3676	2.9083	0.0796
TAG	TAG48:1FA18:1	uM	4.213	3.6274	1.8406	3.269	2.7351	4.9279	3.33	2.9371	20.8173	29.8157	9.0324	19.224	12.8607	34.322	2.2225	4.3129	8.8949	15.2569	2.6454	7.8558	9.2415	42.648	4.8019	23.0278	3.5889	2.7366	1.7857	2.2136	4.1993	4.0247	4.4535	4.6659	5.2161	25.7827	5.0678	15.6524	14.7101	35.4266	1.8146	18.6165	3.7728	9.6409	2.4147	7.8191	4.2055	13.4929	1.2545
TAG	TAG48:2FA12:0	uM	0.6797	0.4683	0.2648	1.4558	0.4093	0.3465	0.3515	0.2357	3.3868	5.0872	0.7378	4.3819	2.552	6.2211	0.2639	0.8065	1.5714	10.2055	0.2064	3.01	1.171	14.2351	0.326	4.969	0.3281	0.2524	0.161	0.2106	0.7181	0.655	0.5694	1.1322	1.7433	38.6203	1.0331	20.7239	1.4923	19.4863	0.1319	16.6251	0.4739	5.523	0.1991	6.9339	1.0281	10.8725	0.2406
TAG	TAG48:2FA14:0	uM	2.8734	3.6723	1.6373	2.7421	1.4191	2.7999	2.0246	1.601	14.3623	15.3492	5.7204	12.2071	8.8904	19.6737	1.7307	4.5482	4.5672	8.2482	1.7249	4.4799	4.9632	16.9195	2.6275	9.8944	2.0357	1.5742	0.9917	1.2214	3.8813	3.5299	3.4868	4.713	2.7211	6.6776	2.4222	4.197	8.6204	18.6959	1.3206	9.6147	2.7933	3.0591	1.6575	2.7905	3.1795	6.3167	0.9856
TAG	TAG48:2FA14:1	uM	0.3737	0.5495	1.0624	0.6284	0.336	0.508	1.8635	0.7362	2.0848	2.3575	1.2007	1.4507	1.4661	2.7105	1.2015	0.8118	1.0339	1.3077	0.4547	0.9325	1.0724	3.8039	0.6298	2.1643	0.5901	0.4457	0.4437	0.4305	0.7064	0.5381	1.1575	0.6926	0.4246	0.6861	0.6601	0.8174	1.627	1.6344	0.2866	0.6935	0.7284	0.7133	0.5564	0.4794	0.3446	0.7372	0.8827
TAG	TAG48:2FA16:0	uM	2.9172	4.069	2.5291	3.137	1.4788	3.029	3.0029	2.2179	14.9615	18.0448	7.39	14.7584	9.0143	21.4628	2.497	5.7013	4.6134	8.7877	2.256	5.2604	5.3001	19.8291	3.407	11.5382	2.7692	2.0307	1.5629	1.6889	3.801	3.7038	4.4413	5.7305	2.9059	6.2026	2.708	4.229	10.5403	21.6228	1.683	10.1992	3.2347	3.1707	2.5275	2.9564	3.5875	6.0736	1.3563
TAG	TAG48:2FA16:1	uM	1.7863	2.9058	1.9308	2.3235	0.6389	1.7214	0.7998	1.0022	6.7838	4.0795	2.6527	1.633	4.5732	6.6891	0.8478	0.7678	2.6808	2.4009	1.2472	1.2453	2.9691	7.0064	1.7086	3.9277	2.0649	1.1449	1.0158	0.7365	2.949	1.5664	3.1095	0.8477	1.3993	1.8834	0.9266	1.1361	2.8526	3.6751	0.4858	1.5809	2.6666	1.5292	1.7196	1.1309	0.7708	3.5929	0.8805
TAG	TAG48:2FA18:0	uM	0.0775	0.0826	0.0757	0.2143	0.0354	0.0429	0.1096	0.0403	0.3499	1.57	0.0917	1.5119	0.1975	1.0735	0.0649	0.263	0.1704	1.2122	0.0309	0.374	0.1257	2.1115	0.0453	0.8647	0.0551	0.0531	0.0364	0.042	0.0943	0.1229	0.0795	0.349	0.129	4.1161	0.129	1.6467	0.237	3.8113	0.0238	3.0768	0.0543	0.932	0.0305	1.1683	0.2689	1.0899	0.057
TAG	TAG48:2FA18:1	uM	2.6316	2.6165	1.5169	3.9378	1.4592	2.0723	1.7736	1.2921	12.7753	13.3548	3.8055	9.071	9.4866	18.3989	1.2174	2.1841	5.8586	21.2182	1.3867	6.892	5.5488	36.3781	1.9884	13.679	2.0606	1.4509	0.9558	1.0499	3.9456	2.6603	3.4934	2.7675	4.3396	81.8952	2.7042	44.3147	6.4909	36.1931	0.6752	31.3648	3.1113	11.5207	1.508	13.6031	2.5035	24.3885	1.103
TAG	TAG48:2FA18:2	uM	2.5977	3.1964	1.2841	2.3473	1.3494	2.5532	1.9879	1.5792	13.7234	17.6209	6.2409	15.7138	7.7426	21.0139	1.59	5.5444	3.8704	9.3521	1.7629	5.0635	4.1909	18.3124	2.6113	10.0907	1.6573	1.4693	0.8611	1.1529	2.9491	3.3189	2.8154	5.5522	2.7451	10.9974	2.5116	5.97	9.6651	24.6659	1.5001	13.5566	1.935	3.4366	1.5266	3.6439	3.7766	6.1626	0.78
TAG	TAG48:3FA12:0	uM	0.6577	0.6812	0.304	1.5828	0.344	0.3418	0.3467	0.2113	4.1058	4.6277	0.9384	5.2259	2.7523	6.6709	0.3333	1.4251	1.2751	11.0202	0.2741	3.0795	1.037	11.1343	0.3104	3.833	0.2469	0.2122	0.122	0.1802	0.9362	0.8668	0.6484	1.8854	1.383	28.036	0.9797	12.927	1.6177	21.6362	0.1695	19.4416	0.4189	3.7764	0.21	5.5253	1.238	8.1551	0.2926
TAG	TAG48:3FA14:0	uM	0.8181	1.2413	0.4384	0.8762	0.2497	0.5666	0.2938	0.2635	3.8315	3.5854	1.1308	2.4259	2.5115	5.0564	0.3436	0.9284	1.1043	1.6772	0.3869	0.7117	1.2719	3.229	0.5098	1.5443	0.4719	0.361	0.1903	0.2417	1.4011	1.0029	0.956	0.9388	0.5204	1.5023	0.4079	0.7562	1.7728	3.3054	0.2086	1.5939	0.8172	0.6976	0.3921	0.5771	0.6188	1.6962	0.2662
TAG	TAG48:3FA14:1	uM	0.3045	0.5196	1.0354	0.5779	0.1877	0.3466	1.4206	0.4888	1.5842	1.5251	0.9897	1.1428	0.9962	1.9059	1.0996	0.8032	0.5729	0.9726	0.3477	0.6712	0.6108	2.0655	0.3815	1.2159	0.3524	0.2855	0.268	0.2726	0.6231	0.522	1.0118	0.749	0.2672	0.4002	0.3987	0.4226	1.0258	1.045	0.2364	0.5125	0.4832	0.355	0.4034	0.2857	0.2935	0.4591	0.9041
TAG	TAG48:3FA16:0	uM	0.5173	0.7046	0.6598	0.5641	0.1963	0.4344	0.8416	0.4039	2.8051	3.9373	1.3428	3.0417	1.725	4.6139	0.7076	1.1758	0.7336	1.4464	0.3883	0.8205	0.9664	3.4413	0.5449	1.7644	0.4382	0.396	0.2717	0.2966	0.7464	0.7904	0.8979	1.2285	0.3586	1.2418	0.4209	0.7257	1.8589	3.264	0.2745	1.4499	0.5371	0.6051	0.4772	0.5221	0.6608	1.1521	0.4502
TAG	TAG48:3FA16:1	uM	0.7352	1.3669	0.7359	1.0136	0.2444	0.5945	0.381	0.3547	3.4265	1.8969	0.9482	0.9549	2.2577	3.5747	0.366	0.4869	1.0988	1.4311	0.396	0.5706	1.2344	2.8043	0.4968	1.4919	0.6092	0.3836	0.2599	0.2223	1.5425	0.8407	1.2037	0.5575	0.5061	0.7673	0.3574	0.4512	1.3996	1.9144	0.2007	0.9295	1.041	0.5535	0.4923	0.431	0.3871	1.2448	0.4323
TAG	TAG48:3FA18:1	uM	0.8151	0.8647	0.8705	1.8645	0.4945	0.4915	0.897	0.4421	4.7201	5.1359	1.2274	5.7132	3.1068	7.7361	0.6791	1.6075	1.6769	12.644	0.3891	3.643	1.3461	12.8082	0.4674	4.6967	0.4207	0.3499	0.3004	0.3199	1.2686	1.1045	1.2457	2.3226	1.5012	31.8332	1.2505	14.3016	1.8758	22.0871	0.252	19.8097	0.6757	4.0006	0.3621	6.09	1.4638	8.9806	0.7947
TAG	TAG48:3FA18:2	uM	1.4797	2.0425	1.0434	2.5369	0.6904	1.0531	1.0129	0.6235	8.4449	7.554	2.6778	7.3371	5.5398	11.4328	0.9028	2.3699	2.6037	13.1127	0.8375	4.0913	2.4891	15.6039	1.0389	5.9806	0.9029	0.7821	0.423	0.5155	2.5868	2.0304	2.172	3.0656	1.9645	30.2296	1.532	13.8734	3.8159	24.3437	0.5066	20.3999	1.4595	4.3738	0.8826	6.1018	1.9213	9.1486	0.7403
TAG	TAG48:3FA18:3	uM	0.2902	0.3104	0.1081	0.1804	0.079	0.1696	0.1011	0.0874	1.6605	2.9797	0.4852	2.5492	0.9677	3.2209	0.1368	0.6689	0.3782	0.8168	0.1156	0.347	0.5284	1.8402	0.193	0.7718	0.1808	0.1756	0.0575	0.1084	0.3297	0.4232	0.2063	0.7584	0.2035	2.1465	0.1626	0.9198	1.124	3.0121	0.0914	1.3753	0.1667	0.5051	0.1035	0.4488	0.5034	1.1119	0.0565
TAG	TAG48:4FA12:0	uM	0.2326	0.3346	0.1272	0.5929	0.1103	0.106	0.1067	0.0693	1.7886	1.9574	0.3742	2.9899	1.1197	2.7102	0.127	0.9292	0.3631	4.0793	0.0966	1.1008	0.3392	3.0199	0.1076	1.1414	0.0794	0.0953	0.0394	0.0706	0.4074	0.4907	0.2423	1.3187	0.3964	11.1634	0.3327	4.6386	0.6108	9.0441	0.0689	8.1134	0.1398	1.2447	0.0768	1.7959	0.7281	3.289	0.1056
TAG	TAG48:4FA14:0	uM	0.0799	0.1211	0.0486	0.0879	0.0227	0.0472	0.0257	0.0188	0.4535	0.3055	0.0874	0.1697	0.3052	0.4991	0.0302	0.0662	0.1166	0.1501	0.0251	0.0577	0.1431	0.3425	0.0361	0.1221	0.0469	0.0424	0.0158	0.0264	0.1501	0.1123	0.0727	0.076	0.0451	0.1712	0.032	0.0871	0.1997	0.3682	0.017	0.1512	0.065	0.0773	0.0283	0.0578	0.0436	0.1977	0.0281
TAG	TAG48:4FA14:1	uM	0.0711	0.1374	0.2552	0.1645	0.0322	0.0645	0.225	0.0831	0.3053	0.2991	0.1487	0.2141	0.2375	0.4062	0.2099	0.1424	0.1125	0.1788	0.0674	0.1034	0.1272	0.3723	0.0621	0.1852	0.0768	0.0636	0.0469	0.0509	0.179	0.1193	0.2337	0.1489	0.0496	0.0856	0.0629	0.0885	0.1702	0.1659	0.0342	0.0818	0.1147	0.0664	0.0677	0.0571	0.0611	0.107	0.2422
TAG	TAG48:4FA16:0	uM	0.0658	0.0836	0.1489	0.1261	0.0224	0.0415	0.1821	0.0659	0.2892	0.3598	0.1513	0.3214	0.173	0.383	0.1914	0.1638	0.0712	0.187	0.0467	0.1156	0.1152	0.4237	0.0627	0.19	0.053	0.0536	0.0429	0.0509	0.0977	0.1049	0.1196	0.1638	0.0495	0.2733	0.0709	0.2156	0.2085	0.5452	0.0346	0.2954	0.0602	0.0815	0.0528	0.0823	0.0664	0.1863	0.1215
TAG	TAG48:4FA16:1	uM	0.1118	0.199	0.1858	0.1744	0.0352	0.0708	0.1232	0.0641	0.5368	0.3642	0.1364	0.1929	0.3695	0.5607	0.1279	0.1144	0.1555	0.2063	0.0597	0.0903	0.1851	0.4821	0.0686	0.2103	0.0906	0.065	0.0507	0.0551	0.2646	0.1564	0.2108	0.1205	0.0644	0.1664	0.0511	0.0893	0.2173	0.275	0.0338	0.1326	0.1376	0.0942	0.0717	0.0718	0.0699	0.2419	0.1529
TAG	TAG48:4FA18:1	uM	0.134	0.1288	0.284	0.2297	0.0635	0.0785	0.2503	0.1042	0.5533	0.8838	0.2109	0.9712	0.4017	1.1473	0.2256	0.3092	0.1923	1.0863	0.0886	0.4141	0.1617	0.9799	0.0685	0.4597	0.0722	0.0715	0.0943	0.083	0.1807	0.1926	0.2568	0.4532	0.1364	7.351	0.1726	2.7936	0.2195	2.281	0.051	1.9106	0.0857	0.6159	0.0777	0.7519	0.2545	1.8543	0.3078
TAG	TAG48:4FA18:2	uM	0.3946	0.6195	0.5541	1.097	0.2085	0.2374	0.4794	0.1991	2.9595	2.8727	0.8056	4.6348	1.6842	4.0863	0.4604	1.7092	0.6851	6.8746	0.2259	1.943	0.5913	5.0747	0.2144	1.9558	0.1744	0.2055	0.1368	0.176	0.8065	0.9071	0.7273	2.5251	0.7025	10.7842	0.6314	4.5242	1.0889	13.6663	0.1686	12.2979	0.336	1.4111	0.208	2.5392	1.2378	3.1973	0.502
TAG	TAG48:4FA18:3	uM	0.1795	0.2201	0.0957	0.2125	0.0468	0.0783	0.0648	0.0401	1.0918	1.2523	0.2367	1.2226	0.7246	1.6315	0.0795	0.3135	0.2497	1.1354	0.0642	0.2974	0.3607	1.425	0.0835	0.531	0.1084	0.1024	0.0413	0.0581	0.3283	0.2669	0.1898	0.4448	0.1588	7.8241	0.1028	2.9968	0.4697	3.0932	0.0389	2.3216	0.1535	0.7276	0.0684	0.863	0.294	2.2264	0.0649
TAG	TAG48:4FA20:4	uM	0.0598	0.0477	0.0527	0.1603	0.0121	0.0143	0.0416	0.0175	0.1212	0.2002	0.0464	0.2234	0.053	0.2493	0.0238	0.0549	0.039	0.1241	0.0162	0.0865	0.0627	0.4897	0.0255	0.2668	0.0277	0.0285	0.014	0.0266	0.0225	0.0319	0.0225	0.0473	0.034	0.48	0.0477	0.5442	0.1084	1.2955	0.0131	0.7054	0.0133	0.0936	0.0112	0.1471	0.055	0.4082	0.0253
TAG	TAG48:5FA18:2	uM	0.066	0.0913	0.1733	0.1324	0.0307	0.0318	0.1268	0.0423	0.3157	0.4781	0.1207	0.7263	0.2198	0.6207	0.1356	0.2982	0.0729	0.5525	0.0513	0.1899	0.0725	0.3482	0.0326	0.173	0.0287	0.0458	0.0432	0.0429	0.1078	0.1557	0.1427	0.4429	0.0614	2.4466	0.0787	0.8099	0.1153	1.2868	0.0382	1.0696	0.0494	0.2199	0.0422	0.3003	0.1978	0.6288	0.1752
TAG	TAG48:5FA18:3	uM	0.0512	0.0684	0.0569	0.1017	0.0189	0.0256	0.0342	0.0169	0.4085	0.4765	0.0759	0.7386	0.2232	0.5873	0.0538	0.2175	0.0708	0.5209	0.0254	0.1448	0.0865	0.4032	0.0249	0.1505	0.0295	0.035	0.018	0.0236	0.0995	0.1116	0.0665	0.3452	0.0688	2.7132	0.0537	0.8605	0.1292	1.6385	0.0176	1.296	0.0403	0.2372	0.0247	0.345	0.1783	0.6991	0.0525
TAG	TAG49:0FA15:0	uM	0.096	0.1042	0.0489	0.0592	0.0778	0.1494	0.1184	0.1196	0.2639	1.1977	0.218	0.6705	0.1795	0.8021	0.0652	0.1351	0.1952	0.2407	0.0809	0.1723	0.25	0.9856	0.1634	0.7972	0.0907	0.0883	0.0577	0.0837	0.0796	0.1035	0.0991	0.1661	0.0945	0.1103	0.0702	0.0857	0.3004	0.2928	0.058	0.1615	0.0585	0.153	0.0612	0.0863	0.1337	0.1445	0.0375
TAG	TAG49:0FA16:0	uM	0.3511	0.398	0.26	0.3086	0.2012	0.3903	0.5096	0.437	0.7348	3.1904	0.6568	2.0568	0.4901	2.4885	0.2743	0.4721	0.5229	0.6944	0.2336	0.5143	0.6608	2.973	0.5616	2.479	0.315	0.3114	0.2707	0.3116	0.2763	0.3447	0.3492	0.6035	0.2351	0.2841	0.2301	0.2259	0.9866	1.0292	0.2107	0.5479	0.2081	0.425	0.2055	0.2529	0.4172	0.511	0.1335
TAG	TAG49:0FA17:0	uM	0.1189	0.1437	0.1071	0.1314	0.0732	0.1403	0.2651	0.2019	0.2686	1.0717	0.2577	0.7572	0.1793	0.9261	0.1286	0.1869	0.2019	0.2489	0.1191	0.1938	0.2379	1.0313	0.2148	0.8921	0.1281	0.1279	0.1227	0.1369	0.1048	0.1222	0.1421	0.2253	0.1009	0.1357	0.116	0.1098	0.3861	0.4191	0.1001	0.2272	0.0855	0.1565	0.0929	0.1047	0.1667	0.2016	0.0657
TAG	TAG49:0FA18:0	uM	0.079	0.1003	0.0409	0.0522	0.0519	0.0915	0.0729	0.0846	0.166	1.3227	0.1288	0.6762	0.1223	0.7074	0.0388	0.0983	0.1771	0.1877	0.0463	0.1087	0.1858	0.9298	0.0981	0.784	0.0668	0.0719	0.0417	0.0718	0.0606	0.0803	0.0546	0.1483	0.0557	0.0842	0.0446	0.0591	0.2779	0.2766	0.0368	0.1669	0.0539	0.1577	0.0375	0.078	0.1198	0.1087	0.0243
TAG	TAG49:1FA14:0	uM	0.0898	0.0773	0.0351	0.0607	0.0546	0.0905	0.0648	0.0524	0.3964	0.7147	0.1061	0.4513	0.2954	0.8107	0.0402	0.0902	0.2237	0.3061	0.044	0.1523	0.2424	1.09	0.0874	0.6287	0.0848	0.0815	0.0386	0.0625	0.0898	0.0976	0.0605	0.0923	0.0805	0.1876	0.0523	0.115	0.3463	0.5029	0.0322	0.2405	0.0814	0.1682	0.0365	0.1167	0.1245	0.1838	0.0348
TAG	TAG49:1FA15:0	uM	0.7347	0.6743	0.3762	0.4429	0.674	1.1612	0.9488	0.9587	2.2874	4.6629	2.059	2.9338	1.6321	4.6768	0.5674	0.8497	1.4085	1.8672	0.6914	1.3732	1.84	5.8259	1.3901	3.9274	0.5747	0.5109	0.3922	0.4983	0.6715	0.6979	0.8341	0.8053	0.8543	0.9175	0.5983	0.6496	1.9026	1.8242	0.5248	0.9917	0.4868	0.7924	0.5406	0.5968	0.7947	1.063	0.3288
TAG	TAG49:1FA16:0	uM	1.2166	1.1618	0.7632	0.8743	0.9921	1.7455	1.4083	1.4485	3.2639	6.1238	2.9305	3.9904	2.3702	6.3334	0.9207	1.2556	1.998	2.4044	0.9623	1.7443	2.5522	8.432	2.0463	5.635	0.9535	0.8859	0.7012	0.8042	1.0114	1.0431	1.2622	1.2232	0.9513	1.11	0.8248	0.7853	2.8722	2.8297	0.7629	1.3904	0.7958	1.0725	0.8861	0.7933	1.041	1.5569	0.4529
TAG	TAG49:1FA16:1	uM	0.0984	0.1248	0.098	0.1035	0.0593	0.1122	0.1036	0.0948	0.2297	0.2944	0.1593	0.1736	0.2103	0.3884	0.0677	0.0773	0.1862	0.1461	0.085	0.0958	0.203	0.5022	0.1514	0.3875	0.1347	0.1136	0.0885	0.0857	0.1317	0.1085	0.1232	0.0651	0.0754	0.0904	0.0563	0.0615	0.2025	0.1788	0.0547	0.0784	0.1091	0.0907	0.0906	0.0719	0.0723	0.1527	0.0659
TAG	TAG49:1FA17:0	uM	0.1352	0.1429	0.1048	0.1261	0.0826	0.1481	0.1475	0.1208	0.5234	0.8086	0.2228	0.465	0.3922	0.8746	0.1004	0.1203	0.3023	0.3511	0.108	0.197	0.3621	1.2737	0.1703	0.7711	0.1877	0.1452	0.1047	0.1166	0.1485	0.1457	0.1444	0.1251	0.1437	0.2367	0.0935	0.1501	0.4823	0.5448	0.0614	0.245	0.1493	0.2117	0.1052	0.1448	0.1598	0.2791	0.0825
TAG	TAG49:1FA18:1	uM	1.1083	0.9475	0.4949	0.6327	0.9578	1.6504	1.1314	1.2324	3.1768	5.8551	2.6067	3.7784	2.2831	6.215	0.6817	1.0415	2.0619	2.4603	0.8878	1.6161	2.4657	8.4461	1.7583	5.2345	0.7698	0.6813	0.4688	0.6025	0.898	0.9337	1.0707	0.938	0.9608	1.1879	0.7516	0.7741	2.8037	2.7105	0.6449	1.4596	0.6641	1.0761	0.6975	0.787	0.9581	1.3469	0.3724
TAG	TAG49:2FA14:0	uM	0.1204	0.1253	0.053	0.0925	0.0722	0.1169	0.0819	0.0624	0.5512	0.6638	0.1621	0.4586	0.4719	0.8159	0.0569	0.1274	0.2631	0.3324	0.0646	0.1581	0.3019	0.9734	0.1058	0.4814	0.0986	0.074	0.0386	0.0601	0.1524	0.1533	0.0985	0.1352	0.0937	0.2338	0.0685	0.1314	0.3929	0.5103	0.0484	0.2523	0.1182	0.1734	0.0576	0.1285	0.1443	0.1763	0.0415
TAG	TAG49:2FA15:0	uM	0.643	0.757	0.37	0.4501	0.4329	0.8574	0.6489	0.621	2.1502	3.2456	1.8253	2.5412	1.5294	3.5075	0.5216	0.9865	1.0114	1.4552	0.6164	1.1043	1.2968	3.4103	1.0146	2.2533	0.4332	0.385	0.29	0.3515	0.7855	0.7742	0.8488	0.9473	0.6525	0.6189	0.4007	0.3705	1.4488	1.415	0.5008	0.8561	0.4819	0.4508	0.5241	0.3854	0.7336	0.7894	0.3032
TAG	TAG49:2FA16:0	uM	0.6489	0.7472	0.4097	0.4949	0.4581	0.8108	0.6837	0.6384	2.1212	3.4575	1.8276	2.7371	1.4184	3.6272	0.5484	1.1287	0.8936	1.434	0.5956	1.1035	1.2244	3.6555	1.0462	2.3912	0.4671	0.4628	0.3282	0.3988	0.708	0.7962	0.813	1.1015	0.508	0.5974	0.4084	0.414	1.6552	1.5634	0.5008	0.8976	0.4816	0.4611	0.5176	0.3896	0.7647	0.7764	0.3156
TAG	TAG49:2FA16:1	uM	0.3165	0.36	0.2509	0.2686	0.1983	0.3688	0.2096	0.238	0.9361	0.7916	0.5081	0.3951	0.7599	1.1424	0.177	0.186	0.583	0.4648	0.2752	0.2971	0.6482	1.297	0.4105	0.7589	0.3139	0.2277	0.1769	0.1643	0.437	0.3016	0.4556	0.1731	0.2425	0.2249	0.163	0.1439	0.5239	0.4049	0.1362	0.2062	0.3553	0.2551	0.2911	0.226	0.1863	0.4143	0.1684
TAG	TAG49:2FA17:0	uM	0.0635	0.0787	0.0539	0.0636	0.0382	0.0677	0.0866	0.0528	0.3041	0.3935	0.1076	0.344	0.2338	0.4705	0.0559	0.0944	0.1383	0.2171	0.052	0.1096	0.1646	0.5612	0.0669	0.3086	0.0694	0.0571	0.0379	0.0444	0.0858	0.0946	0.065	0.1215	0.0575	0.1037	0.0362	0.0681	0.2643	0.3177	0.0383	0.1515	0.0742	0.0907	0.0459	0.0623	0.1183	0.1133	0.046
TAG	TAG49:2FA18:1	uM	0.4669	0.43	0.236	0.3239	0.327	0.5491	0.2878	0.3168	1.5455	1.7124	0.755	0.9635	1.3046	2.3172	0.2015	0.3553	0.9495	1.1748	0.3395	0.6347	1.1322	2.8208	0.5456	1.509	0.3688	0.2813	0.1979	0.1981	0.6182	0.4632	0.571	0.3696	0.4136	0.8426	0.2495	0.4726	0.9304	0.9221	0.1735	0.5728	0.4539	0.5548	0.316	0.4274	0.3755	0.6998	0.2087
TAG	TAG49:2FA18:2	uM	0.6225	0.7106	0.3067	0.4161	0.4436	0.8102	0.6575	0.6213	2.1333	3.6163	1.8889	3.1692	1.4652	3.8044	0.4982	1.1492	0.8741	1.5496	0.6017	1.1762	1.2294	3.9032	1.0087	2.4255	0.3441	0.3631	0.2346	0.3302	0.6322	0.7869	0.6731	1.1229	0.5562	0.5734	0.3991	0.3583	1.7598	1.8485	0.55	1.0797	0.3623	0.3905	0.4206	0.3554	0.826	0.657	0.2562
TAG	TAG49:3FA15:0	uM	0.1832	0.2252	0.0985	0.1345	0.0742	0.1852	0.096	0.1148	0.5912	0.6855	0.3607	0.5011	0.4577	0.9019	0.1086	0.2019	0.235	0.2965	0.1347	0.2154	0.3182	0.6569	0.1978	0.3446	0.1018	0.098	0.0523	0.0759	0.2378	0.2065	0.2143	0.1916	0.1315	0.134	0.0664	0.0766	0.3023	0.2703	0.0984	0.154	0.1396	0.1004	0.1378	0.081	0.1441	0.191	0.0874
TAG	TAG49:3FA16:0	uM	0.1048	0.1364	0.0626	0.0871	0.0475	0.0923	0.0677	0.0699	0.3292	0.5797	0.2069	0.4707	0.2442	0.6452	0.0727	0.2049	0.1125	0.1872	0.0605	0.151	0.1732	0.4826	0.1156	0.2702	0.0745	0.0824	0.0386	0.0781	0.1104	0.1578	0.1009	0.2162	0.0713	0.1204	0.0465	0.0704	0.2159	0.2206	0.0525	0.1178	0.0801	0.0809	0.062	0.0548	0.1127	0.14	0.042
TAG	TAG49:3FA16:1	uM	0.1917	0.2252	0.1261	0.1627	0.0879	0.1825	0.0987	0.1132	0.524	0.3811	0.2795	0.239	0.427	0.6171	0.1065	0.1562	0.2861	0.3229	0.1529	0.1902	0.2937	0.5127	0.1747	0.3039	0.13	0.1209	0.0675	0.0782	0.3057	0.22	0.232	0.144	0.1268	0.1349	0.0673	0.0788	0.2545	0.203	0.0829	0.1279	0.181	0.1172	0.1395	0.1111	0.1208	0.197	0.0978
TAG	TAG49:3FA18:2	uM	0.276	0.3469	0.1554	0.2112	0.1486	0.2553	0.1533	0.1613	0.9786	0.9414	0.4766	0.7044	0.7793	1.4507	0.1526	0.3413	0.4328	0.7551	0.2072	0.438	0.5049	1.1368	0.2699	0.6307	0.1675	0.1542	0.0874	0.1333	0.4097	0.3722	0.3408	0.3903	0.2101	0.3485	0.1233	0.1838	0.5691	0.5931	0.1347	0.3892	0.2348	0.2131	0.1818	0.1848	0.2593	0.3097	0.1256
TAG	TAG49:3FA18:3	uM	0.0769	0.0729	0.033	0.0432	0.0263	0.0644	0.0338	0.0447	0.2622	0.5989	0.1324	0.4492	0.1948	0.5899	0.05	0.1403	0.094	0.1443	0.0513	0.0845	0.149	0.4485	0.0735	0.1681	0.0456	0.054	0.0254	0.0399	0.0706	0.1075	0.0511	0.1514	0.0452	0.0841	0.0315	0.0443	0.213	0.2198	0.0441	0.0988	0.0368	0.0638	0.033	0.0513	0.0998	0.0904	0.0189
TAG	TAG50:0FA14:0	uM	0.0705	0.0747	0.0287	0.0572	0.0527	0.0643	0.0552	0.047	0.2193	1.9041	0.0791	0.83	0.1579	0.8227	0.027	0.1055	0.212	0.3742	0.0334	0.1953	0.163	1.0849	0.0599	0.8416	0.0845	0.077	0.0454	0.0609	0.0749	0.0797	0.0557	0.1904	0.0869	0.4331	0.072	0.29	0.2959	0.5048	0.0273	0.3807	0.0686	0.4093	0.032	0.2304	0.1168	0.1869	0.0272
TAG	TAG50:0FA16:0	uM	4.9245	6.3571	3.7577	4.3077	3.9982	6.9547	8.2229	8.6588	11.2944	42.2753	15.5917	27.5588	7.4656	26.9048	4.9849	7.8958	7.6239	11.4592	4.8559	9.2426	6.6677	27.2309	8.8781	25.6891	4.4509	3.7671	4.9217	4.255	3.8135	4.2356	8.1418	8.6102	7.0846	10.8412	9.1292	10.3138	11.8752	14.8822	4.7557	9.5942	3.7478	8.4006	4.7111	4.555	4.1807	8.6852	1.9316
TAG	TAG50:0FA18:0	uM	1.5246	2.2125	1.1532	1.4009	1.0537	1.9047	2.3793	2.4963	3.2921	21.6107	3.9321	12.458	2.1359	10.4603	1.2387	2.5471	3.078	3.5761	1.231	2.5659	2.3934	11.3694	2.3958	11.1015	1.5132	1.1852	1.3629	1.2926	1.1904	1.4123	2.0723	3.4815	2.0575	3.3763	2.382	3.0212	4.4241	5.5739	1.2365	3.6754	1.2011	3.9332	1.1526	1.8501	1.55	2.7554	0.4826
TAG	TAG50:1FA14:0	uM	0.9378	0.8685	0.323	0.6018	0.8045	0.9609	0.6567	0.6241	3.6002	9.2739	1.1439	4.6807	2.7988	7.3734	0.3467	1.0366	2.2422	3.8329	0.4245	1.7749	1.8387	8.3703	0.6714	5.3491	0.7536	0.6062	0.4262	0.482	1.1534	0.9788	0.9136	1.2811	1.2631	5.8161	1.0129	3.8688	2.7866	4.5645	0.2885	3.0785	0.8862	3.0338	0.395	2.0849	0.9479	2.1364	0.247
TAG	TAG50:1FA16:0	uM	40.5532	44.7217	33.2758	33.7794	38.0512	65.3337	67.9469	70.3106	100.815	168.554	147.393	134.901	71.002	159.054	47.8977	57.5813	49.208	88.8196	46.3723	76.4305	49.9493	154.427	79.0695	132.874	32.4754	27.0806	40.7637	32.3743	33.1223	34.3681	79.1835	45.9457	64.5092	97.9612	81.0789	91.3947	79.879	94.7095	43.474	63.3948	32.149	42.5724	46.0895	31.0816	28.1702	67.3093	19.2049
TAG	TAG50:1FA16:1	uM	1.5248	2.0715	1.3741	1.5923	0.7778	1.9215	1.22	1.6065	3.8471	4.2502	3.2615	2.3647	3.0229	4.7998	1.0053	1.0082	1.8436	1.7406	1.3525	1.3855	1.9993	4.8575	2.0308	3.7911	1.7671	1.1422	1.3384	0.9211	1.7403	1.0677	2.7742	0.9215	1.8772	2.0116	1.5262	1.4625	2.3865	2.1374	0.7719	1.0728	1.8891	1.2735	1.8068	0.8949	0.8078	2.3968	0.7188
TAG	TAG50:1FA18:0	uM	1.5126	1.8814	0.9788	1.3518	0.8938	1.6783	1.1533	1.3209	4.362	12.4866	2.3736	6.2918	3.3061	9.4053	0.7433	1.4702	2.8983	4.4891	0.9673	2.3094	2.5946	10.9241	1.5327	8.1423	1.616	1.1296	1.0498	0.9158	1.6393	1.324	1.9159	1.7967	1.9197	5.9711	1.5743	3.8465	3.9287	5.2141	0.6023	3.4307	1.6347	3.6261	1.145	2.4543	1.3637	3.1824	0.5019
TAG	TAG50:1FA18:1	uM	24.472	25.5807	18.7399	18.9452	22.368	39.3214	39.0383	39.6868	63.1259	103.639	88.462	79.8438	44.26	98.6545	26.2159	30.6049	32.2611	50.5949	28.3098	42.1673	31.3612	93.1057	47.7172	76.2188	18.3891	14.3991	22.2075	17.1045	20.4652	18.5561	46.5104	24.5564	40.0102	60.762	49.9351	55.2049	48.7893	57.1023	25.2195	37.1687	19.1666	24.9239	27.3225	18.8376	16.2472	36.5941	10.9226
TAG	TAG50:1FA20:1	uM	0.0346	0.0308	0.0171	0.0275	0.03	0.0481	0.0299	0.0303	0.146	0.2511	0.0496	0.1554	0.1233	0.3506	0.0142	0.0516	0.0928	0.2003	0.0224	0.0871	0.0777	0.3788	0.0291	0.1834	0.0359	0.0279	0.0197	0.0197	0.0331	0.0285	0.027	0.0516	0.0372	0.2126	0.0276	0.0877	0.1409	0.3175	0.0161	0.175	0.0531	0.108	0.0226	0.094	0.0484	0.0964	0.0126
TAG	TAG50:2FA14:0	uM	6.2319	5.7537	2.1437	4.1311	6.3177	7.2884	4.0763	4.3358	28.2744	30.8761	8.8167	17.2763	23.009	35.5864	2.5132	5.7626	13.3585	22.4639	3.3551	10.4854	11.4818	33.7271	4.8537	17.4709	4.0616	3.0774	2.398	2.4087	9.0479	6.6651	8.1763	6.1606	9.4427	31.7709	7.9689	22.9901	14.3382	22.4805	2.1699	14.6975	6.2914	12.7076	3.2494	9.4411	4.5056	11.0284	1.8545
TAG	TAG50:2FA14:1	uM	0.0787	0.1154	0.1811	0.1136	0.1062	0.1109	0.3333	0.1787	0.2155	0.7016	0.1187	0.3697	0.2042	0.5665	0.1709	0.1588	0.2401	0.4614	0.0728	0.2832	0.1602	0.7484	0.0744	0.531	0.0917	0.0811	0.0796	0.0807	0.1255	0.1104	0.1889	0.191	0.0928	0.2728	0.1362	0.3396	0.218	0.1884	0.0394	0.116	0.114	0.282	0.0667	0.1634	0.0823	0.1451	0.1852
TAG	TAG50:2FA16:0	uM	39.4079	50.899	34.0342	37.2834	26.5371	49.6425	49.5854	48.8138	105.242	128.193	132.661	117.565	72.2403	132.93	43.265	63.2374	37.0384	71.12	44.8576	64.8612	43.2815	99.7409	62.6687	82.6628	30.0689	24.2178	31.4455	27.6591	42.4129	44.0252	79.447	51.5343	56.3975	66.3399	57.3716	53.6045	65.6892	77.4637	43.9061	53.3465	36.1754	25.7828	49.292	22.3319	27.279	53.317	18.5978
TAG	TAG50:2FA16:1	uM	13.3365	16.3314	11.4666	13.0573	7.7623	16.626	10.0222	12.8888	36.3666	27.2079	31.0181	15.9713	27.9997	37.4874	9.2458	8.2252	14.5089	14.222	12.8724	12.4215	16.7404	30.2862	17.6681	20.6635	13.767	8.362	10.483	7.2458	17.2142	9.779	27.9191	7.2116	17.3151	18.3103	14.1077	12.5647	17.145	15.7599	7.6297	8.3085	17.5318	10.5404	17.5706	7.6953	6.394	19.3823	6.4953
TAG	TAG50:2FA18:0	uM	0.5921	0.8392	0.3749	0.5513	0.3358	0.5835	0.4984	0.4196	2.1378	6.2001	0.7705	4.3133	1.5375	4.5764	0.3237	1.1168	1.0517	2.414	0.3272	1.1916	0.9359	4.2385	0.4048	2.7518	0.4538	0.3644	0.2524	0.3078	0.8047	0.799	0.6748	1.5036	0.6324	2.3731	0.5129	1.3988	1.749	2.825	0.2102	1.9168	0.5428	1.173	0.2814	1.0058	0.9006	1.0913	0.2433
TAG	TAG50:2FA18:1	uM	26.2203	27.0723	16.2386	20.8038	19.3442	30.9738	17.651	20.7485	87.4741	81.647	52.3004	43.3962	70.4477	99.6671	14.1203	17.6786	40.9741	57.4017	21.4362	33.21	39.2086	92.7401	29.4669	53.1195	22.0779	14.7697	15.5357	11.9558	34.9155	22.0879	48.0019	17.6803	37.3984	75.989	30.2215	53.5532	43.7261	52.9616	12.009	34.0693	32.3274	34.2212	26.6281	25.7872	14.4581	37.9581	9.9427
TAG	TAG50:2FA18:2	uM	16.0468	20.3228	13.1738	13.8224	11.1073	20.8492	23.4553	21.4015	44.4109	64.5053	64.2305	63.9135	27.6065	62.1078	19.1132	32.9769	14.654	32.0636	18.9355	29.8403	15.6526	42.9944	27.3571	37.9784	8.5813	8.9765	11.7363	11.393	14.8299	18.4594	31.1536	26.1134	24.3887	31.8375	26.4376	25.8773	31.4079	41.0789	22.3263	29.0941	10.4224	9.0731	17.5392	8.5874	13.1515	18.5826	7.2952
TAG	TAG50:2FA20:2	uM	0.0314	0.0343	0.0203	0.0227	0.0207	0.044	0.029	0.0213	0.2207	0.1683	0.0569	0.0918	0.1481	0.2068	0.0181	0.0427	0.0871	0.0733	0.025	0.0316	0.0744	0.1928	0.0265	0.0896	0.0361	0.0303	0.0154	0.0174	0.036	0.0323	0.029	0.0293	0.0304	0.0593	0.0249	0.0467	0.1483	0.2784	0.0175	0.1063	0.0556	0.0701	0.0266	0.0405	0.0299	0.0634	0.0154
TAG	TAG50:3FA14:0	uM	6.8701	7.8414	2.6658	5.2056	5.5117	7.1232	4.1275	4.0764	36.0185	30.4413	11.5392	20.6183	27.507	38.8073	3.1582	10.0551	11.163	25.2846	4.0404	12.3394	10.5919	27.2353	4.8908	14.2831	3.2557	3.1625	1.8763	2.4395	11.5571	9.4671	9.555	10.4957	9.379	26.8163	7.3839	18.0323	16.2796	26.6563	3.1292	17.8193	6.1498	8.9826	3.6234	7.4713	5.6112	8.9815	2.1492
TAG	TAG50:3FA14:1	uM	0.3798	0.5339	1.0506	0.6473	0.6453	0.578	1.7906	0.8555	1.2234	1.7805	0.718	1.1868	1.2244	2.1759	1.0886	0.8342	1.025	2.2657	0.4789	1.4468	0.6668	2.3464	0.3814	1.5259	0.3666	0.3178	0.3686	0.3758	0.8284	0.6167	1.3702	0.9546	0.5391	1.4559	0.8009	1.9945	0.8041	0.7207	0.224	0.4914	0.6045	1.1097	0.4096	0.7565	0.3526	0.6812	1.267
TAG	TAG50:3FA16:0	uM	12.4361	16.5736	9.6939	11.4811	4.5042	11.0819	7.4334	8.7099	34.2087	32.4786	30.5543	24.6883	23.9863	38.4066	8.8157	13.3054	9.4314	13.61	10.9449	12.3059	12.0749	20.9117	13.9989	15.0717	8.2765	6.5004	7.0497	6.5453	14.9221	10.9843	23.1492	11.7527	13.2824	15.7302	10.0397	10.2333	16.1899	17.0023	8.3619	10.1539	11.4156	6.1786	13.6496	5.1759	6.4234	14.2974	5.2462
TAG	TAG50:3FA16:1	uM	11.1624	16.0796	9.7153	11.4275	4.2928	10.8367	6.1475	7.5509	30.805	20.0916	22.4459	12.0583	22.2875	28.2805	6.8648	8.0255	9.751	11.6808	9.4076	9.6076	11.2549	17.7296	11.1836	12.8072	8.3154	5.5972	6.3426	5.015	17.1106	9.2319	22.0264	7.3731	11.3679	10.7621	8.0738	6.518	12.6226	11.0538	6.3193	6.7988	13.3265	5.8339	12.2268	4.7441	4.93	12.8751	5.5336
TAG	TAG50:3FA18:0	uM	0.1171	0.169	0.1109	0.1175	0.0617	0.0979	0.1539	0.0925	0.4159	1.3373	0.1513	0.9718	0.3121	0.998	0.0989	0.2586	0.1841	0.4414	0.0652	0.2185	0.1685	0.6921	0.0705	0.4087	0.0729	0.0805	0.0476	0.0664	0.1622	0.1645	0.139	0.3579	0.104	0.5533	0.0912	0.3029	0.2799	0.4777	0.0365	0.3024	0.0893	0.2183	0.0557	0.1798	0.1705	0.219	0.0919
TAG	TAG50:3FA18:1	uM	8.5096	10.3197	5.0891	7.2288	6.4237	8.9429	5.7259	5.727	38.8182	33.1502	13.5232	22.2653	30.8886	44.2154	4.5617	10.7471	13.7519	29.4	5.4628	14.5386	12.7902	32.6453	6.3385	17.5812	4.9069	4.03	3.0133	3.0642	15.0426	10.6981	13.6557	11.9786	10.7647	28.49	8.545	18.7342	17.7152	26.3213	3.5063	17.2828	9.1052	10.9596	5.3814	8.8695	6.7225	11.6803	4.0126
TAG	TAG50:3FA18:2	uM	16.5729	21.4208	10.8418	14.7476	8.7769	15.05	9.1893	10.504	61.035	47.3401	35.0546	32.4382	44.918	62.8858	9.1176	17.985	18.7058	35.4216	13.1521	21.8123	19.5637	41.3045	16.2579	24.0909	10.0858	7.9835	7.5994	7.1369	23.7328	17.067	29.2327	18.0888	19.3937	35.3664	15.2276	21.9105	27.7888	35.9947	9.3176	24.1578	16.1362	13.0383	15.5514	11.3138	10.4795	17.7751	6.3829
TAG	TAG50:3FA18:3	uM	1.6026	1.8655	0.9236	1.0825	0.5631	1.3662	1.0136	1.1672	5.1949	9.9532	4.4678	8.5106	3.5136	8.6139	1.2466	3.2051	1.2991	2.337	1.16	1.7535	1.9698	4.1815	1.8687	2.5589	0.8541	0.9696	0.7045	1.0084	1.5079	1.9622	1.8641	2.9685	1.7595	4.2508	1.4783	2.6943	3.6539	4.6647	1.1566	2.2246	0.8656	1.1199	1.0672	0.8293	1.2892	2.5556	0.4574
TAG	TAG50:3FA20:3	uM	0.0623	0.0751	0.0515	0.0766	0.0229	0.0462	0.0538	0.0365	0.4045	0.2708	0.0887	0.1582	0.2396	0.4117	0.043	0.0586	0.1248	0.1216	0.0341	0.0574	0.1364	0.3854	0.0596	0.1808	0.0775	0.0571	0.0343	0.0305	0.0664	0.0519	0.0451	0.0414	0.0691	0.1137	0.0543	0.0889	0.3037	0.5583	0.0333	0.1747	0.0632	0.0862	0.044	0.0676	0.0463	0.0957	0.0242
TAG	TAG50:4FA14:0	uM	2.5766	3.612	1.0221	2.0846	1.5313	2.0161	1.1868	1.2418	14.7375	11.7933	4.1868	9.8434	11.3275	15.6912	1.2022	6.3473	3.1595	9.5043	1.3608	4.5337	3.262	7.9965	1.5307	3.883	0.9832	1.3003	0.5544	1.0043	4.5904	4.512	3.2433	6.7101	2.699	9.543	2.0414	5.387	6.3866	10.7287	1.2731	7.3955	1.9327	2.5948	1.1875	2.3394	2.6354	3.1885	0.7625
TAG	TAG50:4FA14:1	uM	0.3733	0.6112	1.256	0.7455	0.4403	0.4494	1.7987	0.7326	1.2726	1.5034	0.7787	1.1786	1.2371	2.1808	1.3581	1.103	0.7012	2.1937	0.4315	1.4956	0.5028	1.5653	0.2997	1.0284	0.2771	0.2987	0.3311	0.3627	0.9316	0.7701	1.472	1.31	0.4543	0.9932	0.6783	1.197	0.7456	0.6602	0.2765	0.52	0.5114	0.653	0.3935	0.5339	0.3708	0.502	1.4357
TAG	TAG50:4FA16:0	uM	1.1981	1.5843	0.8757	0.994	0.3088	0.8054	0.5914	0.6367	3.5279	2.8456	1.937	1.7086	2.6291	3.7943	0.8147	1.0805	0.8205	1.1947	0.6623	0.8294	1.2125	1.9442	0.895	1.1308	0.7543	0.6643	0.4681	0.5562	1.4539	1.1298	1.5294	0.8901	0.936	1.6193	0.6477	0.9875	1.7239	1.9788	0.5192	0.8379	0.9113	0.5538	0.8125	0.4596	0.4455	1.4138	0.4051
TAG	TAG50:4FA16:1	uM	2.4514	3.8803	2.0296	2.6264	0.673	1.8191	0.7197	1.028	6.8522	3.898	3.1126	1.7648	5.3635	6.5016	1.0617	1.3242	1.9031	2.3638	1.3557	1.3411	2.1606	2.9841	1.5255	1.8281	1.6279	1.0804	0.8667	0.8024	4.531	2.1998	3.9212	1.3256	1.6824	1.9501	0.9582	1.0145	2.2532	1.8854	0.7573	1.015	3.0329	1.1227	1.8601	0.8387	0.8711	2.7645	1.0974
TAG	TAG50:4FA18:1	uM	1.0176	1.3013	1.1142	0.9673	0.5997	0.8708	1.283	0.7515	4.4266	5.1161	1.4026	3.5444	3.8956	6.6823	1.0887	1.7477	1.4726	3.7975	0.6024	1.9038	1.357	4.0286	0.5722	1.9746	0.5346	0.5576	0.3759	0.5044	1.7503	1.5363	1.7613	2.238	0.8833	4.8821	0.8728	2.8878	1.9825	2.9887	0.3617	2.0132	0.9332	1.6235	0.5587	1.2156	0.9061	1.7232	1.0639
TAG	TAG50:4FA18:2	uM	4.6625	7.3875	2.8675	4.6858	2.7137	3.8666	2.85	2.5025	23.9932	16.8918	7.7556	15.3538	16.6915	24.2328	2.8301	10.0919	5.5373	16.4165	2.7964	8.3526	5.3422	12.3574	2.8455	6.812	2.1234	2.3665	1.3018	1.9165	8.8391	8.0311	7.3818	11.6007	4.7596	10.4864	3.6483	6.4965	10.1782	15.3824	2.4159	11.3351	4.2976	3.6507	2.7192	3.3784	4.7086	4.5724	2.194
TAG	TAG50:4FA18:3	uM	1.6001	2.0403	0.8284	1.1376	0.4857	1.053	0.4829	0.5953	7.213	6.6538	2.5622	4.3117	5.7205	8.2796	0.7024	1.8846	1.8265	3.2228	0.8578	1.4422	2.3755	4.3081	1.1316	1.8137	1.1091	0.9217	0.5196	0.6542	2.5739	2.1153	1.9881	2.018	1.4007	5.5702	0.8877	2.8898	3.2101	4.292	0.5223	2.2882	1.4246	1.7291	1.0248	1.2533	1.0192	2.4818	0.4503
TAG	TAG50:4FA20:3	uM	0.0315	0.0543	0.0591	0.0791	0.0168	0.0206	0.0355	0.0243	0.2246	0.1355	0.0388	0.0736	0.1652	0.2341	0.0367	0.0384	0.0901	0.1476	0.0213	0.0473	0.0769	0.2515	0.0279	0.0899	0.0518	0.0338	0.0233	0.0241	0.0705	0.0485	0.042	0.0349	0.0514	0.2128	0.0315	0.1428	0.127	0.4372	0.0147	0.2368	0.0543	0.0973	0.0275	0.0862	0.0297	0.1304	0.0295
TAG	TAG50:4FA20:4	uM	0.2377	0.3406	0.2937	0.3789	0.0582	0.109	0.2118	0.1245	0.6497	0.6356	0.271	0.5623	0.3124	0.8995	0.1519	0.2403	0.1801	0.2491	0.101	0.2108	0.275	1.0726	0.1852	0.7698	0.212	0.1527	0.1056	0.1227	0.1018	0.1167	0.1121	0.1714	0.1289	0.5649	0.1842	0.5756	0.6457	1.8466	0.0942	0.6855	0.0707	0.156	0.0639	0.1731	0.1813	0.4701	0.096
TAG	TAG50:5FA14:0	uM	0.3452	0.5178	0.139	0.258	0.104	0.174	0.0935	0.0924	2.0989	2.021	0.4436	1.8773	1.7362	2.6032	0.1322	0.9681	0.3714	1.0729	0.1271	0.4286	0.4594	1.0855	0.147	0.4075	0.1462	0.2096	0.0591	0.1434	0.5942	0.7428	0.3167	1.1519	0.2251	1.7033	0.1725	0.7833	0.8318	1.5631	0.1029	0.9596	0.2266	0.3825	0.1092	0.3112	0.4632	0.549	0.0891
TAG	TAG50:5FA14:1	uM	0.1652	0.2987	0.5782	0.3629	0.1292	0.1416	0.6178	0.2432	0.5856	0.6301	0.3198	0.5825	0.5553	0.8633	0.5636	0.5792	0.2314	0.7722	0.1672	0.5076	0.2022	0.4771	0.111	0.3131	0.117	0.1646	0.1192	0.168	0.3872	0.3997	0.5349	0.7441	0.1398	0.3927	0.2265	0.4039	0.297	0.2941	0.142	0.2325	0.1873	0.2187	0.1432	0.1655	0.1931	0.1808	0.5706
TAG	TAG50:5FA16:0	uM	0.1532	0.1571	0.1547	0.1666	0.0259	0.0543	0.1074	0.0729	0.3139	0.2295	0.1324	0.1585	0.1941	0.3279	0.113	0.1182	0.0743	0.1695	0.0426	0.0981	0.1208	0.247	0.0683	0.1424	0.0666	0.0789	0.0464	0.0755	0.1191	0.0954	0.1027	0.0765	0.0807	0.2145	0.0754	0.1486	0.2073	0.3241	0.0557	0.1367	0.0431	0.0411	0.0497	0.0444	0.049	0.1201	0.0641
TAG	TAG50:5FA16:1	uM	0.2478	0.4078	0.2124	0.2494	0.0453	0.144	0.069	0.0892	0.7334	0.3548	0.2028	0.1213	0.5881	0.6279	0.1163	0.1147	0.19	0.2318	0.0949	0.0944	0.2311	0.2824	0.1054	0.1362	0.1712	0.1224	0.0693	0.0666	0.4927	0.2387	0.3015	0.112	0.1305	0.2254	0.0596	0.101	0.2355	0.2081	0.0526	0.0868	0.2523	0.1063	0.1176	0.0798	0.0748	0.2905	0.1066
TAG	TAG50:5FA18:1	uM	0.1259	0.1526	0.2655	0.1984	0.0693	0.0802	0.2689	0.1155	0.4202	0.429	0.1617	0.3351	0.379	0.5548	0.2787	0.2464	0.1561	0.425	0.0793	0.2531	0.1597	0.4483	0.0719	0.2183	0.0775	0.0892	0.0594	0.0915	0.2021	0.2023	0.2409	0.2832	0.101	0.5715	0.1219	0.527	0.1966	0.4062	0.0566	0.2702	0.1151	0.2034	0.0774	0.1698	0.1074	0.1995	0.2842
TAG	TAG50:5FA18:2	uM	0.5149	0.8163	0.6361	0.5537	0.234	0.3491	0.6507	0.3369	2.632	2.534	0.7599	2.5097	2.1956	3.5205	0.7079	1.4999	0.5533	2.018	0.3001	0.9561	0.55	1.4719	0.2696	0.7307	0.2162	0.3442	0.1707	0.2965	0.9881	1.0917	0.877	2.032	0.366	1.8326	0.3711	0.9973	1.0284	1.7035	0.2557	1.1395	0.4075	0.5165	0.2731	0.4497	0.6843	0.6458	0.5876
TAG	TAG50:5FA18:3	uM	0.4911	0.7438	0.2446	0.3658	0.1611	0.2715	0.1639	0.1511	2.9364	2.645	0.6353	2.2917	2.3886	3.3917	0.2302	1.1575	0.6019	1.5055	0.2002	0.5592	0.6765	1.4314	0.2258	0.543	0.2502	0.3031	0.099	0.194	1.0622	0.9924	0.5524	1.47	0.3514	1.8346	0.2247	0.9333	1.1733	1.8557	0.1427	1.0452	0.4074	0.5471	0.1872	0.4196	0.5688	0.7244	0.157
TAG	TAG50:5FA20:4	uM	0.1292	0.1985	0.359	0.44	0.0314	0.0458	0.2116	0.0894	0.3394	0.2697	0.1171	0.2713	0.2043	0.4194	0.1291	0.1168	0.1115	0.2771	0.0558	0.1777	0.1511	0.7341	0.0799	0.4168	0.1019	0.091	0.062	0.0711	0.0796	0.075	0.0773	0.1088	0.098	1.3303	0.1068	1.4031	0.2622	1.2771	0.0423	0.7916	0.0493	0.1809	0.0404	0.2664	0.0973	0.5451	0.1554
TAG	TAG50:5FA20:5	uM	0.1301	0.1176	0.1011	0.1671	0.0078	0.016	0.0198	0.0167	0.1963	0.1634	0.0539	0.1118	0.0929	0.1759	0.0262	0.0537	0.0457	0.0697	0.0236	0.0291	0.1102	0.2745	0.063	0.1301	0.0656	0.0439	0.0228	0.0294	0.043	0.0474	0.0392	0.0518	0.0349	0.118	0.0397	0.0742	0.1939	0.4097	0.0284	0.1178	0.023	0.0387	0.0138	0.0271	0.0575	0.0854	0.031
TAG	TAG50:6FA20:4	uM	0.0456	0.0844	0.4682	0.3861	0.0202	0.0215	0.1635	0.0752	0.1373	0.1077	0.0544	0.1506	0.0717	0.1603	0.1173	0.1025	0.0403	0.1629	0.0314	0.1051	0.0411	0.2625	0.0291	0.1323	0.0477	0.0359	0.0434	0.0466	0.0386	0.0416	0.0515	0.0822	0.0415	0.4733	0.0568	0.4338	0.0867	0.7747	0.0289	0.4959	0.0219	0.0701	0.0249	0.1202	0.0564	0.2557	0.2345
TAG	TAG51:0FA16:0	uM	0.1814	0.2636	0.1458	0.158	0.1764	0.175	0.2254	0.2518	0.3896	1.6463	0.3023	1.0132	0.2946	1.1864	0.1252	0.2558	0.3154	0.5103	0.1285	0.2991	0.3092	1.2978	0.241	1.1264	0.1838	0.1901	0.1466	0.167	0.1451	0.1877	0.1455	0.293	0.1809	0.2418	0.1357	0.1785	0.4679	0.4667	0.1035	0.2883	0.1267	0.3148	0.1058	0.1701	0.2048	0.2525	0.0877
TAG	TAG51:0FA17:0	uM	0.1239	0.1286	0.0814	0.0849	0.0949	0.1415	0.2118	0.1875	0.2718	1.0804	0.2121	0.6615	0.2275	0.6921	0.1055	0.1672	0.2363	0.2752	0.1113	0.219	0.2151	0.8305	0.1837	0.7383	0.1392	0.1107	0.1198	0.1352	0.1035	0.1053	0.1215	0.1902	0.149	0.2215	0.1218	0.163	0.3503	0.2877	0.0887	0.1679	0.0988	0.1967	0.089	0.105	0.1348	0.1742	0.0598
TAG	TAG51:0FA18:0	uM	0.0977	0.1236	0.0516	0.0637	0.0711	0.1012	0.1244	0.1139	0.1977	1.619	0.1452	0.8003	0.171	0.7568	0.0636	0.1364	0.2449	0.2445	0.0597	0.1435	0.1876	0.9124	0.1181	0.8759	0.1061	0.0898	0.076	0.0934	0.0891	0.0961	0.0858	0.2023	0.1079	0.132	0.0768	0.0896	0.336	0.2492	0.0542	0.1508	0.0749	0.2253	0.0498	0.1118	0.1247	0.1239	0.039
TAG	TAG51:1FA15:0	uM	0.2205	0.1893	0.0854	0.0996	0.2602	0.3046	0.2199	0.2355	0.5319	1.7766	0.4002	0.9323	0.5473	1.3797	0.1432	0.2418	0.4623	0.6741	0.173	0.4275	0.4652	1.506	0.2927	1.1672	0.1609	0.1387	0.112	0.1367	0.226	0.2084	0.2218	0.2588	0.2897	0.3998	0.1946	0.2906	0.5128	0.4002	0.11	0.2482	0.1501	0.3919	0.1306	0.256	0.2308	0.2611	0.0856
TAG	TAG51:1FA16:0	uM	1.0899	1.1608	0.6986	0.7882	1.0207	1.4022	1.6431	1.5165	2.7008	5.4429	2.3972	3.7646	2.3285	5.4916	0.9764	1.356	1.7064	2.6057	0.985	1.885	1.8896	5.8128	1.8137	4.5408	1.0169	0.9492	0.9303	0.9291	0.9684	0.9361	1.2679	1.2011	1.2429	1.7045	1.0681	1.3009	2.7806	2.4447	0.8205	1.2901	0.9175	1.2526	0.9007	0.8908	0.9629	1.4161	0.4829
TAG	TAG51:1FA17:0	uM	0.9656	0.8752	0.6316	0.6516	0.9172	1.2984	1.7588	1.4678	2.3713	4.2264	2.0902	2.9695	2.0181	4.1302	0.9398	1.1368	1.5306	2.0684	0.9932	1.7344	1.6945	4.6688	1.5798	3.6598	0.9347	0.808	0.8375	0.9107	0.8543	0.7919	1.1738	0.9599	1.3751	1.7354	1.0943	1.4433	2.34	1.9138	0.7978	1.0965	0.8122	1.0936	0.8597	0.8001	0.9029	1.2732	0.5532
TAG	TAG51:1FA18:0	uM	0.2527	0.2596	0.1162	0.1446	0.2323	0.3265	0.2612	0.2635	0.5658	2.3086	0.3881	1.1107	0.518	1.5126	0.144	0.2903	0.5425	0.6909	0.1907	0.4379	0.5165	1.9325	0.3159	1.4582	0.2176	0.1874	0.147	0.178	0.2329	0.2328	0.238	0.327	0.2592	0.3272	0.1977	0.2485	0.63	0.494	0.1302	0.2785	0.1815	0.4557	0.1469	0.2831	0.2549	0.2892	0.0942
TAG	TAG51:1FA18:1	uM	1.353	1.182	0.7285	0.7991	1.3267	1.8511	1.7405	1.7176	3.5718	6.4389	2.7528	4.1668	3.0545	6.3299	1.028	1.3554	2.4339	3.1447	1.2078	2.3127	2.4523	7.1347	2.0165	5.2424	1.0609	0.9515	0.9261	0.9188	1.1753	1.0852	1.4941	1.2861	1.797	2.3337	1.2938	1.6095	3.0628	2.6292	0.915	1.4971	1.0707	1.5795	1.0173	1.1075	1.1115	1.5621	0.5728
TAG	TAG51:2FA15:0	uM	1.4204	1.0831	0.5417	0.6539	1.9906	2.3526	1.4215	1.6222	4.3396	6.3072	3.1728	4.0313	4.0475	6.4793	1.0124	1.4188	3.0916	4.126	1.3815	2.77	2.8098	6.1581	2.128	3.9704	0.8829	0.7367	0.6546	0.7048	1.6108	1.4051	1.9486	1.3442	2.1552	2.6713	1.4711	1.9307	2.5411	2.2549	0.9322	1.5268	1.0946	1.9208	1.0917	1.4257	1.2441	1.5339	0.6288
TAG	TAG51:2FA16:0	uM	1.9385	2.0182	1.4303	1.4674	1.69	2.3613	2.2959	2.2107	4.8762	6.2196	4.1235	4.7003	4.5713	6.7665	1.8704	2.4084	2.6569	3.1855	1.861	2.6398	2.9473	5.9986	2.7995	4.4839	1.6948	1.4728	1.4908	1.4853	1.9929	1.8376	2.7396	1.9906	1.9533	2.5618	1.8635	2.1349	3.935	3.3303	1.6062	1.9146	1.9682	1.8128	1.921	1.3717	1.5507	1.9	1.0623
TAG	TAG51:2FA16:1	uM	0.2853	0.3391	0.2198	0.2361	0.1642	0.3266	0.2145	0.2429	0.7126	0.6539	0.3818	0.3413	0.7014	0.8882	0.1786	0.1628	0.4231	0.4175	0.2433	0.2787	0.4791	0.9445	0.303	0.5803	0.2977	0.2024	0.1868	0.1487	0.3601	0.2287	0.3522	0.1544	0.2866	0.2991	0.1646	0.1576	0.4645	0.3495	0.1178	0.1463	0.3762	0.2735	0.2419	0.1891	0.1732	0.3362	0.1628
TAG	TAG51:2FA17:0	uM	0.8574	0.9705	0.6327	0.6423	0.5957	0.9954	1.224	1.0374	2.2761	2.8997	1.796	2.4516	1.9124	3.1889	0.8568	1.3093	1.0893	1.6701	0.9196	1.3906	1.3083	2.7498	1.1785	2.1104	0.6926	0.6107	0.6431	0.6616	0.9685	0.8981	1.0992	1.1023	0.9812	1.1233	0.7493	0.7741	1.8038	1.4861	0.7295	0.9469	0.7899	0.7275	0.7712	0.5457	0.8164	0.9534	0.5249
TAG	TAG51:2FA18:0	uM	0.2427	0.2828	0.1826	0.1937	0.2233	0.2674	0.2276	0.2333	0.4493	1.1812	0.3364	0.883	0.3817	0.9106	0.1955	0.3636	0.3309	0.487	0.2237	0.3527	0.3257	0.8219	0.2504	0.6429	0.1949	0.1995	0.1727	0.1923	0.2647	0.2746	0.2507	0.4072	0.2281	0.3033	0.2021	0.2442	0.4222	0.3708	0.204	0.2691	0.1973	0.2819	0.1802	0.2354	0.2962	0.2654	0.1695
TAG	TAG51:2FA18:1	uM	3.8378	3.186	1.8646	2.1895	4.6548	5.7236	3.6904	4.0981	10.6761	13.8609	8.1608	8.6518	10.3557	15.9789	2.7629	3.5007	7.5401	8.9312	3.5945	6.1895	7.0768	15.0099	5.7133	9.9286	2.7766	2.2581	2.1522	2.0344	4.2791	3.3776	5.4457	2.9518	4.8408	5.7284	3.7994	4.2195	6.9383	5.7527	2.414	3.5435	3.4724	4.5256	3.2956	3.3312	2.7911	4.0081	1.797
TAG	TAG51:2FA18:2	uM	0.8081	0.9108	0.5123	0.5741	0.6274	0.9558	0.9823	0.8925	2.4337	4.0046	1.9911	3.3709	1.8641	3.8861	0.7461	1.4572	1.0966	1.9615	0.7893	1.534	1.2296	3.0625	1.1754	2.3981	0.5151	0.4964	0.4582	0.5502	0.8581	0.9565	0.997	1.3324	0.9943	1.1165	0.6758	0.7187	2.0506	1.7596	0.7451	1.1101	0.5348	0.5855	0.6178	0.4881	0.9058	0.7823	0.4002
TAG	TAG51:3FA15:0	uM	1.5951	1.5135	0.635	0.8601	1.7239	2.378	1.4262	1.5635	5.6514	6.675	4.1346	4.806	4.971	7.5082	1.1921	2.4636	2.5822	4.8242	1.582	3.4522	2.7033	5.0423	2.081	3.39	0.7555	0.7753	0.573	0.7698	2.1024	2.0254	2.2901	2.1283	2.2911	2.3727	1.3942	1.6258	2.9918	2.6814	1.3141	2.0232	1.0717	1.4339	1.2235	1.1005	1.5285	1.4241	0.7337
TAG	TAG51:3FA16:0	uM	7.7761	8.1277	7.6901	7.8793	7.9181	7.7533	7.6043	7.8223	9.4723	9.4148	8.9664	8.9059	9.3242	10.077	7.5065	8.1616	7.7052	8.3606	7.6725	7.7199	8.1077	9.0616	8.0293	8.4562	8.0158	7.365	7.2015	7.5989	7.8177	7.9751	8.1204	8.0188	7.877	8.0867	7.5446	7.5272	8.785	8.0957	7.6576	7.9558	7.7138	7.4156	7.9906	7.1775	7.5386	7.7541	7.1641
TAG	TAG51:3FA16:1	uM	0.3444	0.4172	0.272	0.3066	0.2001	0.3352	0.2095	0.2195	0.918	0.6432	0.4118	0.3354	0.9113	1.074	0.1916	0.2275	0.4441	0.4918	0.2427	0.292	0.4631	0.7848	0.3066	0.4822	0.277	0.1966	0.1724	0.1483	0.5323	0.3206	0.4694	0.2029	0.2615	0.2834	0.1751	0.1762	0.5055	0.3568	0.1292	0.1744	0.4451	0.2924	0.293	0.1981	0.1807	0.3418	0.1966
TAG	TAG51:3FA17:0	uM	0.2408	0.2942	0.1885	0.2058	0.1058	0.2163	0.1987	0.1825	0.6347	0.7428	0.3468	0.4975	0.5673	0.8286	0.1626	0.2488	0.2563	0.374	0.2142	0.2786	0.3363	0.5895	0.2315	0.3706	0.1698	0.1526	0.1219	0.1312	0.3244	0.2439	0.283	0.2319	0.2242	0.2494	0.1276	0.1474	0.4171	0.3233	0.1399	0.174	0.2353	0.1764	0.1957	0.1327	0.186	0.2514	0.1543
TAG	TAG51:3FA18:1	uM	6.3873	6.4052	5.5402	5.9397	6.5295	7.2669	6.1919	6.3406	10.8807	11.4079	8.6308	9.7586	10.3683	12.6599	5.7836	7.1033	7.6133	10.0866	6.1511	7.9709	7.5163	10.4828	6.8153	8.6681	5.8306	5.5383	5.1208	5.435	7.2651	6.8195	7.2339	6.9759	6.9835	7.539	5.964	6.7655	7.8704	7.3305	6.0175	6.6502	6.1198	6.2818	5.9568	5.7212	6.222	6.3405	5.5733
TAG	TAG51:3FA18:2	uM	2.2772	2.3188	1.1666	1.453	2.0696	2.9583	2.0058	2.0432	7.49	8.2146	5.5392	6.2972	6.6437	9.7934	1.7809	3.295	3.2661	5.8206	2.2603	4.1977	3.4826	6.9271	2.9368	4.4673	1.2126	1.163	0.9972	1.139	2.9917	2.6696	3.3216	2.8627	2.5959	2.7149	1.8027	1.9427	4.3388	3.6481	1.8376	2.6609	1.748	1.7491	1.8752	1.3571	2.0079	1.8582	1.0586
TAG	TAG51:3FA18:3	uM	0.0945	0.0913	0.04	0.0513	0.035	0.0738	0.0551	0.0522	0.2868	0.6594	0.1385	0.4712	0.2426	0.5664	0.0566	0.1577	0.1034	0.1558	0.0591	0.0981	0.1576	0.3473	0.0788	0.173	0.0584	0.0658	0.0329	0.0531	0.1006	0.126	0.0652	0.1711	0.0735	0.1427	0.0471	0.0868	0.2318	0.1872	0.0531	0.088	0.0456	0.0817	0.0433	0.0526	0.0975	0.1025	0.0274
TAG	TAG51:4FA15:0	uM	0.616	0.7229	0.2694	0.3832	0.466	0.6955	0.458	0.4967	2.504	2.7342	1.6113	2.38	2.0708	3.0614	0.4649	1.4129	0.7617	1.8911	0.5808	1.4284	0.9172	1.596	0.6986	1.0003	0.2282	0.3308	0.184	0.2956	0.8733	1.0151	0.8168	1.3067	0.7298	0.845	0.4156	0.531	1.1651	1.0254	0.5851	0.8626	0.3801	0.428	0.4147	0.3336	0.7258	0.5101	0.2703
TAG	TAG51:4FA16:0	uM	0.9873	1.0149	0.8814	1.0019	0.8886	0.9167	0.892	0.911	1.2203	1.2738	1.0485	1.1741	1.1374	1.2523	0.9072	1.0383	0.9233	0.9541	0.8656	0.9161	1.0159	1.1419	0.9569	0.9923	0.9058	0.9425	0.8725	0.8746	0.9352	0.9849	0.9291	1.0243	0.9747	1.0218	0.8963	0.953	1.0942	1.0192	0.8971	0.9072	0.9217	0.8715	0.8992	0.8889	0.865	0.9632	0.8739
TAG	TAG51:4FA16:1	uM	0.1468	0.1981	0.1196	0.1329	0.0682	0.1192	0.0691	0.0787	0.4127	0.2658	0.1687	0.1297	0.4139	0.427	0.0784	0.1071	0.1631	0.1741	0.0868	0.1068	0.1746	0.2493	0.1086	0.1499	0.0979	0.0847	0.0561	0.0582	0.2352	0.1393	0.1812	0.0971	0.0985	0.1105	0.0638	0.0684	0.199	0.1335	0.0601	0.0741	0.1803	0.0963	0.1141	0.0651	0.076	0.1214	0.0818
TAG	TAG51:4FA18:1	uM	0.8211	0.8541	0.6801	0.7388	0.7362	0.7929	0.6982	0.7346	1.4256	1.7082	0.9724	1.3752	1.397	1.7698	0.7114	0.9372	0.8864	1.2524	0.7217	0.9841	0.9966	1.36	0.7589	1.0462	0.7617	0.7381	0.6236	0.7136	0.8921	0.9404	0.8467	0.9917	0.8556	1.139	0.6959	0.9746	0.9843	0.8744	0.6911	0.7711	0.7656	0.8405	0.6909	0.7847	0.8086	0.8619	0.6891
TAG	TAG51:4FA18:2	uM	1.0186	1.2601	0.4942	0.6991	0.8056	1.179	0.7212	0.8157	4.0619	3.8246	2.6732	3.595	3.3265	4.6976	0.8108	2.3491	1.2832	3.1771	0.9599	2.3783	1.365	2.4051	1.105	1.6758	0.4179	0.5532	0.3212	0.5292	1.5746	1.7202	1.4629	2.2787	1.1153	1.2524	0.6783	0.821	1.9801	1.6471	0.9491	1.3818	0.747	0.6254	0.6977	0.5468	1.1281	0.8161	0.5065
TAG	TAG51:4FA18:3	uM	0.2416	0.2441	0.0969	0.1174	0.128	0.2144	0.0978	0.1314	0.9527	1.2309	0.4506	0.8355	0.8802	1.3353	0.1429	0.3507	0.3205	0.5589	0.1497	0.3107	0.4485	0.7946	0.2319	0.3662	0.1386	0.1324	0.077	0.1119	0.3375	0.3542	0.2265	0.3559	0.1863	0.406	0.1054	0.2529	0.5144	0.4258	0.1115	0.2109	0.1639	0.2324	0.1294	0.154	0.202	0.2118	0.0759
TAG	TAG51:4FA20:4	uM	0.1084	0.1342	0.1174	0.1296	0.037	0.0573	0.0899	0.0733	0.1221	0.1596	0.1046	0.1419	0.0788	0.1824	0.0569	0.0769	0.0584	0.0675	0.0531	0.0673	0.1227	0.26	0.0933	0.2025	0.0561	0.0564	0.0362	0.0521	0.0445	0.0415	0.0497	0.0573	0.0521	0.0484	0.0548	0.0643	0.1427	0.1479	0.0509	0.0828	0.0331	0.0397	0.033	0.0351	0.0662	0.0795	0.0501
TAG	TAG51:5FA18:2	uM	0.1462	0.1887	0.0768	0.1068	0.0804	0.1096	0.0702	0.0697	0.555	0.5555	0.2106	0.4845	0.4869	0.6958	0.0968	0.3405	0.1536	0.3911	0.0897	0.2379	0.1688	0.3122	0.0927	0.1659	0.0735	0.1259	0.0395	0.1222	0.2196	0.314	0.1427	0.4453	0.1105	0.2227	0.0646	0.1431	0.2104	0.2002	0.0843	0.135	0.0808	0.1043	0.0649	0.0736	0.1721	0.1205	0.0728
TAG	TAG51:5FA18:3	uM	0.1004	0.133	0.039	0.0527	0.046	0.0783	0.0396	0.0437	0.475	0.5184	0.1777	0.4469	0.4289	0.6244	0.0642	0.2316	0.1247	0.2893	0.0646	0.1549	0.1576	0.2701	0.0805	0.121	0.0506	0.0768	0.0241	0.059	0.1689	0.2177	0.0889	0.279	0.0843	0.1978	0.0362	0.1107	0.2086	0.1925	0.0527	0.1003	0.0701	0.0871	0.0527	0.057	0.1127	0.094	0.0361
TAG	TAG52:0FA16:0	uM	0.9041	1.351	0.5101	0.6754	0.8943	1.1068	1.2513	1.4457	1.991	12.644	1.7131	6.2443	1.4763	5.2859	0.6796	1.4682	1.7595	3.1554	0.644	1.9817	1.3268	6.2374	1.1537	6.0096	0.9824	0.908	0.929	0.9291	0.7911	0.8224	1.1061	1.9773	1.5405	2.9315	1.515	2.678	2.2695	2.4543	0.6313	1.7379	0.7972	2.9728	0.6539	1.4341	0.8559	1.4217	0.3197
TAG	TAG52:0FA18:0	uM	1.261	1.9942	0.736	0.9222	1.2335	1.6149	1.712	2.0178	2.6581	22.3967	2.3109	10.3745	2.1111	7.6453	0.9595	2.0304	3.0822	3.8771	0.9205	2.4827	1.7968	8.433	1.5087	9.0683	1.2973	1.1656	1.2181	1.1873	1.1366	1.1081	1.684	2.8181	2.1432	4.0445	2.1808	3.7541	3.1464	3.4048	0.8264	2.4779	1.0795	4.8677	0.9152	2.1509	1.1987	1.9178	0.4299
TAG	TAG52:0FA20:0	uM	0.0927	0.1178	0.0689	0.0784	0.1003	0.1121	0.128	0.138	0.1751	0.8022	0.1618	0.5331	0.1333	0.6149	0.061	0.1574	0.1663	0.5201	0.0886	0.3297	0.1497	0.8415	0.1379	0.7663	0.0897	0.1076	0.0763	0.1313	0.089	0.1245	0.1221	0.3171	0.1001	0.1741	0.0957	0.137	0.2191	0.2696	0.0636	0.193	0.0817	0.2232	0.0595	0.1326	0.0949	0.1157	0.0516
TAG	TAG52:1FA16:0	uM	13.9279	15.3196	8.1855	8.9803	17.3366	19.5664	18.7742	21.1545	35.6684	77.4722	35.0424	46.6572	29.1539	55.0408	12.9175	18.402	20.5028	34.2425	13.1741	27.527	17.6037	49.7474	19.6948	43.9028	12.0623	10.5093	13.4964	11.7838	13.04	11.0662	24.7251	15.7088	28.3761	48.1848	29.5338	45.2618	26.5217	28.368	11.5882	19.5684	13.0507	25.0379	14.4272	15.2082	9.6516	19.5153	5.9025
TAG	TAG52:1FA16:1	uM	0.1834	0.291	0.141	0.1763	0.1377	0.231	0.152	0.2206	0.343	0.7687	0.204	0.3663	0.2908	0.6534	0.0986	0.1248	0.2804	0.3498	0.1365	0.2085	0.2151	0.8666	0.1591	0.7216	0.1843	0.1626	0.1625	0.1426	0.1846	0.1334	0.2347	0.1671	0.2575	0.3724	0.1745	0.2691	0.2593	0.2384	0.0746	0.1355	0.2094	0.2676	0.1334	0.1751	0.1119	0.3229	0.0987
TAG	TAG52:1FA18:0	uM	10.2848	12.4529	6.0109	6.5944	11.0823	13.5015	13.867	15.2463	22.9625	68.1087	21.7641	39.0567	18.4417	43.48	8.7878	13.8343	16.2951	27.0089	8.4368	20.2128	12.5301	44.3228	13.1082	38.625	8.9114	7.6693	9.4049	8.6223	8.743	8.2679	15.5192	13.5255	19.43	34.1885	19.5721	31.9599	20.4288	21.652	7.435	14.8188	8.7404	21.9719	9.0509	12.7249	7.4664	14.818	3.986
TAG	TAG52:1FA18:1	uM	20.7066	20.4921	11.9068	12.63	26.5138	27.8948	26.2012	29.1691	50.5673	88.8751	51.4132	59.8054	43.4212	74.1539	19.1653	23.6764	30.2948	47.5029	19.632	37.6908	24.1447	64.3753	28.4088	54.5447	16.3225	13.6898	18.53	15.5943	19.2629	15.4431	38.5468	21.0288	41.8104	66.9285	43.8185	63.021	34.459	36.3745	16.4833	24.9766	18.4846	31.265	21.7732	20.683	13.5454	25.8071	8.8971
TAG	TAG52:1FA20:0	uM	0.0903	0.0884	0.0533	0.0696	0.0753	0.0839	0.0566	0.0691	0.2061	0.4342	0.1005	0.2281	0.1612	0.4268	0.0382	0.0801	0.1438	0.5612	0.0705	0.2796	0.1598	0.7203	0.1001	0.4721	0.086	0.1041	0.0637	0.0923	0.107	0.0849	0.1001	0.1485	0.1076	0.346	0.0689	0.1982	0.1537	0.224	0.0333	0.1693	0.0946	0.2081	0.0638	0.1418	0.0812	0.1262	0.0378
TAG	TAG52:1FA20:1	uM	0.1751	0.1991	0.1202	0.142	0.2169	0.3343	0.2935	0.2997	0.4403	0.7728	0.4723	0.5934	0.4299	0.9845	0.1831	0.2502	0.3033	0.5742	0.1785	0.4205	0.2201	0.7292	0.2417	0.5436	0.1452	0.1157	0.1386	0.1431	0.1505	0.1519	0.2481	0.2358	0.2185	0.3379	0.2458	0.2631	0.4246	0.4814	0.1617	0.303	0.2431	0.3078	0.1966	0.2087	0.177	0.2292	0.077
TAG	TAG52:2FA14:0	uM	0.0684	0.0717	0.0265	0.0445	0.0894	0.1016	0.0499	0.0521	0.3004	0.4472	0.073	0.2612	0.3351	0.5567	0.038	0.0939	0.1894	0.5729	0.0359	0.2412	0.1392	0.5183	0.0476	0.2309	0.0552	0.0532	0.0335	0.0394	0.0957	0.076	0.071	0.1215	0.0926	0.3969	0.0618	0.2138	0.1817	0.3258	0.0305	0.2122	0.1164	0.2762	0.0384	0.2069	0.0725	0.1185	0.0197
TAG	TAG52:2FA16:0	uM	99.8713	92.5583	60.8291	62.777	134.649	139.043	119.593	125.952	262.304	296.59	263.819	233.387	225.828	289.639	102.609	121.736	129.329	200.894	106.65	171.367	117.842	215.672	145.821	174.559	78.2452	63.9195	89.4965	73.1391	103.913	83.5866	198.97	93.3711	210.258	309.519	214.229	288.493	144.183	158.37	93.7891	115.69	100.298	112.73	119.326	88.7436	66.2088	115.134	48.4309
TAG	TAG52:2FA16:1	uM	2.3347	3.0745	1.663	1.8805	1.9943	3.1977	1.7262	2.4098	5.2091	5.8563	2.8904	2.9514	4.8334	6.88	1.3748	1.4644	2.9768	3.9065	1.7306	2.3847	2.3905	6.5788	1.9082	4.7536	1.9155	1.4559	1.7107	1.2832	2.9468	1.7772	3.6823	1.5327	3.5066	5.1356	2.4891	3.8291	2.7396	2.4625	0.9612	1.4908	2.9264	2.8209	1.924	1.8291	1.2117	3.6196	1.219
TAG	TAG52:2FA18:0	uM	8.0127	11.8369	5.5755	5.8753	6.5345	9.36	9.2025	9.5055	20.0273	41.1171	18.0134	32.585	15.1117	30.7762	7.101	15.0868	9.2476	19.7156	7.0858	15.0006	8.2883	23.3745	8.8551	20.7663	5.4535	5.5235	6.0686	6.2353	8.5444	8.7632	12.5248	14.3702	12.7631	19.925	11.8429	16.3918	15.2508	16.363	6.5352	11.8896	6.6968	8.7192	6.8874	6.9468	6.4165	9.8926	3.4158
TAG	TAG52:2FA18:1	uM	157.905	143.05	101.336	100.062	201.684	211.723	182.184	196.997	377.739	426.221	388.074	333.234	329.035	418.616	162.723	179.384	207.8	301.58	166.05	260.28	187.363	334.882	219.375	273.11	124.53	104.123	141.888	116.672	160.575	128.861	292.514	136.314	309.711	461.148	314.792	418.221	217.726	227.288	143.152	173.593	159.021	173.429	183.348	140.585	104.222	181.926	82.9511
TAG	TAG52:2FA18:2	uM	13.296	15.8874	8.575	9.1573	12.1866	15.281	15.2709	15.2826	36.201	55.2506	35.9525	46.2899	28.6186	47.7654	13.4498	26.2597	13.8262	30.2953	13.2276	26.3057	13.1579	27.864	16.256	25.3784	7.8239	8.2017	9.9008	10.2871	14.2891	14.5698	24.7134	21.6403	24.0076	33.2719	22.9544	27.9888	23.9392	25.4951	13.7552	20.606	10.2732	10.9043	13.4178	9.7025	10.4484	12.9458	5.9084
TAG	TAG52:2FA20:0	uM	0.0819	0.0838	0.0439	0.0575	0.0809	0.0978	0.0789	0.0819	0.2436	0.3229	0.1681	0.25	0.1868	0.3718	0.0544	0.1178	0.1203	0.3841	0.0768	0.2274	0.0973	0.3094	0.1019	0.2127	0.0564	0.0603	0.0547	0.0616	0.0946	0.0871	0.1319	0.1565	0.1323	0.2745	0.1263	0.2082	0.1366	0.1884	0.0649	0.1386	0.0801	0.1096	0.0692	0.0883	0.0717	0.0935	0.0404
TAG	TAG52:2FA20:1	uM	0.1817	0.1909	0.1187	0.1395	0.181	0.2894	0.1355	0.1572	0.6365	0.6344	0.2785	0.334	0.6532	0.9218	0.0962	0.1576	0.3596	0.6606	0.1455	0.3871	0.2895	0.7281	0.1684	0.3879	0.1701	0.1202	0.1121	0.0993	0.2311	0.1581	0.2557	0.1558	0.2114	0.5381	0.1651	0.2979	0.339	0.4401	0.0904	0.2814	0.4028	0.5272	0.2085	0.3394	0.1436	0.2618	0.0743
TAG	TAG52:2FA20:2	uM	0.1787	0.2039	0.1602	0.151	0.1373	0.2877	0.2657	0.2246	0.6128	0.5247	0.4457	0.4183	0.5214	0.6314	0.1938	0.2511	0.2917	0.2262	0.1686	0.2072	0.2678	0.4581	0.2175	0.334	0.1653	0.1188	0.1379	0.1163	0.1636	0.127	0.245	0.12	0.1883	0.2014	0.2108	0.1863	0.4652	0.4701	0.1848	0.2378	0.2718	0.1941	0.2257	0.1315	0.1412	0.1802	0.0857
TAG	TAG52:3FA14:0	uM	0.1048	0.1184	0.0449	0.0664	0.1013	0.1403	0.0746	0.0697	0.5842	0.4701	0.1331	0.2546	0.5859	0.6554	0.0562	0.1398	0.2394	0.425	0.0587	0.178	0.1932	0.4553	0.0683	0.1987	0.068	0.054	0.042	0.0407	0.1568	0.1246	0.0999	0.127	0.1161	0.2992	0.0842	0.1663	0.2807	0.4284	0.0478	0.2398	0.1747	0.2661	0.0683	0.1776	0.0904	0.1351	0.0339
TAG	TAG52:3FA16:0	uM	113.219	117.231	74.0887	81.513	120.425	137.367	119.621	125.627	317.931	321.839	318.711	289.572	258.404	319.542	124.878	184.275	114.15	221.012	125.17	208.265	115.608	185.132	145.478	161.604	66.8542	68.4239	82.4073	80.0039	132.052	119.923	222.768	139.466	220.2	287.543	201.448	245.611	166.908	184.798	128.769	155.815	97.3766	83.8954	130.979	78.5179	79.134	107.224	57.0778
TAG	TAG52:3FA16:1	uM	13.9935	16.0952	9.5589	10.629	14.8906	19.0841	8.7911	12.2027	36.9335	28.3996	18.3677	14.1125	35.204	40.9216	9.04	8.5087	17.3197	23.6446	10.6578	14.1861	13.6688	24.4793	11.3205	16.565	9.8751	6.8162	8.3696	5.9542	21.751	11.856	27.685	8.6257	21.4102	30.1161	15.9071	22.8208	14.2219	13.7641	6.256	8.3762	18.1303	14.9005	12.5018	10.307	7.1937	19.9793	8.0485
TAG	TAG52:3FA18:0	uM	1.8015	2.7858	1.2793	1.4479	0.9338	1.7955	1.1868	1.427	4.0969	8.1306	2.4977	5.507	3.4078	6.5811	1.1206	2.3513	1.5772	2.9957	1.2785	2.1054	1.6137	3.8877	1.2546	3.0075	1.0276	1.0776	0.9356	1.0509	2.1176	1.7925	2.5359	2.557	2.0698	3.7878	1.5048	2.6146	2.2954	2.493	0.816	1.6581	1.4579	1.6412	1.174	1.2442	1.1184	2.2277	0.8016
TAG	TAG52:3FA18:1	uM	118.658	126.846	79.7951	85.4237	123.421	145.57	120.694	126.597	322.942	315.675	305.745	275.292	270.197	332.029	121.771	172.901	128.256	227.932	123.362	204.209	120.903	199.493	142.326	166.867	73.519	68.8722	85.6211	77.6886	143.93	122.815	234.133	135.592	215.465	287.654	197.746	242.443	165.518	172.891	117.751	143.218	110.786	100.246	130.961	85.701	78.4816	122.205	64.0273
TAG	TAG52:3FA18:2	uM	106.834	113.589	67.9102	75.124	105.253	120.651	112.431	114.341	292.322	298.325	291.366	266.928	239.191	302.71	115.507	171.834	104.655	208.175	115.386	190.658	104.98	168.342	132.776	148.091	61.201	61.8252	76.9964	74.2607	120.362	115.241	207.279	135.556	195.798	260.726	185.41	221.066	157.554	164.343	117.585	141.767	89.1008	79.3122	115.681	70.2806	74.0179	95.6469	53.6764
TAG	TAG52:3FA18:3	uM	1.3541	1.5397	0.6282	0.7735	0.7113	1.1104	0.7861	0.9818	4.3076	8.361	2.7326	6.3015	3.563	6.2692	0.969	2.702	1.1662	2.4188	0.9457	1.7241	1.4935	2.6708	1.1888	1.8223	0.7607	0.9676	0.6606	0.9128	1.5175	1.6394	1.7129	2.5041	1.7781	4.7313	1.3936	3.5594	2.5525	2.7456	0.8848	1.6452	0.873	1.2853	0.8868	0.9244	0.9593	1.6225	0.4153
TAG	TAG52:3FA20:0	uM	0.3033	0.304	0.1926	0.2044	0.2972	0.3623	0.3195	0.3123	0.9393	0.8871	0.8448	0.7992	0.7193	0.9255	0.3143	0.5365	0.2958	0.6483	0.3295	0.5794	0.2806	0.5122	0.403	0.45	0.1619	0.1707	0.2081	0.2104	0.3414	0.3255	0.5996	0.411	0.5604	0.7957	0.5528	0.6505	0.4661	0.4914	0.3211	0.4114	0.2342	0.2191	0.3227	0.2094	0.217	0.2741	0.1491
TAG	TAG52:3FA20:1	uM	0.1077	0.1405	0.0671	0.0888	0.1075	0.164	0.102	0.1023	0.4306	0.3985	0.2193	0.3062	0.4056	0.5552	0.0874	0.1707	0.1714	0.4334	0.1031	0.2531	0.1378	0.325	0.0911	0.1947	0.0713	0.0675	0.0712	0.0651	0.1646	0.1352	0.1815	0.183	0.1471	0.3323	0.1382	0.2073	0.2129	0.2922	0.0802	0.1932	0.1764	0.218	0.1026	0.157	0.0989	0.1389	0.0657
TAG	TAG52:3FA20:2	uM	0.2665	0.308	0.1827	0.2093	0.2	0.3163	0.2007	0.2031	1.0601	0.7266	0.5357	0.4552	0.9639	0.9674	0.1964	0.2977	0.4332	0.5092	0.2291	0.3346	0.3895	0.5897	0.2473	0.3453	0.2389	0.1852	0.1594	0.1317	0.3551	0.2498	0.4184	0.22	0.3231	0.4136	0.2857	0.3199	0.5254	0.5456	0.1764	0.2991	0.5046	0.3934	0.2984	0.2468	0.1806	0.2507	0.1159
TAG	TAG52:3FA20:3	uM	0.3749	0.4768	0.5068	0.4786	0.1376	0.3285	0.5359	0.4476	1.1041	0.9872	0.8643	0.6775	0.7775	1.3049	0.5891	0.474	0.4297	0.4074	0.3882	0.3961	0.4581	0.8745	0.5738	0.6741	0.3741	0.2783	0.3468	0.2585	0.3062	0.2327	0.4685	0.2254	0.4284	0.4689	0.4622	0.389	0.9588	0.9471	0.3828	0.4078	0.3522	0.2552	0.4109	0.186	0.225	0.2956	0.2035
TAG	TAG52:3FA22:1	uM	0.0769	0.0752	0.0521	0.0566	0.0731	0.0886	0.0717	0.0792	0.2337	0.2197	0.2155	0.1989	0.1787	0.2298	0.0757	0.1195	0.0783	0.1838	0.0778	0.132	0.0697	0.1143	0.0915	0.0989	0.0437	0.0494	0.0537	0.0471	0.0932	0.0817	0.1612	0.0953	0.1322	0.1811	0.1281	0.155	0.115	0.1343	0.079	0.1041	0.0687	0.0635	0.0822	0.0559	0.0511	0.0786	0.0463
TAG	TAG52:4FA14:0	uM	0.1304	0.1744	0.0905	0.1294	0.0816	0.1181	0.1006	0.0765	0.7769	0.5174	0.1556	0.2736	0.7864	0.8235	0.0974	0.1711	0.259	0.3653	0.072	0.1384	0.2336	0.4997	0.0949	0.256	0.0992	0.0961	0.0576	0.0635	0.1951	0.1488	0.1235	0.1118	0.1281	0.2723	0.1062	0.1882	0.4805	0.6707	0.0643	0.2931	0.1731	0.2384	0.0819	0.1384	0.0969	0.1517	0.0513
TAG	TAG52:4FA16:0	uM	45.8314	55.7101	28.5097	33.1866	34.3781	42.9835	38.6278	40.795	156.635	145.857	139.931	144.115	117.812	149.039	48.3913	110.827	33.6189	92.4324	45.7216	85.674	39.848	58.3854	49.5474	51.8951	20.3793	30.4179	25.1612	34.8028	55.8589	69.1879	87.204	89.3564	74.4541	108.988	60.9076	86.325	75.4724	79.1	56.0453	73.534	33.6795	24.8061	46.2368	23.6127	33.623	38.3632	20.2287
TAG	TAG52:4FA16:1	uM	14.8869	18.6043	10.5238	12.0258	11.412	15.526	8.2916	10.1643	44.9741	28.9273	21.4023	15.9819	40.693	43.9987	10.1948	12.989	14.2848	27.0816	10.7097	16.0227	11.6875	17.9957	10.2844	12.8623	7.6871	6.6439	6.5636	5.8519	24.6506	14.271	27.3676	11.67	18.6614	24.6111	13.2695	16.3847	15.9225	14.4853	7.9188	10.1577	16.2691	10.3902	12.1217	7.4931	7.6146	15.3677	8.6092
TAG	TAG52:4FA18:0	uM	0.2318	0.318	0.1475	0.1708	0.0768	0.1554	0.127	0.1359	0.5287	0.6374	0.2012	0.3908	0.4157	0.6888	0.1292	0.2177	0.1466	0.3251	0.0961	0.1812	0.2046	0.3979	0.1159	0.2654	0.1119	0.1307	0.0794	0.1094	0.2414	0.211	0.2131	0.2266	0.1816	0.4922	0.1193	0.3234	0.2659	0.2725	0.069	0.1647	0.1517	0.157	0.1021	0.1262	0.1014	0.2436	0.0859
TAG	TAG52:4FA18:1	uM	22.3689	26.4621	14.2364	15.5593	14.7361	21.7198	12.1145	15.1482	67.4333	60.4679	38.6193	41.1607	61.4262	73.5178	15.6247	26.248	19.5676	39.5101	16.1949	25.3655	19.2736	30.0882	17.0086	20.5924	11.0083	11.0186	9.9649	11.0382	32.0112	22.8774	38.0304	23.3932	26.7825	54.6558	20.8125	40.0416	25.8985	25.4435	12.2543	17.7659	20.9808	16.7267	17.3066	12.3192	11.3526	24.105	11.0457
TAG	TAG52:4FA18:2	uM	71.8084	90.3139	47.3999	55.4595	57.2366	71.2279	61.0841	62.9123	229.613	197.623	206.305	196.436	174.771	213.803	76.8085	165.59	56.4631	145.25	74.7685	134.346	60.1112	86.5639	73.9264	79.2824	32.3712	44.7142	39.3568	52.125	97.0746	107.401	141.064	133.188	116.111	138.808	95.5355	108.242	110.881	113.189	89.2708	108.977	58.3369	37.7858	73.7147	36.351	52.7369	58.5976	36.036
TAG	TAG52:4FA18:3	uM	11.434	11.6944	5.3238	6.1031	6.1367	9.2671	6.2231	7.2068	39.9993	44.5214	24.737	34.292	32.8193	43.3779	8.7672	19.8579	9.7983	19.8684	8.0211	14.0976	12.6719	18.5982	10.2703	11.2344	6.2557	7.5195	5.1847	7.5421	13.4763	13.7926	15.7032	16.2728	15.4312	40.0019	12.1419	30.8278	19.0631	20.3204	7.6583	12.2784	8.1154	8.9391	8.3218	6.578	6.4184	12.1396	3.6008
TAG	TAG52:4FA20:0	uM	0.321	0.399	0.2117	0.2459	0.2543	0.3369	0.2953	0.2909	1.2459	1.0065	1.0406	1.0701	0.8455	1.0897	0.3458	0.8749	0.2568	0.699	0.3336	0.6491	0.2799	0.445	0.3763	0.3809	0.1488	0.2218	0.184	0.2662	0.4232	0.5373	0.6349	0.6896	0.5197	0.7831	0.4641	0.6249	0.5375	0.558	0.4204	0.5386	0.2501	0.182	0.3338	0.1698	0.2604	0.2805	0.15
TAG	TAG52:4FA20:2	uM	0.1122	0.144	0.0893	0.099	0.0826	0.1318	0.1053	0.084	0.511	0.3522	0.2244	0.2486	0.4224	0.4466	0.0949	0.1709	0.1634	0.2567	0.0995	0.1468	0.1647	0.2315	0.098	0.141	0.0801	0.0814	0.0615	0.0599	0.1816	0.1554	0.1787	0.1539	0.1371	0.1812	0.1103	0.1442	0.22	0.2524	0.0901	0.1666	0.1708	0.141	0.0996	0.1003	0.087	0.1157	0.0779
TAG	TAG52:4FA20:3	uM	0.4115	0.5162	0.461	0.4875	0.1577	0.2882	0.2737	0.2409	1.6038	0.9551	0.6186	0.503	1.3317	1.5603	0.3663	0.4147	0.5899	0.6586	0.3429	0.3981	0.558	0.9445	0.3564	0.485	0.4495	0.3143	0.2793	0.2359	0.5459	0.3784	0.484	0.2758	0.4266	0.4999	0.3141	0.3835	0.9177	0.887	0.2364	0.3898	0.5859	0.4227	0.4268	0.264	0.2102	0.3116	0.1901
TAG	TAG52:4FA20:4	uM	1.6855	2.1818	3.5263	2.8932	0.4802	0.9617	2.3786	1.7301	2.0656	2.2331	2.6943	2.4322	1.1592	2.6333	1.7049	1.6682	0.74	0.8392	1.1904	1.3149	1.2329	2.732	1.9397	2.9138	0.9478	0.8262	1.212	1.0562	0.5652	0.575	1.4021	0.9375	1.0487	1.479	1.9693	1.8953	2.3342	2.8971	1.4534	1.5727	0.431	0.4261	0.6869	0.4448	0.8471	1.4026	0.8621
TAG	TAG52:4FA22:1	uM	0.1133	0.1295	0.0823	0.0832	0.076	0.1078	0.0768	0.0924	0.3511	0.345	0.2731	0.2782	0.3228	0.3761	0.0961	0.21	0.0967	0.2127	0.0959	0.1604	0.1021	0.1742	0.1079	0.1296	0.0594	0.064	0.0618	0.0745	0.1579	0.1421	0.2103	0.1759	0.1506	0.2902	0.1192	0.2184	0.1607	0.1694	0.0985	0.1314	0.0995	0.0782	0.0973	0.0654	0.075	0.1204	0.0595
TAG	TAG52:4FA22:4	uM	0.0519	0.0657	0.0339	0.0525	0.034	0.0461	0.0474	0.0485	0.1983	0.161	0.1177	0.1367	0.1284	0.2056	0.0424	0.0806	0.0517	0.0864	0.0403	0.0632	0.075	0.1475	0.0544	0.1044	0.0284	0.0369	0.0236	0.0292	0.0466	0.0579	0.0702	0.0588	0.0562	0.0986	0.0566	0.0823	0.1504	0.3195	0.0465	0.1354	0.0323	0.0346	0.0353	0.0305	0.0388	0.0652	0.0172
TAG	TAG52:5FA14:0	uM	0.1937	0.219	0.1603	0.2226	0.0644	0.0889	0.121	0.0863	0.759	0.4684	0.1733	0.2627	0.605	0.7444	0.1114	0.1853	0.1903	0.328	0.0706	0.1491	0.2501	0.5408	0.1153	0.3466	0.1248	0.1017	0.072	0.0748	0.1689	0.1312	0.1201	0.1145	0.1368	0.3233	0.1365	0.3076	0.5032	0.7022	0.078	0.309	0.1161	0.1692	0.061	0.1263	0.109	0.2013	0.0769
TAG	TAG52:5FA16:0	uM	6.0081	7.4486	3.267	3.8736	2.2899	3.9781	2.6632	2.9761	22.6	23.4608	13.6562	22.3609	18.2935	22.8319	4.5631	15.5329	3.5448	10.1517	3.7639	7.4214	5.4275	7.6001	4.5871	4.8992	2.4842	4.9491	2.2106	4.815	7.0546	9.8273	7.6181	13.0936	6.1258	16.645	4.6904	11.555	9.1879	10.3396	4.2563	6.793	3.5396	3.1676	3.729	2.5215	3.9681	5.1938	1.853
TAG	TAG52:5FA16:1	uM	5.7888	8.5831	3.9452	5.0517	2.9816	4.7416	2.3752	2.9314	19.7967	11.7443	8.1844	7.0181	17.4817	17.7862	3.648	6.9699	4.0864	10.252	3.4865	5.9785	4.2223	5.5069	3.283	3.823	2.4462	2.8906	1.9008	2.428	9.972	6.7414	9.0632	6.0069	5.6766	9.041	3.7222	5.5727	6.3451	5.5917	3.3669	4.0994	5.4078	3.0388	3.8277	2.2053	3.011	5.1899	2.9399
TAG	TAG52:5FA18:1	uM	2.2593	2.7301	1.2794	1.5978	0.9932	1.6634	0.8767	1.0992	7.202	5.0362	2.3526	2.7869	6.7927	7.2039	1.2572	2.0365	1.7247	3.6977	1.0281	1.8367	1.9481	2.814	1.1461	1.5377	1.0182	1.0837	0.6643	0.869	3.3986	2.3309	2.7768	1.8116	1.9787	5.9015	1.2967	3.6142	2.3957	2.3632	0.7841	1.339	1.8435	1.5975	1.0934	1.0687	0.8926	2.3377	0.9852
TAG	TAG52:5FA18:2	uM	11.4667	16.8924	6.8933	8.8645	5.7913	9.3444	5.145	5.9628	42.1911	31.8978	21.1605	26.5277	34.6228	40.5663	8.4094	22.2338	7.7216	22.9681	7.8841	14.1019	8.5306	11.8872	7.6473	8.2552	4.4103	7.3783	3.9285	6.8715	18.3586	16.3363	18.4272	18.8976	12.3129	22.0217	8.4289	14.8079	14.5503	14.3507	7.8831	11.1306	9.3737	5.7695	8.0691	4.4722	7.0765	9.3456	5.2602
TAG	TAG52:5FA18:3	uM	7.0399	9.0506	3.4217	4.2539	2.9124	5.0843	2.789	3.4143	29.9777	27.5205	15.1082	23.3721	23.5968	28.8437	5.1413	16.335	5.2385	13.7469	4.7025	8.4234	7.1444	9.3277	5.292	5.5055	3.3398	5.7671	2.5369	5.2678	10.8775	11.7391	9.5706	14.1879	8.3247	20.5761	5.3104	13.3944	12.3394	12.5733	4.8073	7.6205	5.3253	4.4444	4.7818	3.2156	4.5243	6.693	2.2806
TAG	TAG52:5FA20:3	uM	0.1219	0.1916	0.1681	0.1866	0.0494	0.0748	0.1132	0.0711	0.6554	0.3517	0.1483	0.1834	0.5206	0.5683	0.1118	0.15	0.2005	0.314	0.0797	0.1276	0.1688	0.3131	0.0777	0.1492	0.1195	0.1155	0.0584	0.0578	0.2156	0.1497	0.1395	0.1134	0.104	0.1702	0.0827	0.1271	0.3212	0.3521	0.0542	0.1589	0.1729	0.135	0.0906	0.0862	0.0786	0.0948	0.0946
TAG	TAG52:5FA20:4	uM	1.4285	2.0379	2.5928	2.6018	0.335	0.6741	0.9909	0.7548	2.4509	1.6451	1.427	1.2043	1.5412	2.4182	0.8179	0.8693	0.7358	0.9211	0.769	0.8996	1.1098	2.3921	0.984	1.8022	1.0442	0.8296	0.8282	0.7037	0.7909	0.5829	0.9748	0.6383	0.7859	1.4152	1.0028	1.5617	1.8534	2.2973	0.6127	1.1	0.5655	0.5792	0.5885	0.5617	0.6605	1.3094	0.7528
TAG	TAG52:5FA20:5	uM	0.7641	0.7416	1.1943	1.0525	0.0372	0.072	0.1961	0.1204	0.4896	0.4727	0.4675	0.3185	0.1987	0.3742	0.2595	0.2108	0.1349	0.159	0.1975	0.1523	0.3761	0.6484	0.5743	0.5212	0.2933	0.1946	0.2603	0.186	0.1383	0.1299	0.2835	0.1316	0.244	0.2948	0.3718	0.2769	0.6206	0.6475	0.3052	0.2274	0.0994	0.0872	0.1253	0.0592	0.2085	0.2327	0.2331
TAG	TAG52:5FA22:5	uM	0.2354	0.2513	0.1343	0.1709	0.0757	0.1356	0.1453	0.114	0.7703	0.7107	0.3798	0.5994	0.5533	0.7246	0.1433	0.3803	0.1511	0.3309	0.1255	0.2218	0.2675	0.5518	0.1953	0.3622	0.1157	0.159	0.0854	0.1504	0.2061	0.2629	0.2219	0.3244	0.2075	0.4842	0.1752	0.3933	0.4527	0.6851	0.1243	0.3621	0.1136	0.1185	0.1196	0.0977	0.1237	0.223	0.0708
TAG	TAG52:6FA14:0	uM	0.1718	0.1899	0.1643	0.2136	0.036	0.0394	0.0685	0.0472	0.365	0.2154	0.1002	0.1585	0.238	0.3485	0.0792	0.132	0.0758	0.1545	0.0451	0.0873	0.1688	0.3017	0.0907	0.2028	0.0865	0.072	0.0544	0.0587	0.0898	0.0867	0.0816	0.0978	0.0852	0.1611	0.104	0.201	0.3292	0.4665	0.0618	0.2122	0.0546	0.0706	0.0316	0.0589	0.0983	0.1464	0.0722
TAG	TAG52:6FA16:0	uM	0.4362	0.4715	0.3323	0.3666	0.0713	0.1392	0.1217	0.1214	1.5113	1.6449	0.4887	1.3543	1.1387	1.6794	0.2138	0.7837	0.2362	0.5622	0.1494	0.2459	0.4676	0.6642	0.2478	0.3346	0.2126	0.3496	0.1283	0.2999	0.4588	0.5897	0.2998	0.6552	0.2966	1.5054	0.1922	0.8653	0.7688	0.7873	0.157	0.3672	0.1806	0.2132	0.1555	0.1444	0.2529	0.5201	0.1268
TAG	TAG52:6FA16:1	uM	0.9159	1.365	0.624	0.7945	0.2499	0.4922	0.1813	0.2624	3.0448	1.8106	0.8955	1.1157	2.9115	2.8607	0.3968	0.992	0.5288	1.324	0.3392	0.5834	0.6423	0.7519	0.3689	0.4168	0.4207	0.5375	0.2148	0.3719	1.4367	1.0101	0.9517	0.8738	0.5442	1.4757	0.3156	0.7579	0.9109	0.7796	0.308	0.4227	0.7102	0.4193	0.406	0.2641	0.3656	0.8018	0.3284
TAG	TAG52:6FA18:1	uM	0.2767	0.2528	0.2556	0.2665	0.0678	0.1129	0.1485	0.1335	0.5069	0.361	0.1385	0.2164	0.4606	0.5462	0.1747	0.2105	0.132	0.4191	0.0785	0.2272	0.1616	0.2904	0.0849	0.1666	0.1051	0.1208	0.0755	0.1315	0.239	0.1815	0.1751	0.1708	0.1542	0.6842	0.1246	0.4288	0.2331	0.2817	0.0841	0.1705	0.112	0.1269	0.0676	0.0984	0.0923	0.1495	0.1548
TAG	TAG52:6FA18:2	uM	1.0155	1.6519	0.6379	0.8741	0.3487	0.583	0.3582	0.4162	3.8635	2.2783	1.1472	1.4877	3.6346	3.6704	0.6168	1.5112	0.6685	2.0294	0.4497	0.9387	0.7888	0.9817	0.4298	0.5594	0.4091	0.6066	0.244	0.4991	1.7745	1.4128	1.212	1.3605	0.7955	1.9859	0.4736	1.1196	1.3768	1.2727	0.455	0.7449	0.7525	0.5058	0.4842	0.38	0.4983	0.8305	0.4302
TAG	TAG52:6FA18:3	uM	1.1981	1.7421	0.5609	0.7361	0.3133	0.6692	0.2591	0.3875	4.9352	4.2852	1.5208	3.0588	4.6903	5.4301	0.6084	2.222	0.7942	2.1129	0.5176	0.9299	0.9896	1.28	0.5625	0.5917	0.5358	0.9565	0.2871	0.7468	2.0662	1.8244	1.3811	1.9609	0.8505	3.8096	0.4893	2.134	1.6345	1.519	0.437	0.8203	0.91	0.7088	0.5595	0.4622	0.6245	1.4464	0.3605
TAG	TAG52:6FA20:4	uM	0.4245	0.7244	1.1156	1.0216	0.1282	0.2114	0.5191	0.3231	0.9906	0.6077	0.3361	0.5502	0.624	0.9776	0.3837	0.5169	0.2411	0.474	0.2083	0.4092	0.3263	0.7786	0.2172	0.5938	0.3032	0.2744	0.2131	0.2153	0.3264	0.2874	0.3032	0.4071	0.1983	0.5129	0.2873	0.5838	0.7241	0.9971	0.1817	0.5095	0.1751	0.1969	0.1259	0.2091	0.2763	0.4107	0.4744
TAG	TAG52:6FA20:5	uM	0.7292	0.7249	0.93	0.9752	0.0245	0.0517	0.085	0.0606	0.5477	0.366	0.2358	0.1903	0.2446	0.3591	0.147	0.124	0.1503	0.1851	0.1214	0.108	0.3762	0.59	0.2805	0.3441	0.3556	0.2234	0.1892	0.1365	0.2061	0.1342	0.2116	0.0995	0.176	0.2604	0.1878	0.204	0.5018	0.5244	0.1342	0.1566	0.1432	0.1081	0.1106	0.0739	0.1501	0.2023	0.2
TAG	TAG52:6FA22:6	uM	0.2442	0.2187	0.2492	0.2901	0.0329	0.0344	0.1416	0.0589	0.3044	0.223	0.1192	0.1808	0.2258	0.3676	0.1294	0.1711	0.0601	0.1132	0.0474	0.0731	0.2987	0.4757	0.1993	0.3513	0.119	0.0887	0.092	0.0984	0.0773	0.0719	0.1126	0.0816	0.1285	0.3376	0.2073	0.4097	0.5262	0.8726	0.1052	0.487	0.0567	0.0653	0.0488	0.0661	0.1726	0.4684	0.155
TAG	TAG52:7FA16:0	uM	0.179	0.2894	0.1527	0.1575	0.1782	0.1753	0.2351	0.2494	0.3742	1.5866	0.2541	0.9589	0.2927	1.1877	0.1328	0.2699	0.3009	0.5053	0.1194	0.3039	0.3019	1.2046	0.2115	1.035	0.1791	0.176	0.1423	0.1718	0.1457	0.1973	0.1531	0.2947	0.1775	0.2399	0.1306	0.1749	0.4763	0.4774	0.0978	0.2851	0.1306	0.3073	0.1042	0.1782	0.1945	0.2468	0.0835
TAG	TAG52:7FA18:1	uM	0.1464	0.1352	0.1505	0.1482	0.097	0.139	0.1667	0.1555	0.2636	0.4989	0.1908	0.3297	0.2331	0.5101	0.1078	0.1347	0.1864	0.2595	0.0985	0.1783	0.1798	0.5438	0.139	0.3812	0.1044	0.1005	0.0936	0.1087	0.1086	0.0986	0.1341	0.1099	0.1627	0.4333	0.112	0.2936	0.2587	0.2763	0.0839	0.1951	0.0839	0.1448	0.0815	0.1063	0.102	0.2335	0.1105
TAG	TAG52:7FA20:5	uM	0.2504	0.2652	0.4359	0.4585	0.0103	0.0198	0.058	0.0315	0.2639	0.1835	0.0684	0.1075	0.1152	0.1755	0.077	0.0842	0.0557	0.1158	0.04	0.0508	0.1316	0.2384	0.0681	0.1278	0.0995	0.0777	0.0558	0.0426	0.096	0.0741	0.0783	0.0638	0.0587	0.1006	0.0562	0.0765	0.2115	0.2427	0.0475	0.0803	0.049	0.0524	0.029	0.0333	0.0771	0.0811	0.1661
TAG	TAG52:7FA22:6	uM	0.1391	0.1114	0.1991	0.2614	0.026	0.0212	0.104	0.0348	0.127	0.0856	0.0484	0.0782	0.1231	0.1657	0.0945	0.0753	0.0427	0.0877	0.0237	0.0497	0.1782	0.2964	0.0735	0.1859	0.0702	0.0584	0.0555	0.0547	0.0477	0.0415	0.0659	0.0505	0.0801	0.511	0.0959	0.6187	0.1932	0.587	0.0448	0.5054	0.0349	0.0633	0.0297	0.0746	0.0852	0.629	0.1473
TAG	TAG52:8FA16:1	uM	0.0467	0.0654	0.0444	0.0494	0.0251	0.0481	0.0409	0.0435	0.1022	0.13	0.0526	0.0744	0.092	0.1704	0.0254	0.033	0.0662	0.078	0.0318	0.0417	0.074	0.2004	0.0499	0.1591	0.0583	0.0447	0.0395	0.0349	0.0511	0.0397	0.046	0.0298	0.0521	0.0408	0.0254	0.0283	0.0852	0.0666	0.019	0.0316	0.0524	0.0505	0.0267	0.0324	0.0335	0.0654	0.0305
TAG	TAG52:8FA18:2	uM	0.0797	0.0986	0.1097	0.1067	0.0445	0.0711	0.0939	0.078	0.196	0.2867	0.1458	0.2649	0.1485	0.3099	0.0899	0.1401	0.0878	0.1631	0.0679	0.129	0.0917	0.2291	0.088	0.1688	0.051	0.0653	0.0452	0.0598	0.0746	0.0837	0.0872	0.1206	0.0806	0.1662	0.0598	0.1256	0.1627	0.2046	0.0706	0.1385	0.0497	0.0528	0.0491	0.0439	0.0795	0.0964	0.0681
TAG	TAG53:0FA16:0	uM	0.8902	0.9251	1.0621	1.0912	0.1056	0.1407	0.2406	0.2031	0.8786	1.0125	0.5399	0.6778	0.5056	0.8496	0.3633	0.4708	0.1822	0.4289	0.2282	0.326	0.5138	0.7043	0.5449	0.644	0.3519	0.2983	0.3373	0.3509	0.276	0.2828	0.444	0.3634	0.4246	0.621	0.4467	0.5993	0.7934	0.734	0.3962	0.399	0.1869	0.2204	0.2055	0.1482	0.3509	0.4105	0.3754
TAG	TAG53:1FA16:0	uM	0.2226	0.4372	0.1703	0.2046	0.3298	0.2117	0.2032	0.3321	0.4255	1.3342	0.2553	0.8072	0.376	1.2069	0.1168	0.342	0.2901	0.9772	0.1548	0.5114	0.3023	1.1749	0.2215	0.9404	0.1651	0.1784	0.1325	0.2098	0.152	0.2482	0.1747	0.3222	0.3128	0.5252	0.1389	0.398	0.3913	0.484	0.0962	0.3383	0.1599	0.446	0.1253	0.3017	0.1851	0.3268	0.0785
TAG	TAG53:1FA17:0	uM	0.2798	0.2619	0.1325	0.1621	0.3625	0.3981	0.4151	0.389	0.6406	1.6834	0.3948	0.8787	0.6614	1.215	0.229	0.3213	0.5609	0.8056	0.2336	0.53	0.4888	1.3139	0.3375	1.1025	0.2587	0.2329	0.2451	0.2636	0.2849	0.2441	0.2871	0.3229	0.4792	0.7166	0.3582	0.5741	0.6731	0.475	0.1928	0.3022	0.2621	0.5357	0.1973	0.3245	0.2573	0.3356	0.1414
TAG	TAG53:1FA18:0	uM	0.2566	0.3039	0.1187	0.1403	0.2585	0.288	0.2974	0.2764	0.5146	2.1281	0.3049	1.0971	0.5507	1.3184	0.1711	0.3302	0.5072	0.7752	0.1687	0.4818	0.4131	1.4696	0.2464	1.234	0.2164	0.1979	0.1828	0.2042	0.2357	0.2273	0.2182	0.3281	0.3418	0.5959	0.2177	0.4529	0.6396	0.4918	0.136	0.2874	0.1999	0.5178	0.1435	0.3078	0.2347	0.2961	0.1013
TAG	TAG53:1FA18:1	uM	0.5362	0.5887	0.2793	0.3075	0.6718	0.6438	0.5507	0.6438	1.1756	2.6519	0.687	1.5635	1.1821	2.3529	0.3447	0.5802	0.9632	1.6573	0.4015	1.063	0.8098	2.4394	0.5519	1.9292	0.3931	0.3718	0.3547	0.3814	0.4726	0.4553	0.5093	0.5552	0.8366	1.2962	0.5092	0.9929	1.0198	0.8553	0.2677	0.5582	0.4423	0.8979	0.3129	0.5915	0.4308	0.6134	0.2401
TAG	TAG53:2FA16:0	uM	0.4807	0.7734	0.3152	0.3484	0.7624	0.5682	0.6248	0.6951	1.1015	2.2517	0.9705	1.795	1.2448	2.5332	0.3893	0.8929	0.7038	2.0852	0.4628	1.3625	0.6685	2.0077	0.6319	1.5392	0.3459	0.3717	0.3711	0.4466	0.426	0.6282	0.6634	0.7048	0.5765	1.2009	0.4781	0.984	0.9305	1.0715	0.3637	0.7424	0.5026	0.7192	0.4797	0.5619	0.4608	0.6146	0.1911
TAG	TAG53:2FA17:0	uM	1.903	1.5925	0.948	0.946	2.6717	2.6884	2.474	2.469	4.8015	6.0849	2.9894	4.086	5.2967	6.614	1.671	2.0617	3.5597	4.9584	1.8611	3.5736	2.8645	5.6303	2.2604	4.1987	1.388	1.253	1.4662	1.392	2.0719	1.5632	2.3759	1.6311	3.3344	4.8466	2.4467	3.8568	3.4266	2.9572	1.4015	1.8709	1.8378	2.7426	1.6106	1.8612	1.5515	2.035	1.0002
TAG	TAG53:2FA18:0	uM	0.5783	0.6586	0.4809	0.4993	0.594	0.6046	0.6201	0.6428	0.905	1.9001	0.6705	1.344	0.9018	1.4968	0.5101	0.7028	0.7753	1.0418	0.5274	0.7945	0.7159	1.4295	0.5899	1.202	0.5339	0.4944	0.4892	0.5324	0.6399	0.5854	0.6197	0.7139	0.6654	0.8909	0.5453	0.7534	0.8718	0.7907	0.4753	0.6304	0.5415	0.7206	0.5108	0.5932	0.5667	0.6019	0.4382
TAG	TAG53:2FA18:1	uM	3.6209	3.1543	1.833	1.9824	4.9463	4.873	4.1219	4.284	8.8452	11.3625	5.4569	7.602	9.9633	13.1606	2.8798	3.6843	6.8926	9.5872	3.2496	6.6751	5.4308	11.3329	4.1634	7.9734	2.506	2.2048	2.3801	2.2755	3.8476	2.9773	4.3663	2.9945	5.956	8.952	4.192	7.1138	6.3576	5.5051	2.251	3.3761	3.6478	5.1735	2.7897	3.5558	2.6802	3.7492	1.8749
TAG	TAG53:2FA18:2	uM	0.3133	0.4282	0.2029	0.2362	0.3763	0.334	0.3296	0.3414	0.8057	1.5781	0.4797	1.2662	0.7348	1.4254	0.236	0.6056	0.449	1.0305	0.2657	0.6774	0.4223	1.0243	0.3215	0.8613	0.1961	0.1975	0.1722	0.2343	0.3618	0.4335	0.3271	0.5867	0.416	0.5691	0.2616	0.4234	0.664	0.6186	0.2271	0.4031	0.2247	0.3432	0.195	0.251	0.3412	0.2939	0.1645
TAG	TAG53:3FA16:0	uM	0.3563	0.5779	0.2567	0.2889	0.4928	0.4046	0.4906	0.4966	0.9397	1.5897	0.8302	1.4725	1.0172	1.985	0.3601	0.9809	0.4445	1.6489	0.4263	1.114	0.4682	1.111	0.4211	0.8824	0.246	0.2771	0.2584	0.3857	0.3905	0.6284	0.5552	0.6932	0.4244	0.9521	0.3745	0.7219	0.7364	0.8418	0.3772	0.6348	0.3892	0.4275	0.4278	0.3551	0.3894	0.42	0.1697
TAG	TAG53:3FA17:0	uM	2.1031	2.0667	1.0995	1.2309	2.3168	2.6541	2.5287	2.3359	6.0778	6.242	3.6599	4.7193	6.111	7.2304	2.029	3.267	3.0621	5.6217	2.2027	4.4226	2.7704	4.6085	2.1933	3.5314	1.1238	1.2443	1.2147	1.4002	2.6678	2.3034	2.7521	2.6045	3.3169	4.185	2.3121	3.2267	3.9042	3.3829	1.8751	2.4855	1.7687	2.1118	1.665	1.6015	1.8271	1.9094	1.2555
TAG	TAG53:3FA18:0	uM	6.3755	6.6547	6.2269	6.6019	6.5932	6.4472	6.4177	6.3898	6.5947	6.6548	6.3379	6.457	6.6128	6.767	6.3097	6.5438	6.411	6.4787	6.4994	6.3466	6.5708	6.5987	6.4569	6.6733	6.4951	6.487	6.1619	6.5708	6.7534	6.4496	6.6397	6.4109	6.497	6.7068	6.3665	6.5274	6.6983	6.3579	6.3335	6.2647	6.277	6.4205	6.4176	6.2569	6.2683	6.3839	6.0875
TAG	TAG53:3FA18:1	uM	7.6639	7.6954	6.341	6.511	8.4881	8.6694	7.6095	7.7096	13.1315	13.5418	9.4834	11.2503	14.0886	15.9752	7.3024	8.5718	9.4015	13.6309	7.5173	10.3943	8.6131	12.2111	7.8496	9.9534	6.4692	6.5217	6.2338	6.5855	8.7698	7.7711	9.2831	7.8755	9.0527	11.8792	7.8571	10.3295	10.1528	8.7361	6.6069	7.6069	7.6934	8.6941	7.0155	7.0666	6.7898	7.5419	6.1335
TAG	TAG53:3FA18:2	uM	2.1628	2.2321	1.1444	1.2953	2.2658	2.4579	2.142	2.0682	6.0529	6.3678	3.6177	5.355	6.258	7.6981	1.7588	3.4241	3.0481	6.0952	2.0446	4.4167	2.7564	5.0464	2.2009	3.6263	1.0734	1.1837	1.0921	1.2859	2.6524	2.4723	2.7462	2.7469	3.0604	4.1175	1.993	2.8968	4.0429	3.468	1.6813	2.4673	1.768	2.0693	1.5679	1.5453	1.8077	1.8162	1.0989
TAG	TAG53:4FA16:0	uM	0.1425	0.1838	0.1149	0.1361	0.1127	0.1064	0.1573	0.1478	0.3506	0.4891	0.2963	0.4756	0.3605	0.6723	0.1393	0.3797	0.1368	0.4854	0.167	0.3208	0.1732	0.3422	0.1372	0.2583	0.1123	0.1106	0.0999	0.1471	0.131	0.2186	0.1987	0.2505	0.1502	0.3286	0.125	0.2317	0.267	0.2608	0.1503	0.2067	0.1308	0.1259	0.1498	0.104	0.1483	0.1428	0.0828
TAG	TAG53:4FA17:0	uM	0.8689	0.9391	0.4722	0.5547	0.6722	0.8362	0.8207	0.7976	2.6295	2.5881	1.4173	2.2979	2.4737	2.9934	0.7713	1.82	0.9109	2.3264	0.8045	1.7371	0.9638	1.5087	0.768	1.1414	0.394	0.5977	0.4205	0.6084	1.1954	1.2349	1.0404	1.6134	1.0162	1.5035	0.6766	1.025	1.6214	1.3785	0.8357	1.1033	0.6194	0.6501	0.5935	0.522	0.8082	0.7295	0.5033
TAG	TAG53:4FA18:0	uM	0.9846	1.0364	0.9975	1.0251	1.0238	0.9702	0.9869	0.9824	1.0153	1.0747	0.9904	1.0472	0.9766	1.0462	0.9361	0.9315	0.9556	0.9894	1.007	0.9349	1.0187	1.0355	1.0129	1.0426	1.0114	0.9673	0.9667	0.9887	1.0102	0.9751	0.9979	0.9695	1.0159	1.037	0.9892	1.0084	1.024	0.9838	0.9912	0.9834	0.9713	0.9441	1.0094	0.9717	0.9926	1.0108	0.9613
TAG	TAG53:4FA18:1	uM	14.4323	15.02	14.4256	14.5587	14.6832	14.1069	14.3667	14.4065	16.1099	16.4022	15.0398	15.8176	16.7615	17.3838	14.0583	14.68	14.5992	16.4037	14.6988	14.7426	14.831	15.195	14.0764	14.7509	14.6889	13.8365	14.1092	14.3736	15.1285	14.4056	15.1333	14.8083	14.7162	15.5684	13.8092	14.2776	15.0517	14.5168	14.1443	14.05	14.7155	14.199	14.709	13.9205	13.9117	14.0334	13.9141
TAG	TAG53:4FA18:2	uM	2.1119	2.4858	1.4046	1.5232	1.8813	2.1884	1.8709	1.8236	6.0183	5.5275	3.3075	4.902	5.9661	6.7814	1.901	3.9954	2.4712	5.5989	2.0023	4.0465	2.223	3.4496	1.8817	2.6167	1.0923	1.4041	1.1484	1.3795	2.9627	2.8322	2.9699	3.4714	2.4363	3.3267	1.757	2.3831	3.5288	2.935	1.7842	2.4194	1.7809	1.7827	1.6742	1.4525	1.9095	1.7228	1.3512
TAG	TAG53:4FA18:3	uM	0.2364	0.2356	0.0934	0.1061	0.1169	0.173	0.1091	0.1351	0.7294	0.9785	0.2754	0.6851	0.8161	1.015	0.1383	0.367	0.2821	0.542	0.1339	0.2895	0.3382	0.5333	0.1621	0.2842	0.1161	0.1571	0.0805	0.1273	0.2826	0.2881	0.1949	0.3258	0.2363	0.5998	0.1247	0.3845	0.4628	0.3804	0.1242	0.1774	0.1531	0.2461	0.1098	0.1441	0.1705	0.2087	0.0767
TAG	TAG53:4FA20:4	uM	0.1166	0.1634	0.1886	0.1581	0.0407	0.0557	0.1353	0.1118	0.1256	0.1557	0.097	0.1388	0.0817	0.186	0.0802	0.0855	0.0572	0.0772	0.0612	0.0775	0.1127	0.246	0.117	0.2288	0.0647	0.0645	0.066	0.0694	0.0462	0.0431	0.0638	0.061	0.0582	0.0651	0.0685	0.0738	0.158	0.1422	0.066	0.0796	0.0316	0.0372	0.0336	0.0335	0.0697	0.0768	0.0632
TAG	TAG53:5FA18:1	uM	7.5083	7.6757	7.3904	7.6311	7.6125	7.1237	7.3513	7.3654	7.6892	7.9476	7.7664	7.8696	7.8952	7.784	7.4053	7.5623	7.1369	7.6564	7.526	7.1755	7.5915	7.6878	7.2738	7.6723	7.6948	7.2343	7.1434	7.5174	7.5903	7.4803	7.3517	7.397	7.7996	7.6384	7.0886	7.3943	7.4352	7.3775	7.265	7.2646	7.2189	7.5286	7.5321	7.1106	7.2575	7.3001	7.1301
TAG	TAG53:5FA18:2	uM	9.7668	10.0127	9.3844	9.6599	9.8051	9.4694	9.4967	9.4536	10.8355	10.813	10.2478	10.8628	11.0052	11.3498	9.4768	10.2325	9.4992	10.5541	9.477	9.5962	9.7467	9.8823	9.2391	9.7353	9.7687	9.3564	9.1378	9.6655	10.1877	9.9265	9.7016	10.0952	9.9702	9.7152	9.3251	9.3828	9.7353	9.5531	9.5407	9.5303	9.3261	9.5968	9.756	9.1778	9.3246	9.4625	9.015
TAG	TAG53:5FA18:3	uM	0.2774	0.3195	0.1677	0.1865	0.182	0.2329	0.1682	0.1847	0.8322	0.9118	0.3314	0.6933	0.9303	1.0015	0.2132	0.4409	0.303	0.5819	0.1965	0.3264	0.3387	0.4629	0.2088	0.2848	0.197	0.2303	0.1545	0.2159	0.3846	0.413	0.2676	0.4608	0.2662	0.6125	0.1786	0.4234	0.4609	0.3998	0.1706	0.2474	0.2333	0.2983	0.1879	0.1993	0.2459	0.2534	0.1644
TAG	TAG53:5FA20:4	uM	0.2979	0.3363	0.3294	0.3574	0.0991	0.1516	0.2077	0.1738	0.3102	0.3091	0.2074	0.2418	0.2387	0.3906	0.1498	0.184	0.1511	0.1806	0.138	0.1906	0.2297	0.4629	0.1975	0.3916	0.1504	0.1344	0.1149	0.1278	0.1088	0.1141	0.1305	0.1217	0.1121	0.1497	0.1331	0.1499	0.2925	0.2499	0.1256	0.1371	0.0731	0.0953	0.0814	0.0878	0.1346	0.1534	0.1231
TAG	TAG53:6FA18:1	uM	2.2575	2.3323	2.1313	2.2839	2.3749	2.2093	2.2363	2.2356	2.2393	2.4119	2.3185	2.3849	2.2305	2.3066	2.1852	2.2411	2.1639	2.2764	2.1762	2.184	2.2834	2.2418	2.2027	2.3522	2.2118	2.123	2.0447	2.184	2.266	2.1766	2.0861	2.2351	2.3022	2.2566	2.1879	2.223	2.183	2.1602	2.1302	2.1651	2.1894	2.1744	2.2267	2.1713	2.2005	2.1334	2.0841
TAG	TAG53:6FA18:2	uM	1.3192	1.4779	1.2641	1.3621	1.325	1.3229	1.3367	1.2736	1.5688	1.5539	1.4584	1.5317	1.6348	1.6233	1.3037	1.4094	1.3162	1.5097	1.292	1.3025	1.4166	1.4533	1.2906	1.3472	1.3013	1.2703	1.1914	1.3364	1.373	1.3914	1.2725	1.5063	1.2943	1.4742	1.2901	1.3624	1.3981	1.2958	1.2908	1.2913	1.2858	1.3194	1.2995	1.2348	1.3329	1.2933	1.2235
TAG	TAG53:6FA18:3	uM	2.4709	2.5704	2.4596	2.5363	2.5655	2.4767	2.4599	2.4542	2.6648	2.7758	2.5641	2.7667	2.7335	2.7218	2.3648	2.5076	2.4438	2.5163	2.439	2.3548	2.63	2.5783	2.4834	2.5398	2.5071	2.2404	2.3176	2.4428	2.6331	2.4547	2.3677	2.6128	2.5073	2.5823	2.4086	2.4312	2.4952	2.4079	2.3991	2.4207	2.3602	2.4058	2.4562	2.4523	2.4025	2.4156	2.4269
TAG	TAG53:6FA20:4	uM	0.1585	0.2137	0.1892	0.2075	0.0543	0.0905	0.1095	0.1064	0.1994	0.1748	0.1147	0.1665	0.1307	0.2329	0.0948	0.1503	0.0729	0.1278	0.0703	0.1244	0.1143	0.2172	0.0803	0.1865	0.0777	0.0782	0.0574	0.0776	0.0722	0.0819	0.0762	0.1243	0.0674	0.119	0.0679	0.1073	0.1485	0.1263	0.0758	0.0938	0.0361	0.0534	0.0441	0.0564	0.0959	0.11	0.0861
TAG	TAG53:7FA18:3	uM	0.2851	0.3012	0.2874	0.2695	0.2728	0.2683	0.2659	0.2823	0.2855	0.3113	0.2645	0.2995	0.3294	0.3123	0.2775	0.2877	0.2866	0.2815	0.2619	0.2545	0.2869	0.2836	0.255	0.2802	0.2906	0.2806	0.2587	0.2845	0.2757	0.2733	0.2774	0.2878	0.2876	0.2911	0.2496	0.2561	0.2907	0.2656	0.2787	0.2647	0.2692	0.2681	0.2582	0.2678	0.244	0.2622	0.251
TAG	TAG54:0FA16:0	uM	0.1346	0.1587	0.0674	0.1057	0.069	0.0646	0.0613	0.078	0.1354	0.7692	0.0675	0.4841	0.1016	0.5341	0.0375	0.1506	0.1189	1.1855	0.046	0.7066	0.1339	0.9738	0.0951	0.6375	0.0646	0.0798	0.0491	0.0991	0.0589	0.1048	0.0671	0.3793	0.0893	0.2029	0.0541	0.153	0.2076	0.1831	0.0463	0.171	0.0551	0.2441	0.0366	0.1415	0.0992	0.0982	0.0366
TAG	TAG54:0FA18:0	uM	0.1926	0.4211	0.0935	0.1472	0.2259	0.2471	0.2277	0.3097	0.3652	7.3476	0.1872	2.4199	0.2936	1.4847	0.1047	0.3975	0.558	1.1029	0.1166	0.6282	0.3334	2.0783	0.1877	2.2811	0.213	0.2158	0.1827	0.2505	0.175	0.1961	0.1621	0.7421	0.3411	1.2241	0.2443	1.0512	0.5312	0.4752	0.0899	0.426	0.1614	1.7712	0.1075	0.7658	0.2336	0.3043	0.0743
TAG	TAG54:1FA16:0	uM	0.3794	0.4318	0.192	0.2474	0.4891	0.4463	0.3812	0.4614	0.7642	2.2265	0.4289	1.2721	0.6982	1.7924	0.2117	0.5799	0.5595	3.569	0.2836	2.2764	0.4788	2.5913	0.4061	1.9074	0.3113	0.3776	0.2904	0.4644	0.2889	0.434	0.3607	0.8986	0.4598	1.227	0.3344	1.0458	0.6539	0.7601	0.1875	0.5827	0.3782	1.0159	0.2402	0.6465	0.3202	0.4218	0.1453
TAG	TAG54:1FA18:0	uM	1.9019	3.2577	0.951	1.1034	2.8578	2.7867	2.5473	3.1594	3.4064	33.2194	2.0496	12.3205	3.2386	10.4699	1.3497	3.237	4.1094	10.0019	1.2395	5.9927	2.231	12.3338	1.5771	12.2761	1.6699	1.6538	1.8195	1.9814	1.6551	1.7073	2.1235	4.1524	3.7583	13.8083	3.0274	12.515	3.8504	3.8851	0.8992	3.421	1.4451	11.0193	1.0317	5.6642	1.6436	2.9528	0.7426
TAG	TAG54:1FA18:1	uM	2.0275	2.7226	1.0511	1.162	3.0837	2.9792	2.5351	3.1551	3.5086	18.5776	2.2653	8.7349	3.3387	9.6464	1.4399	2.991	3.8318	11.724	1.4602	7.4613	2.2701	11.1926	1.7384	9.5879	1.5749	1.6673	1.8677	2.1055	1.741	1.8071	2.3644	3.7243	3.7601	12.2883	3.1971	11.4463	3.4056	3.5565	0.9477	3.0484	1.5629	7.5292	1.1938	4.3161	1.5902	2.8334	0.8491
TAG	TAG54:1FA20:0	uM	0.5061	0.5386	0.2692	0.311	0.6912	0.6682	0.5749	0.6563	1.0344	2.4793	0.747	1.4645	0.9199	2.2347	0.351	0.7237	0.7803	4.2825	0.4802	2.7107	0.6463	3.0973	0.6315	2.4461	0.393	0.4684	0.3654	0.5736	0.4705	0.5562	0.6363	1.0959	0.7657	1.7182	0.633	1.4106	0.854	0.9378	0.2869	0.7284	0.4655	1.1825	0.4038	0.7841	0.426	0.6042	0.2147
TAG	TAG54:1FA20:1	uM	0.1306	0.139	0.0728	0.091	0.188	0.2331	0.1866	0.1993	0.2992	0.6137	0.2329	0.4275	0.3868	0.6644	0.1136	0.2141	0.2475	0.5852	0.1247	0.4286	0.1543	0.4779	0.13	0.3371	0.1249	0.1017	0.1134	0.1252	0.1191	0.1169	0.1797	0.187	0.1962	0.3316	0.1987	0.2756	0.2605	0.2624	0.0894	0.1825	0.2152	0.3059	0.1358	0.2201	0.1226	0.1573	0.0525
TAG	TAG54:2FA16:0	uM	1.1493	1.0978	0.5837	0.6791	1.8507	1.9516	1.4763	1.5663	3.164	4.366	2.1046	3.0945	3.7593	4.6997	1.0244	1.7991	1.822	5.5718	1.088	3.962	1.394	3.2857	1.139	2.1913	0.9649	0.8619	0.9357	0.9372	1.0368	1.1401	1.6366	1.5487	1.854	3.2768	1.6298	2.5233	2.0695	2.0699	0.8417	1.5356	2.0177	2.3977	1.3149	1.7189	0.9509	1.28	0.4909
TAG	TAG54:2FA18:0	uM	10.9257	13.8378	5.8261	6.0393	19.3365	16.9238	13.8889	16.6973	19.859	63.454	13.3994	34.6606	19.7682	43.2971	8.6749	15.8976	18.0621	52.3326	8.526	35.2994	10.7645	41.3306	8.9455	33.8367	7.1361	7.6718	9.3783	10.1191	10.4209	10.0129	15.3772	17.9003	21.2102	70.0448	19.1434	64.9225	15.9519	17.4902	5.5946	14.9708	8.5163	27.8962	7.2646	20.3684	7.4412	15.6527	5.512
TAG	TAG54:2FA18:1	uM	20.8729	22.6287	11.0858	10.8345	40.37	34.7121	25.6959	32.0186	39.1141	93.7925	26.8107	53.7398	39.6812	78.5063	17.5746	25.5786	35.2991	99.0214	16.7925	67.9847	19.266	75.3998	17.3401	57.5461	13.3821	13.9715	18.7853	18.6327	20.222	17.5557	32.2081	28.513	41.08	133.165	39.3944	129.251	27.6335	30.9355	10.658	25.1882	17.0578	50.7561	14.6456	37.3039	13.4422	31.9843	11.5845
TAG	TAG54:2FA18:2	uM	1.3878	2.1517	0.7864	0.8289	1.7785	1.7273	1.5925	1.8002	3.0936	10.7887	1.9593	7.208	2.4557	6.1093	1.0929	3.4081	1.8994	6.9368	1.1445	4.7288	1.4505	4.7555	1.2078	3.8822	0.7917	1.1734	0.963	1.4481	1.58	1.8481	1.9438	3.9438	2.4173	5.703	1.8723	4.449	2.328	2.7951	0.8509	2.3843	1.0324	2.4762	0.8589	2.1407	1.3284	1.454	0.6631
TAG	TAG54:2FA20:0	uM	0.3214	0.4363	0.2142	0.2562	0.3793	0.4065	0.3238	0.3691	0.7908	1.3893	0.4993	1.0641	0.6225	1.3411	0.2354	0.6897	0.4003	2.7036	0.3429	1.7252	0.3421	1.3073	0.3383	0.9945	0.2137	0.3046	0.2158	0.4059	0.4077	0.5459	0.4764	0.961	0.4205	0.8818	0.3285	0.6137	0.5339	0.6467	0.2219	0.5057	0.2813	0.4433	0.2591	0.3982	0.2953	0.3467	0.17
TAG	TAG54:2FA20:1	uM	1.1411	1.0508	0.6231	0.6543	1.9115	2.0906	1.4841	1.6466	2.9223	3.6465	2.1446	2.5873	3.3444	4.5075	1.0607	1.5472	1.8491	4.5862	1.1417	3.3128	1.2759	3.0094	1.1754	1.9607	0.8879	0.7434	0.9414	0.9227	1.1203	0.9341	1.772	1.2104	1.7412	3.2075	1.701	2.5118	1.9269	2.0164	0.901	1.393	1.9733	2.5331	1.3382	1.7563	0.8942	1.2988	0.5198
TAG	TAG54:2FA20:2	uM	0.1431	0.1585	0.097	0.091	0.17	0.216	0.1802	0.1571	0.392	0.403	0.2357	0.2698	0.4791	0.4847	0.1283	0.1712	0.2635	0.2173	0.114	0.1631	0.1767	0.2818	0.1144	0.2157	0.126	0.0897	0.1105	0.0948	0.1514	0.1096	0.1779	0.1019	0.1804	0.2121	0.152	0.1827	0.2935	0.2601	0.122	0.1658	0.2284	0.2131	0.1509	0.1316	0.1115	0.1136	0.0602
TAG	TAG54:3FA16:0	uM	1.9844	1.9607	1.1194	1.194	2.4857	2.8249	2.0681	2.0441	6.2818	5.5744	3.6765	3.9778	7.0168	7.005	1.8472	3.0298	2.6386	4.3425	1.6777	3.3616	2.077	3.1961	1.6648	2.2408	1.3266	1.1169	1.259	1.1911	2.1973	1.7159	2.6618	1.7646	2.6872	3.6004	2.2389	2.6207	3.8388	3.5524	1.7045	2.4524	3.1295	2.7002	2.1574	1.8836	1.4696	1.6764	0.8035
TAG	TAG54:3FA16:1	uM	0.1975	0.2396	0.1459	0.157	0.2375	0.3081	0.1461	0.1858	0.4533	0.4632	0.1859	0.2244	0.5519	0.6572	0.1279	0.1629	0.3013	0.6043	0.173	0.3576	0.181	0.442	0.1233	0.2644	0.1529	0.1313	0.1238	0.1287	0.275	0.1822	0.2888	0.1668	0.2363	0.4099	0.1584	0.2807	0.202	0.2016	0.0795	0.1485	0.4233	0.4716	0.1829	0.2691	0.1303	0.2558	0.1212
TAG	TAG54:3FA18:0	uM	13.1809	17.7221	8.0103	8.0833	19.2458	17.4577	15.0488	17.3577	29.751	58.5558	19.9806	44.2567	26.026	50.2363	11.3944	27.8328	16.9191	55.1728	11.5551	39.5893	13.23	32.6245	11.1669	26.8087	6.3892	9.3292	8.8593	12.4645	15.6156	17.0901	22.4347	28.4745	24.2144	57.9711	19.9548	48.0817	18.5868	23.0886	8.5438	20.6957	10.561	20.0803	9.3861	17.9659	10.5134	14.6014	7.181
TAG	TAG54:3FA18:1	uM	84.9368	83.9543	58.3578	47.3721	178.139	146.926	102.509	120.749	176.734	250.528	126.8	172.773	180.918	277.051	93.4209	101.523	132.736	359.913	87.187	267.654	70.8133	200.652	77.4584	149.126	48.1247	49.9886	79.1902	74.1749	102.517	88.1327	179.89	111.696	158.249	474.386	171.071	440.033	89.5837	108.304	52.0876	95.4444	82.5215	171.78	76.0612	133.927	57.4378	136.858	66.416
TAG	TAG54:3FA18:2	uM	13.0861	17.095	8.2966	8.065	19.0424	18.1997	15.0562	16.4913	29.8677	53.6324	19.5984	42.4622	26.8108	48.856	12.1104	27.2813	16.2193	56.6253	11.6324	40.9093	12.223	31.1793	10.8935	24.9814	6.3211	9.2628	9.0662	12.3557	15.825	17.7353	22.8073	28.1897	23.3429	55.9704	20.2865	45.6866	17.467	21.8413	8.7954	19.9987	10.6318	19.4434	9.4682	16.8886	10.6233	14.0048	7.5135
TAG	TAG54:3FA18:3	uM	0.1881	0.2301	0.1032	0.1223	0.1586	0.182	0.1414	0.174	0.4191	1.8092	0.2305	1.125	0.3967	0.9119	0.1149	0.4336	0.2102	0.5797	0.1316	0.331	0.2197	0.439	0.1458	0.3809	0.1211	0.1749	0.0993	0.2083	0.2283	0.2402	0.1936	0.5445	0.2436	1.0899	0.1872	0.755	0.2764	0.3189	0.1032	0.2466	0.1466	0.349	0.098	0.2703	0.2119	0.2504	0.1062
TAG	TAG54:3FA20:1	uM	0.7984	0.8987	0.5009	0.5415	1.1433	1.403	0.9549	0.9849	2.4795	2.513	1.5925	2.0774	2.6953	3.1958	0.7642	1.5114	1.1394	3.2046	0.8233	2.3099	0.8073	1.6802	0.7175	1.18	0.5282	0.5272	0.5235	0.6372	1.0182	0.9776	1.3609	1.1673	1.1386	1.793	0.9574	1.2876	1.3174	1.4184	0.6879	1.1044	1.4223	1.5376	0.9268	1.0708	0.6716	0.8738	0.4212
TAG	TAG54:3FA20:2	uM	1.2767	1.2204	0.8032	0.8047	1.5465	1.7794	1.3323	1.2924	3.9129	3.0495	2.1238	2.0381	4.5585	3.8995	1.1431	1.6269	1.9864	2.0057	1.0993	1.4423	1.5243	1.8712	1.0725	1.2658	0.9845	0.7486	0.8165	0.6888	1.3909	0.9678	1.6873	0.8186	1.638	1.9148	1.3489	1.4793	2.2794	2.0907	1.0201	1.3015	2.2106	1.8274	1.4486	1.1324	0.9167	0.9995	0.5153
TAG	TAG54:3FA20:3	uM	0.3008	0.3627	0.316	0.2997	0.1797	0.254	0.3372	0.3085	0.7752	0.7471	0.4465	0.5048	0.7187	1.0117	0.3632	0.3807	0.3796	0.3847	0.2616	0.3123	0.3539	0.6003	0.3104	0.4862	0.2977	0.2204	0.2627	0.231	0.2724	0.2154	0.3581	0.188	0.3981	0.5016	0.3731	0.4138	0.5929	0.5706	0.2367	0.307	0.3203	0.2874	0.2903	0.224	0.1777	0.2143	0.1451
TAG	TAG54:4FA16:0	uM	2.7755	3.0649	2.3169	2.28	2.0242	2.6559	2.9549	2.6517	8.6521	6.5116	4.8448	4.5725	9.3132	9.5713	3.2146	4.3141	2.9172	3.9733	2.2864	3.0816	2.6782	3.8521	2.4984	3.1217	1.9201	1.5799	1.8054	1.6449	2.7724	2.0551	3.5242	1.9479	3.4986	4.43	3.1847	3.8375	5.5922	5.3057	2.6156	3.1927	3.2714	2.6642	2.8659	1.9279	1.6752	1.9603	1.0756
TAG	TAG54:4FA16:1	uM	0.3113	0.4055	0.2479	0.2412	0.311	0.4342	0.2272	0.248	0.8804	0.6408	0.3232	0.3735	1.0751	1.0755	0.2625	0.3167	0.4245	0.8543	0.2512	0.5073	0.2674	0.4593	0.1868	0.3068	0.2295	0.1797	0.1779	0.1509	0.4748	0.3514	0.5077	0.2943	0.354	0.5876	0.2573	0.399	0.3711	0.3526	0.1552	0.2193	0.6329	0.5478	0.2987	0.3182	0.1972	0.2917	0.1915
TAG	TAG54:4FA18:0	uM	5.9453	8.6423	3.4939	3.9593	5.8484	5.8266	5.3994	6.0022	14.8184	25.0475	8.8652	22.7964	12.1159	22.2448	4.7575	16.8369	5.3878	19.0402	4.6922	14.4185	5.3362	9.7457	4.1492	8.5295	2.2623	4.9837	2.8604	6.0329	8.0824	10.8175	9.6436	17.8363	8.8585	22.3288	6.5145	16.2512	8.0871	10.5706	4.069	10.0501	4.1813	5.7191	3.6705	5.7028	5.4513	5.5536	2.7774
TAG	TAG54:4FA18:1	uM	76.5614	89.8945	59.6948	49.9821	118.078	111.721	86.1188	88.5641	176.155	206.676	124.309	164.206	177.395	269.152	95.8497	122.038	99.0265	336.619	83.2558	247.25	52.4787	131.251	61.337	103.824	32.9512	45.9764	57.4213	67.5625	102.458	110.349	172.492	137.366	123.223	344.138	134.579	282.255	76.8548	101.721	55.076	93.1202	66.1541	109.751	68.1215	90.0549	54.952	94.7915	66.8071
TAG	TAG54:4FA18:2	uM	44.7902	55.5616	32.9354	28.268	66.7455	62.1026	48.3833	51.1929	107.908	127.099	73.2016	109.192	102.947	162.671	53.9097	84.5795	55.0376	206.929	46.6472	148.534	31.84	74.981	35.5075	59.9551	18.7667	29.7672	32.8509	41.7077	62.3985	70.9231	99.8217	95.0997	72.5824	195.131	75.6441	156.589	47.9847	63.5392	33.753	60.9882	37.8861	61.1936	37.4086	51.0902	34.3906	51.0299	36.6738
TAG	TAG54:4FA18:3	uM	1.6713	1.9008	0.7191	0.7523	1.1908	1.3624	0.8657	1.2138	4.368	9.43	1.8117	6.2122	4.5237	7.3814	1.0546	3.411	1.4772	4.7276	0.927	2.755	1.4955	2.8268	0.8793	1.9619	0.7707	1.3465	0.7159	1.5164	1.8295	2.1554	1.7749	3.5551	2.0357	11.5996	1.4661	8.1508	2.1541	2.6113	0.6903	1.8386	1.0598	2.4877	0.7433	1.7327	1.1668	1.9695	0.6073
TAG	TAG54:4FA20:1	uM	0.2073	0.2477	0.1372	0.134	0.1836	0.2707	0.133	0.1573	0.5228	0.5376	0.2434	0.3586	0.605	0.7506	0.1555	0.2649	0.2185	0.6117	0.1775	0.3642	0.1482	0.3107	0.1177	0.1835	0.0992	0.1041	0.095	0.1285	0.2673	0.2172	0.2944	0.2474	0.1928	0.4656	0.1493	0.3073	0.2381	0.244	0.0981	0.1782	0.2923	0.3223	0.1696	0.214	0.1231	0.1912	0.1198
TAG	TAG54:4FA20:2	uM	0.9223	1.1061	0.6764	0.6453	0.8386	1.1223	0.7934	0.7929	3.4374	2.2329	1.5478	1.5797	3.3515	3.0399	0.839	1.5649	1.1664	1.7912	0.8046	1.2573	0.9082	1.1737	0.6667	0.8061	0.6228	0.5386	0.5196	0.4982	1.2203	0.9273	1.2919	0.8632	1.0067	1.273	0.785	0.9123	1.7153	1.5086	0.7683	1.0386	1.4667	1.1399	0.9596	0.7205	0.6688	0.7113	0.4342
TAG	TAG54:4FA20:3	uM	2.3438	2.5523	2.4687	2.2895	1.2975	1.9846	2.4672	2.2166	7.2757	5.1135	3.9501	3.2759	6.9889	7.6235	3.0264	3.076	3.0536	3.2061	2.2347	2.5931	2.6458	3.8519	2.3819	2.7771	2.2725	1.7806	1.9269	1.6695	2.3899	1.7065	3.0123	1.3517	3.2603	4.0527	3.0608	3.4012	4.6904	4.3239	1.9974	2.2743	2.8931	2.4122	2.652	1.6773	1.3254	1.5811	1.1675
TAG	TAG54:4FA20:4	uM	1.6649	2.1106	2.3747	2.1421	0.6748	0.8791	2.0628	1.6694	1.7394	2.106	1.8294	2.1242	1.2745	2.2765	1.3456	1.556	0.7053	1.01	0.9226	1.3792	1.2294	2.3271	1.5684	2.585	0.9131	0.7829	1.1519	1.0962	0.6384	0.5833	1.3452	0.958	1.3059	2.0745	2.0026	2.7184	1.7401	1.9295	1.1282	1.4162	0.4816	0.5734	0.6482	0.5514	0.7475	1.0081	0.7753
TAG	TAG54:4FA22:1	uM	0.1793	0.2269	0.1379	0.1185	0.2779	0.2784	0.1992	0.1982	0.4655	0.5188	0.3037	0.4046	0.4567	0.6513	0.2285	0.305	0.2227	0.9778	0.1969	0.6595	0.1239	0.3234	0.1518	0.2468	0.0789	0.1147	0.1388	0.1764	0.2586	0.2702	0.4196	0.3733	0.2906	0.9349	0.3213	0.7397	0.1909	0.2431	0.133	0.2322	0.1614	0.2637	0.1633	0.2082	0.1244	0.2415	0.159
TAG	TAG54:4FA22:4	uM	0.1907	0.2384	0.19	0.2148	0.0971	0.1722	0.3113	0.2801	0.3395	0.3056	0.4574	0.3068	0.2296	0.3767	0.1669	0.1999	0.1146	0.1038	0.1755	0.1611	0.1743	0.2924	0.2515	0.2871	0.1039	0.088	0.1313	0.1203	0.0714	0.0568	0.1708	0.0675	0.1546	0.1778	0.2142	0.2353	0.3373	0.436	0.1898	0.2301	0.0794	0.0628	0.1507	0.0679	0.0939	0.1548	0.0684
TAG	TAG54:5FA16:0	uM	3.9981	4.5836	4.9349	4.7687	1.7938	2.4458	4.0613	3.4712	8.322	6.2149	6.0988	5.4924	7.3804	8.8952	4.0062	5.0062	2.2582	3.6652	2.8214	3.7675	3.1123	4.7445	3.7481	4.4515	2.3032	2.1351	2.673	2.5469	2.5257	2.1883	4.2197	2.4619	3.9799	5.4657	4.9465	6.3536	6.2331	5.9994	3.4834	4.1583	2.3927	1.9765	2.657	1.6815	2.0586	2.6306	1.894
TAG	TAG54:5FA16:1	uM	0.4885	0.6571	0.5092	0.546	0.2224	0.4008	0.3057	0.3243	1.2703	0.7513	0.4835	0.4089	1.3944	1.4121	0.392	0.4643	0.4649	0.8224	0.3327	0.4436	0.4072	0.5669	0.3122	0.3814	0.3756	0.2896	0.274	0.2534	0.6243	0.4355	0.5961	0.3431	0.4082	0.5557	0.3309	0.4021	0.6331	0.5183	0.2509	0.3062	0.6818	0.46	0.418	0.2986	0.2449	0.3573	0.2668
TAG	TAG54:5FA18:0	uM	0.9348	1.3427	0.4977	0.618	0.4336	0.606	0.4277	0.5535	2.4144	4.8249	0.9854	4.2339	2.2333	3.8351	0.5301	2.7763	0.5659	2.3328	0.4523	1.3617	0.8213	1.3018	0.4522	0.9248	0.3435	1.0214	0.3192	1.0177	1.0815	1.5319	0.8696	3.0182	0.8718	4.1922	0.6048	2.5956	1.1053	1.4408	0.3761	1.1356	0.5154	0.8376	0.3718	0.7215	0.8047	0.8344	0.3126
TAG	TAG54:5FA18:1	uM	30.9603	41.6204	23.4895	20.297	32.2461	34.2092	24.5832	25.8368	85.6135	89.6351	47.9157	77.4322	86.7269	116.403	34.2893	67.0237	27.7916	138.461	26.4843	90.6258	19.7979	38.6314	20.5071	30.9547	10.7504	24.413	16.6213	29.8324	43.0109	62.7864	59.1957	80.5736	39.3997	152.294	39.8121	110.867	31.1327	39.9484	22.034	40.4852	22.2411	34.7152	21.2526	27.4109	23.49	33.1446	21.985
TAG	TAG54:5FA18:2	uM	34.0605	53.3866	29.3193	24.9955	41.0506	42.0938	32.5538	31.4318	97.2412	97.5794	62.7696	92.7929	91.6473	136.897	46.4864	93.7974	33.8174	181.249	36.1312	125.739	20.3725	44.3372	24.8819	37.4689	12.0528	31.8046	21.627	38.7883	55.7744	92.5029	79.4113	114.124	49.1668	119.174	50.1696	83.923	38.0782	51.4817	31.2971	55.1446	26.3283	34.2957	28.2666	30.7549	32.1056	33.3307	29.5
TAG	TAG54:5FA18:3	uM	7.2085	7.5726	3.2322	3.0561	5.6589	6.211	3.1437	4.2225	22.7401	27.3713	8.5173	18.9995	25.9571	29.2023	5.0733	12.3464	6.7027	23.4423	4.1646	12.1274	5.7443	9.0519	3.9529	5.6299	3.0715	5.3624	2.9119	5.7732	9.4824	10.0978	9.3025	13.7583	8.3504	53.2837	6.7264	38.6334	7.7506	8.9407	3.1411	6.6601	5.2305	10.1888	3.8058	6.5075	4.279	8.3621	3.0998
TAG	TAG54:5FA20:2	uM	0.2006	0.2722	0.1648	0.1538	0.127	0.1974	0.1147	0.1264	0.715	0.4986	0.247	0.3039	0.7425	0.7151	0.1762	0.3041	0.223	0.4819	0.1463	0.2715	0.1831	0.2249	0.1111	0.1369	0.1256	0.1305	0.0917	0.1055	0.3029	0.2649	0.2719	0.2513	0.1733	0.3038	0.141	0.2015	0.296	0.2472	0.1297	0.1737	0.3011	0.2299	0.1626	0.14	0.1279	0.1412	0.1111
TAG	TAG54:5FA20:3	uM	1.7495	2.2839	2.0473	1.9499	0.7845	1.2809	1.5573	1.3224	6.08	3.861	3.0271	2.645	5.4057	5.9302	2.2542	2.8031	1.8491	2.8559	1.6079	2.1228	1.718	2.2707	1.5242	1.6904	1.5009	1.3067	1.2145	1.1463	2.1991	1.6891	2.3286	1.425	2.0923	2.3826	1.7312	1.8622	3.5679	2.9685	1.5878	1.8031	2.049	1.4086	1.8147	1.0312	1.0192	1.0967	0.9525
TAG	TAG54:5FA20:4	uM	10.2665	12.2672	15.8015	14.535	4.8884	6.4815	11.0305	9.7038	13.6644	11.7992	13.8223	12.38	10.2659	14.2287	8.9284	10.3944	4.5201	7.0211	6.7773	9.5894	7.0478	12.1272	9.2748	12.4338	6.0676	5.2718	7.0272	6.8273	4.5135	3.995	8.9779	6.0061	9.1145	14.4003	14.0586	18.8349	11.7538	12.6357	8.0174	9.0195	3.5682	3.9518	4.7281	3.9112	5.0178	7.1493	5.6672
TAG	TAG54:5FA20:5	uM	0.5904	0.5327	0.7088	0.6721	0.0356	0.0664	0.1339	0.0984	0.3185	0.384	0.2376	0.2493	0.1812	0.2749	0.1761	0.1817	0.1066	0.1413	0.1182	0.1412	0.3058	0.4345	0.3329	0.3836	0.2302	0.1702	0.2106	0.1649	0.119	0.1024	0.1956	0.1307	0.2278	0.317	0.2666	0.2872	0.4133	0.3709	0.1914	0.1729	0.0983	0.0971	0.0872	0.0643	0.1726	0.1654	0.1695
TAG	TAG54:5FA22:1	uM	0.1974	0.2599	0.1572	0.1331	0.2142	0.2279	0.1705	0.1641	0.5607	0.5892	0.3228	0.5162	0.5652	0.761	0.2339	0.4796	0.1908	0.9419	0.1957	0.6151	0.1208	0.2515	0.1347	0.1984	0.072	0.1744	0.1216	0.2165	0.2768	0.448	0.4248	0.5717	0.2644	0.9142	0.2486	0.6761	0.1882	0.2849	0.1448	0.271	0.1432	0.2206	0.1441	0.1816	0.1583	0.2209	0.1424
TAG	TAG54:5FA22:4	uM	0.1908	0.2304	0.1592	0.1899	0.0722	0.1255	0.1166	0.1293	0.4318	0.2673	0.259	0.1588	0.3459	0.396	0.0936	0.1258	0.1264	0.1413	0.1157	0.1226	0.1979	0.2761	0.1376	0.172	0.1259	0.0875	0.1031	0.0843	0.1207	0.0843	0.1481	0.0594	0.1219	0.1555	0.1201	0.1458	0.2799	0.3704	0.0837	0.1984	0.1166	0.1018	0.1384	0.0889	0.0828	0.1343	0.0516
TAG	TAG54:5FA22:5	uM	0.7249	0.6532	0.7857	0.7668	0.2626	0.3434	0.9707	0.7284	0.9742	0.9059	1.2939	0.8799	0.7116	0.9891	0.5892	0.6306	0.3349	0.4247	0.5254	0.5775	0.5776	1.1371	0.9239	1.1244	0.3725	0.331	0.5309	0.4468	0.2477	0.2197	0.6838	0.2745	0.4917	0.6471	0.7644	0.8311	0.8757	1.0039	0.6241	0.6407	0.258	0.2072	0.4762	0.1909	0.3048	0.4137	0.2606
TAG	TAG54:6FA16:0	uM	3.2944	3.6989	4.5419	4.4638	0.7889	1.0417	2.2693	1.8136	4.4181	3.242	3.5722	3.2065	3.1979	4.1188	2.4107	3.393	0.9431	1.7172	1.5554	2.1479	2.0846	2.7039	2.6378	2.8166	1.4692	1.3629	1.8327	1.7566	1.3537	1.2817	2.4678	1.8356	2.2151	3.0362	3.0786	3.5749	3.6969	3.7183	2.4748	2.718	0.9854	0.7528	1.2497	0.768	1.5659	1.8829	1.6178
TAG	TAG54:6FA16:1	uM	0.7421	0.9201	1.1117	1.1196	0.2089	0.3575	0.4092	0.3838	1.2318	0.6869	0.5571	0.3914	1.1639	1.1902	0.5075	0.4825	0.3796	0.6011	0.3611	0.4191	0.4746	0.7016	0.4581	0.5392	0.5064	0.3985	0.4163	0.3588	0.5847	0.4167	0.6262	0.3424	0.4113	0.5688	0.4058	0.5302	0.6867	0.5749	0.3511	0.3105	0.5042	0.3373	0.3976	0.2697	0.315	0.4678	0.454
TAG	TAG54:6FA18:1	uM	6.3228	8.1473	3.9822	4.0925	3.2457	4.0459	2.2401	2.8566	21.1605	19.7599	7.3245	16.5384	23.539	23.9872	4.3174	14.275	4.1012	19.3378	3.3064	9.8256	4.1626	5.9834	3.1062	4.0084	2.1872	5.9159	2.0566	5.8354	7.7729	10.4068	7.3652	15.5559	5.5413	32.7731	4.6022	20.316	6.2491	7.199	2.765	5.8173	3.8907	5.8267	2.7744	3.9206	4.252	5.6483	2.8123
TAG	TAG54:6FA18:2	uM	12.6041	24.1829	11.0501	10.3228	11.9902	11.1557	8.9187	8.8888	45.9141	40.5796	22.656	44.5918	43.2779	54.6924	15.5789	53.5724	9.4876	65.8919	11.0604	40.4594	7.9266	12.7836	8.3372	10.8112	4.1892	19.3888	6.4405	19.0408	22.2691	56.5875	26.1661	65.2525	15.0855	48.7031	13.3249	31.1957	15.6824	20.8147	11.8734	21.6006	9.2921	10.0356	8.8157	8.9325	14.765	11.4835	9.0581
TAG	TAG54:6FA18:3	uM	5.6712	7.5466	2.6726	2.8431	3.5262	4.0341	2.1042	2.7448	22.8719	22.0071	7.4847	18.303	25.2549	25.4266	4.4134	15.3014	4.4046	21.1102	3.296	10.4327	3.9963	5.5312	2.7884	3.5373	2.0589	6.1668	1.8578	6.0832	8.7081	11.5488	7.5924	16.7273	6.0944	33.6689	4.3631	20.5814	6.7121	7.7236	2.9269	6.0576	4	5.856	2.8568	4.0607	4.2542	5.3997	2.5098
TAG	TAG54:6FA20:3	uM	0.3634	0.5142	0.4734	0.4889	0.1089	0.2177	0.2088	0.1919	1.0548	0.6686	0.38	0.4294	1.0345	1.0608	0.3517	0.4548	0.3074	0.5981	0.2514	0.3236	0.2905	0.3992	0.2101	0.2502	0.2805	0.2681	0.2	0.214	0.4929	0.3947	0.3996	0.2998	0.2824	0.4367	0.2222	0.2925	0.5067	0.4168	0.2094	0.2339	0.4025	0.2698	0.2852	0.1594	0.1855	0.21	0.2331
TAG	TAG54:6FA20:4	uM	7.51	10.5876	13.568	12.7425	2.8356	4.133	6.8482	6.0743	12.1041	8.4062	10.0934	9.5332	8.1632	10.2594	7.1615	10.1432	2.6841	5.5634	5.2467	7.4143	4.2463	6.7188	5.5868	7.3877	4.0604	4.215	4.7362	5.1647	4.3113	4.1244	7.2308	6.2953	5.7083	8.006	7.8907	9.5453	9.0873	9.2292	6.7751	7.6722	2.5633	2.1839	3.5365	2.3689	3.9991	5.0906	4.8154
TAG	TAG54:6FA20:5	uM	4.4437	3.9166	5.6439	5.3308	0.2832	0.4408	0.924	0.6691	2.9118	2.4075	1.9944	1.5176	1.4608	1.8211	1.4168	1.2581	0.755	1.165	1.0337	1.0287	2.131	2.8491	2.4331	2.357	1.6934	1.2452	1.5186	1.1883	1.0196	0.802	1.6071	0.845	1.9476	2.4634	2.2178	2.405	2.9543	2.7113	1.5608	1.1832	0.7551	0.711	0.791	0.4472	1.1419	1.3269	1.4653
TAG	TAG54:6FA22:5	uM	0.7325	0.7117	0.617	0.8101	0.1891	0.2523	0.3923	0.3173	1.1928	0.7316	0.7091	0.4753	0.9249	0.9338	0.3013	0.4025	0.3215	0.4407	0.3549	0.3934	0.698	0.9779	0.5465	0.6786	0.4092	0.3278	0.3385	0.3254	0.3325	0.2544	0.5811	0.2123	0.4157	0.5715	0.4168	0.6261	0.7319	0.8761	0.3215	0.4959	0.3395	0.2527	0.4039	0.2153	0.2461	0.366	0.2166
TAG	TAG54:6FA22:6	uM	1.4273	1.176	2.1731	1.9939	0.1766	0.2095	1.1921	0.5967	0.6986	0.7297	0.914	0.7808	0.6707	1.0773	0.9901	0.971	0.1952	0.3235	0.3676	0.3944	0.9885	1.2639	1.7218	1.5511	0.5375	0.421	1.071	0.7901	0.2612	0.2583	0.9572	0.399	0.9478	1.3199	1.9212	2.2293	1.5954	1.6272	1.2992	1.3023	0.212	0.1499	0.3749	0.1668	1.0187	1.3915	1.0952
TAG	TAG54:7FA16:1	uM	0.6834	0.8179	1.0945	1.1355	0.0977	0.1852	0.2658	0.2097	0.6628	0.3966	0.3134	0.2366	0.5629	0.5996	0.3626	0.3392	0.1606	0.2996	0.2293	0.2419	0.3467	0.438	0.3603	0.3744	0.3689	0.2867	0.3291	0.2965	0.3292	0.2369	0.3933	0.2425	0.2972	0.3446	0.3226	0.3631	0.4804	0.4042	0.2829	0.2324	0.2443	0.1445	0.2143	0.1135	0.2888	0.3759	0.4547
TAG	TAG54:7FA18:1	uM	0.7798	0.7889	0.5292	0.6098	0.1807	0.2623	0.1869	0.2223	1.8904	2.1169	0.4807	1.5128	2.1751	2.2422	0.297	1.1686	0.3547	1.32	0.2127	0.5424	0.5475	0.7956	0.2826	0.4614	0.3083	0.6069	0.2131	0.5736	0.6965	0.8469	0.4616	1.2348	0.4652	4.9081	0.3405	2.8705	0.7073	0.7535	0.1998	0.4837	0.3345	0.5581	0.1843	0.3214	0.4367	0.7848	0.2749
TAG	TAG54:7FA18:2	uM	3.0631	5.5203	2.1325	2.4489	1.2462	1.5428	0.8901	1.0547	12.5574	9.7682	3.871	10.8741	12.4812	12.3372	2.1282	12.6198	1.5126	10.2413	1.4826	5.0061	1.7839	2.3091	1.4004	1.5348	0.9035	5.1432	0.828	4.5871	4.3076	8.5318	3.2464	14.1121	2.3604	10.9464	1.7201	6.0513	3.4555	3.9238	1.6642	3.3927	1.6778	1.8073	1.2741	1.3611	3.1796	2.0986	1.3475
TAG	TAG54:7FA18:3	uM	2.1355	3.5947	0.9665	1.1517	0.9143	1.1951	0.5686	0.809	10.0246	8.7674	2.802	8.4381	10.8099	10.428	1.5	9.0038	1.2917	7.8434	1.0405	3.4223	1.4694	1.8339	0.9183	1.0427	0.7079	3.6547	0.5428	3.3116	3.4703	6.0648	2.2916	9.7855	1.8498	15.0102	1.246	8.1718	2.7382	3.0254	1.0754	2.3957	1.3261	1.7809	0.8985	1.1941	2.1969	2.0959	0.821
TAG	TAG54:7FA20:4	uM	1.4166	2.2164	2.6738	2.6525	0.3293	0.6507	0.8285	0.7689	2.0577	1.4526	1.1571	1.2928	1.556	1.9707	1.068	1.4169	0.4514	0.9001	0.7096	0.9527	0.6946	1.1458	0.6916	1.0261	0.8171	0.7856	0.7113	0.8337	0.8715	0.7905	0.9805	1.0089	0.6804	1.3865	0.8108	1.4595	1.308	1.1801	0.7967	0.7366	0.5085	0.3982	0.5248	0.387	0.6253	0.9348	1.0461
TAG	TAG54:7FA20:5	uM	3.5408	3.6659	4.7439	4.6664	0.171	0.2905	0.599	0.4307	2.7533	1.8827	1.6184	1.1934	1.1826	1.5133	1.1619	1.2241	0.5017	1.0517	0.8041	0.801	1.4057	1.7541	1.6685	1.5137	1.2289	1.0093	1.0701	0.9161	0.9942	0.841	1.3854	0.9047	1.2754	1.5057	1.3294	1.3132	2.3895	2.0227	1.3349	0.9257	0.6511	0.453	0.6048	0.2993	0.9533	0.9644	1.3317
TAG	TAG54:7FA22:5	uM	0.2129	0.2112	0.1826	0.2594	0.0551	0.0661	0.1395	0.0924	0.4801	0.2779	0.1596	0.1789	0.3578	0.3681	0.084	0.1835	0.105	0.2281	0.0846	0.137	0.2155	0.3067	0.1162	0.201	0.0938	0.0872	0.0701	0.0736	0.1236	0.1067	0.1471	0.0927	0.1006	0.198	0.1107	0.1987	0.2721	0.3353	0.0774	0.2189	0.0906	0.0801	0.0751	0.0615	0.0867	0.0941	0.0759
TAG	TAG54:7FA22:6	uM	1.4751	1.1269	1.4754	1.8376	0.1562	0.1523	0.4751	0.284	0.9962	0.5573	0.502	0.4269	1.0515	1.1012	0.4318	0.5737	0.2152	0.3252	0.2449	0.2636	1.2356	1.1759	1.0103	1.0064	0.5823	0.4174	0.7414	0.5796	0.3393	0.2583	0.7329	0.264	0.8107	1.4079	1.1194	1.8941	1.4659	1.5213	0.6085	1.0155	0.3124	0.2244	0.3361	0.2059	0.9019	1.3835	0.9329
TAG	TAG54:8FA18:2	uM	0.3651	0.4937	0.2901	0.3406	0.0755	0.0942	0.0811	0.0875	1.0026	0.9518	0.2403	0.8964	1.109	1.1236	0.1588	0.9649	0.1462	0.6881	0.1047	0.2697	0.2374	0.3131	0.1243	0.1665	0.1251	0.4742	0.0911	0.3973	0.3768	0.5998	0.2135	0.98	0.1983	1.5148	0.1347	0.7874	0.3974	0.4241	0.1197	0.2796	0.1493	0.1864	0.089	0.1122	0.2805	0.272	0.1442
TAG	TAG54:8FA18:3	uM	0.3758	0.6387	0.1862	0.2166	0.0782	0.1198	0.0542	0.092	1.8211	1.7106	0.3543	1.5684	2.0448	1.9162	0.1859	1.6998	0.1941	1.125	0.1167	0.3897	0.2571	0.3217	0.1185	0.1322	0.1665	0.8492	0.0749	0.685	0.5746	1.0309	0.2619	1.8058	0.2116	2.9388	0.1211	1.4281	0.5061	0.5016	0.131	0.3005	0.1978	0.3137	0.1062	0.1639	0.403	0.3856	0.1061
TAG	TAG54:8FA20:4	uM	0.17	0.2601	0.4111	0.4124	0.0297	0.0602	0.1017	0.0912	0.2121	0.1427	0.0785	0.107	0.1614	0.2075	0.1395	0.1434	0.0529	0.1078	0.0643	0.079	0.0914	0.1895	0.057	0.1515	0.1436	0.1144	0.0702	0.0886	0.1053	0.1028	0.0886	0.1074	0.0569	0.1468	0.0668	0.1454	0.1621	0.1324	0.0709	0.0734	0.0475	0.0538	0.0451	0.0462	0.0773	0.0998	0.119
TAG	TAG54:8FA20:5	uM	0.693	0.7718	0.9823	0.985	0.0308	0.0504	0.0764	0.0636	0.445	0.3586	0.1866	0.1795	0.227	0.3287	0.1981	0.1875	0.0935	0.2404	0.1139	0.1317	0.2074	0.2987	0.1977	0.2112	0.2628	0.1932	0.1637	0.1466	0.2244	0.2091	0.2025	0.15	0.1522	0.2481	0.1469	0.186	0.3176	0.2544	0.1667	0.1244	0.1171	0.0879	0.0984	0.0584	0.1564	0.1702	0.2949
TAG	TAG54:8FA22:6	uM	0.4324	0.3876	0.4183	0.6099	0.0527	0.0525	0.1639	0.0872	0.4036	0.2057	0.1366	0.1822	0.4424	0.4467	0.1492	0.3183	0.071	0.1663	0.0664	0.1052	0.3417	0.3491	0.1875	0.2825	0.1452	0.1221	0.1514	0.1449	0.1481	0.1326	0.2431	0.1543	0.2281	0.4687	0.3177	0.6284	0.5545	0.6582	0.1715	0.4688	0.0912	0.0776	0.071	0.0655	0.2909	0.3714	0.3675
TAG	TAG55:1FA16:0	uM	1.1596	1.0282	1.2444	1.3962	0.2261	0.2229	0.5759	0.4238	1.1053	0.905	0.8195	0.9037	1.0017	1.1161	0.6031	1.2309	0.1954	0.442	0.3263	0.5067	0.8407	0.764	0.9718	0.9423	0.4106	0.4335	0.6247	0.7135	0.3496	0.3658	0.9152	0.5525	1.1162	1.6244	1.3906	2.2438	1.3398	1.2904	1.141	1.1322	0.272	0.2078	0.3811	0.1901	0.9649	0.9216	0.7548
TAG	TAG55:1FA18:1	uM	1.1165	1.132	1.4419	1.3725	0.2216	0.2391	0.3281	0.3049	0.7414	1.0818	0.4305	0.6609	0.6588	1.0132	0.5074	0.5712	0.323	0.9856	0.3232	0.6482	0.5144	0.9486	0.4846	0.7786	0.4624	0.4179	0.4626	0.4636	0.3871	0.4225	0.5258	0.5284	0.5472	1.2408	0.5951	1.1903	0.5923	0.6352	0.4612	0.4244	0.2773	0.5048	0.2529	0.3261	0.4788	0.5602	0.6959
TAG	TAG55:2FA18:1	uM	0.3459	0.5179	0.2436	0.2596	0.5459	0.4252	0.3055	0.4949	0.4459	1.391	0.2721	0.8367	0.5316	1.5181	0.191	0.3967	0.5308	2.2414	0.2501	1.1902	0.3333	1.432	0.2226	1.1156	0.1876	0.2174	0.1822	0.2669	0.2365	0.3299	0.2943	0.4938	0.4198	1.438	0.2127	1.2023	0.3898	0.4267	0.1152	0.3801	0.2356	0.9726	0.1727	0.6661	0.2427	0.4426	0.1634
TAG	TAG55:2FA18:2	uM	0.6168	0.7215	0.9084	0.8578	0.1019	0.1091	0.154	0.1375	0.4391	0.569	0.2587	0.4357	0.389	0.5406	0.316	0.4912	0.1268	0.5864	0.1928	0.3501	0.2494	0.3759	0.2455	0.3385	0.1951	0.2499	0.2146	0.2799	0.2825	0.3298	0.3018	0.4589	0.2754	0.4587	0.2685	0.4185	0.3474	0.3747	0.3043	0.2753	0.1421	0.1673	0.1219	0.1352	0.307	0.2756	0.3973
TAG	TAG55:3FA18:1	uM	0.4876	0.801	0.3573	0.3145	1.0106	0.7427	0.7599	0.8412	0.7799	1.9659	0.5414	1.5097	1.0951	2.6665	0.464	0.8485	0.9035	4.4729	0.5413	2.3848	0.4866	2.0244	0.4273	1.4426	0.2921	0.3523	0.407	0.5436	0.5042	0.7359	0.7393	0.9785	0.5392	2.7611	0.475	2.2034	0.6001	0.6727	0.2521	0.6168	0.5135	1.4115	0.4092	1.0206	0.4503	0.6794	0.3406
TAG	TAG55:3FA18:2	uM	0.205	0.3571	0.1665	0.1754	0.3281	0.2208	0.2072	0.2606	0.3311	0.8004	0.1959	0.6475	0.3442	0.8649	0.1322	0.4058	0.2726	1.2046	0.1743	0.6511	0.1778	0.5958	0.1418	0.4368	0.1028	0.1578	0.1048	0.1907	0.1816	0.366	0.2045	0.4792	0.2209	0.5492	0.1177	0.3856	0.2224	0.2774	0.0927	0.2557	0.1233	0.3231	0.1054	0.2818	0.2083	0.1896	0.1135
TAG	TAG55:4FA18:1	uM	0.3636	0.5957	0.2906	0.2763	0.6127	0.5052	0.6027	0.5569	0.5922	1.2402	0.5018	1.1628	0.9645	2.088	0.5074	0.8791	0.552	3.3113	0.4996	1.776	0.3178	1.0466	0.3159	0.7547	0.2171	0.3331	0.3643	0.5082	0.4573	0.7096	0.6645	0.9388	0.4367	2.2328	0.4809	1.5656	0.4465	0.5337	0.3388	0.5255	0.3972	0.777	0.4109	0.6738	0.4177	0.4504	0.3244
TAG	TAG55:4FA18:2	uM	0.2562	0.5143	0.2402	0.2041	0.5124	0.3553	0.4041	0.3752	0.4608	1.0396	0.3486	1.007	0.6299	1.4038	0.2881	0.7613	0.3825	2.1563	0.3164	1.1986	0.2182	0.7319	0.2223	0.5751	0.1343	0.2384	0.1877	0.3438	0.3509	0.812	0.4263	0.8993	0.2451	0.9451	0.2334	0.6394	0.324	0.3838	0.1713	0.4131	0.2457	0.4779	0.2221	0.4061	0.3321	0.2646	0.2219
TAG	TAG55:5FA18:1	uM	0.2474	0.3039	0.2198	0.227	0.2332	0.2285	0.2865	0.2789	0.3499	0.5222	0.2951	0.4965	0.4824	0.8449	0.2993	0.4555	0.2411	0.9763	0.2966	0.6165	0.2266	0.4403	0.2082	0.3354	0.1757	0.216	0.2359	0.2874	0.2575	0.3326	0.3464	0.4028	0.2864	0.8784	0.3172	0.6633	0.2584	0.3086	0.2631	0.2853	0.2237	0.3087	0.2448	0.2723	0.2574	0.2391	0.2241
TAG	TAG55:5FA18:2	uM	0.1714	0.3552	0.1694	0.1672	0.2995	0.2029	0.2744	0.2477	0.3623	0.6218	0.2895	0.7194	0.4739	1.028	0.2734	0.7298	0.2153	1.5136	0.2778	0.8543	0.1498	0.3889	0.1405	0.313	0.0999	0.2204	0.1569	0.3052	0.2691	0.7415	0.3555	0.8254	0.1949	0.7105	0.2168	0.4606	0.2314	0.284	0.2062	0.3339	0.1761	0.2605	0.2047	0.2315	0.3172	0.185	0.1793
TAG	TAG55:5FA20:4	uM	0.2902	0.2956	0.3604	0.342	0.1449	0.1553	0.3	0.2542	0.3258	0.3096	0.2384	0.2835	0.3102	0.4026	0.1984	0.2676	0.1681	0.2235	0.1741	0.2425	0.2806	0.4508	0.2483	0.4225	0.1581	0.1468	0.1605	0.1639	0.1228	0.1111	0.1919	0.1587	0.1954	0.302	0.2103	0.322	0.3203	0.3234	0.1739	0.1988	0.109	0.1235	0.1036	0.1117	0.1771	0.1814	0.1695
TAG	TAG55:6FA18:1	uM	1.2617	1.3049	1.2282	1.2783	1.2217	1.1964	1.1812	1.2522	1.2567	1.3838	1.2563	1.2862	1.3266	1.3144	1.1794	1.2309	1.1901	1.3317	1.1888	1.2195	1.2814	1.365	1.2268	1.3085	1.2503	1.1532	1.1392	1.2693	1.2343	1.1775	1.1933	1.2305	1.2522	1.3637	1.1911	1.2458	1.2524	1.1697	1.1764	1.2119	1.2141	1.1885	1.1941	1.1842	1.1669	1.2022	1.1506
TAG	TAG55:6FA20:3	uM	1.9393	2.0022	1.8613	1.9662	1.9285	1.9166	1.8721	1.906	1.9743	2.008	1.9733	2.0273	2.0008	1.9172	1.9162	1.9425	1.9332	1.9812	1.9243	1.8128	1.9854	1.9362	1.9357	1.962	2.0112	1.8276	1.8733	2.053	1.9352	1.8855	1.8535	1.9653	2.0188	1.9484	1.8748	1.9082	1.9776	1.7978	1.8341	1.912	1.9578	1.9346	1.9733	1.9591	1.9099	1.8806	1.8435
TAG	TAG55:6FA20:4	uM	0.3622	0.404	0.5041	0.482	0.2003	0.2312	0.3357	0.3115	0.4012	0.3655	0.3021	0.3442	0.3888	0.4408	0.3118	0.3808	0.2216	0.3186	0.2639	0.3193	0.2925	0.4218	0.2914	0.3826	0.2478	0.2336	0.2359	0.261	0.2407	0.2241	0.261	0.2723	0.2431	0.3016	0.2639	0.3264	0.3822	0.3542	0.2627	0.287	0.1859	0.1961	0.1909	0.1948	0.2588	0.252	0.2912
TAG	TAG55:7FA15:0	uM	0.0737	0.0631	0.0528	0.062	0.0239	0.0316	0.0355	0.0353	0.0819	0.0752	0.0569	0.0624	0.073	0.0892	0.0394	0.0452	0.0353	0.0568	0.0302	0.0418	0.079	0.1006	0.0644	0.0838	0.0276	0.026	0.027	0.0321	0.0384	0.0356	0.0498	0.0372	0.0613	0.0733	0.0526	0.0652	0.0793	0.0587	0.048	0.054	0.0247	0.0263	0.0308	0.0252	0.0586	0.0558	0.0471
TAG	TAG55:7FA18:1	uM	0.7647	0.8012	0.6722	0.7056	0.7034	0.6923	0.7132	0.7493	0.7481	1.9008	0.7047	1.1107	0.7695	1.1331	0.6366	0.7373	0.759	1.2248	0.6598	0.9651	0.7753	1.3021	0.7234	1.2361	0.691	0.6749	0.6557	0.7021	0.6767	0.6379	0.6838	0.8043	0.7937	1.1287	0.6892	1.0537	0.8119	0.7878	0.6372	0.73	0.6466	1.0138	0.6644	0.8137	0.6962	0.7412	0.6259
TAG	TAG55:7FA20:3	uM	0.2549	0.2646	0.2415	0.2646	0.2445	0.2452	0.2569	0.2363	0.2627	0.262	0.2843	0.2501	0.266	0.2546	0.2551	0.2552	0.2373	0.2501	0.2568	0.2354	0.2459	0.259	0.2611	0.2566	0.2505	0.232	0.2525	0.2411	0.258	0.2379	0.2512	0.2493	0.2507	0.2665	0.2474	0.2436	0.2407	0.2368	0.2429	0.2452	0.2414	0.2422	0.2455	0.2508	0.2504	0.2464	0.2441
TAG	TAG55:7FA20:4	uM	2.7819	2.8188	2.6966	2.8749	2.7151	2.5881	2.7253	2.685	2.7505	2.6959	2.7888	2.7606	2.8113	2.6726	2.6633	2.7057	2.6601	2.7288	2.6953	2.5937	2.7738	2.7767	2.7125	2.8147	2.7497	2.5462	2.5307	2.7777	2.7171	2.5597	2.6248	2.6402	2.7734	2.6766	2.6023	2.6011	2.7473	2.6117	2.6743	2.6714	2.6844	2.6148	2.7333	2.6557	2.6723	2.6432	2.6008
TAG	TAG55:7FA22:6	uM	0.2851	0.2275	0.2169	0.301	0.07	0.0937	0.1195	0.1435	0.1467	0.1258	0.1016	0.0956	0.1878	0.2218	0.0992	0.1303	0.0577	0.0973	0.0489	0.0854	0.2431	0.3496	0.2179	0.2793	0.0908	0.0867	0.0975	0.1111	0.0605	0.066	0.1046	0.0705	0.1609	0.1847	0.1596	0.2312	0.2522	0.1967	0.1282	0.1422	0.06	0.0475	0.0537	0.048	0.1888	0.2131	0.1565
TAG	TAG55:8FA20:4	uM	0.3608	0.3707	0.3791	0.3894	0.3198	0.3306	0.3302	0.3218	0.3496	0.3588	0.3318	0.3726	0.3353	0.3307	0.3274	0.3211	0.3213	0.3406	0.3281	0.3037	0.3302	0.3583	0.3248	0.3571	0.3453	0.3122	0.3234	0.3356	0.3215	0.3235	0.3332	0.3228	0.3448	0.3541	0.3256	0.3438	0.3433	0.3206	0.3188	0.3171	0.3166	0.3375	0.3341	0.3194	0.3326	0.344	0.3261
TAG	TAG56:1FA16:0	uM	0.0733	0.1299	0.0407	0.0509	0.077	0.0541	0.0418	0.057	0.1212	0.4076	0.0424	0.25	0.0763	0.3984	0.0253	0.1513	0.0615	3.66	0.0368	2.5787	0.063	0.9841	0.0521	0.3439	0.0406	0.0654	0.0337	0.1031	0.0435	0.0962	0.0573	0.4788	0.0663	0.3176	0.0321	0.2192	0.1936	0.1642	0.0287	0.1462	0.0442	0.1846	0.0266	0.1358	0.0442	0.0848	0.0223
TAG	TAG56:1FA18:1	uM	0.1763	0.2321	0.0931	0.1296	0.2263	0.1616	0.1134	0.1585	0.218	1.1972	0.1086	0.6232	0.2147	0.8003	0.0818	0.2584	0.2277	4.9945	0.0955	3.4117	0.1815	1.7369	0.1333	0.8528	0.0967	0.1397	0.0955	0.2133	0.113	0.1925	0.1046	0.7063	0.2067	1.1548	0.1214	0.9538	0.3174	0.3036	0.0631	0.2733	0.1099	0.6675	0.0774	0.4449	0.1478	0.1945	0.0813
TAG	TAG56:10FA18:2	uM	0.1994	0.3552	0.17	0.1842	0.2816	0.2045	0.1852	0.2449	0.2756	0.7235	0.16	0.5717	0.3284	0.8651	0.1387	0.3826	0.2632	1.1548	0.1622	0.6616	0.1698	0.5366	0.1104	0.3845	0.0951	0.1427	0.1012	0.1897	0.187	0.3637	0.1841	0.4862	0.1878	0.4994	0.1141	0.3548	0.2263	0.2762	0.0896	0.2535	0.1215	0.3147	0.1023	0.2573	0.175	0.1798	0.1113
TAG	TAG56:2FA16:0	uM	0.0981	0.1454	0.0568	0.0799	0.1039	0.0924	0.0816	0.0993	0.2096	0.3289	0.0935	0.2933	0.169	0.3542	0.0493	0.2484	0.0869	2.3289	0.0829	1.5352	0.0819	0.5953	0.0864	0.2385	0.0685	0.1072	0.0583	0.1391	0.069	0.152	0.1023	0.4565	0.0857	0.2454	0.0636	0.1421	0.1706	0.1915	0.0415	0.1519	0.0909	0.1665	0.058	0.1517	0.0784	0.1026	0.0355
TAG	TAG56:2FA18:0	uM	0.1718	0.2022	0.0766	0.092	0.2845	0.2507	0.1872	0.2202	0.2864	1.0964	0.1452	0.6109	0.3501	0.7984	0.1127	0.289	0.3052	1.671	0.1256	1.1021	0.1718	0.7796	0.1213	0.4937	0.1121	0.1371	0.1226	0.1887	0.1532	0.1888	0.1848	0.4282	0.2921	1.1064	0.1887	0.7515	0.2292	0.2654	0.0787	0.2265	0.2145	0.656	0.1021	0.4784	0.1449	0.1909	0.0725
TAG	TAG56:2FA18:1	uM	1.0186	1.0933	0.6765	0.7118	1.7626	1.3932	1.0849	1.2286	1.3879	3.4524	0.9515	2.1309	1.497	3.0858	0.7915	1.2226	1.5162	12.878	0.9696	9.1214	1.0964	4.2217	0.9859	2.5832	0.8148	0.9026	0.8045	1.1898	0.9282	1.0811	1.0247	1.9123	1.5365	6.4019	1.0757	5.7196	1.2109	1.3121	0.598	1.2188	1.0089	3.0819	0.7932	2.3681	0.9268	1.2763	0.7583
TAG	TAG56:2FA20:0	uM	0.3682	0.4327	0.1804	0.1775	0.8711	0.6012	0.3928	0.5021	0.61	1.9643	0.3406	1.117	0.6307	1.7025	0.2378	0.5638	0.6667	7.7879	0.3348	5.4246	0.3942	2.3007	0.358	1.3834	0.2255	0.339	0.2485	0.5301	0.3503	0.4799	0.4569	1.1303	0.6165	3.8474	0.4114	3.423	0.482	0.6033	0.1441	0.546	0.2994	1.5062	0.2236	1.1568	0.3133	0.5039	0.1975
TAG	TAG56:2FA20:1	uM	0.1698	0.2035	0.0852	0.0912	0.3462	0.3431	0.2451	0.266	0.2573	0.8105	0.1617	0.4773	0.4105	0.7832	0.136	0.2339	0.3328	1.5742	0.1407	1.1029	0.1412	0.7059	0.1121	0.427	0.111	0.1134	0.1455	0.178	0.1656	0.1697	0.2288	0.3182	0.2848	1.1792	0.2161	0.8847	0.2386	0.2332	0.0881	0.2198	0.2575	0.7703	0.1373	0.5195	0.1523	0.2218	0.091
TAG	TAG56:3FA16:0	uM	0.0854	0.0932	0.0496	0.0604	0.073	0.0871	0.0868	0.0974	0.2096	0.2	0.099	0.1614	0.1863	0.2333	0.0548	0.1559	0.0794	0.2651	0.0707	0.1882	0.0927	0.1494	0.062	0.1119	0.0586	0.0679	0.0502	0.0712	0.065	0.0775	0.0801	0.1106	0.0655	0.1096	0.0541	0.0806	0.1342	0.143	0.0484	0.1042	0.0957	0.1099	0.0541	0.0784	0.0691	0.07	0.0369
TAG	TAG56:3FA18:0	uM	0.2382	0.2935	0.1377	0.1506	0.3016	0.3366	0.2642	0.3004	0.4654	0.8324	0.2728	0.5697	0.5918	0.9581	0.1895	0.4029	0.3865	0.9771	0.181	0.6541	0.2595	0.6045	0.1869	0.4016	0.1388	0.1615	0.1566	0.1955	0.2444	0.2519	0.2967	0.3756	0.3728	0.779	0.2617	0.5609	0.339	0.4013	0.145	0.3038	0.3497	0.541	0.2062	0.3795	0.1967	0.221	0.1138
TAG	TAG56:3FA18:1	uM	1.4152	1.3971	0.7967	0.7614	3.191	3.0005	1.8627	2.0646	2.0812	4.3027	1.3616	2.9005	3.3945	5.6609	1.3552	1.7517	2.9052	15.3448	1.4595	10.993	1.0078	4.071	0.9551	2.214	0.798	0.9159	1.1074	1.426	1.5431	1.6981	2.3659	2.6402	2.1259	9.1056	1.9664	7.1689	1.2929	1.6686	0.7032	1.521	2.1903	6.2941	1.3145	3.9708	1.0221	1.8033	0.9626
TAG	TAG56:3FA18:2	uM	0.3236	0.4438	0.1738	0.2143	0.5163	0.4501	0.3234	0.3831	0.5911	1.4343	0.2984	1.1225	0.6596	1.5315	0.2404	0.8034	0.4993	5.9539	0.321	4.1729	0.2714	1.2768	0.2202	0.7256	0.1638	0.332	0.1924	0.4934	0.3518	0.6936	0.4126	1.3904	0.4221	1.9976	0.3051	1.3065	0.3759	0.5775	0.1463	0.5188	0.31	0.9129	0.196	0.7366	0.3092	0.318	0.1849
TAG	TAG56:3FA20:0	uM	0.3114	0.4666	0.1896	0.1902	0.5126	0.4483	0.3153	0.3865	0.5687	1.3734	0.3046	1.077	0.6118	1.4434	0.2498	0.7461	0.5132	6.6924	0.3179	4.6921	0.2408	1.3021	0.2329	0.7744	0.1456	0.3441	0.1779	0.5712	0.3735	0.7497	0.4421	1.4963	0.4008	2.2021	0.3068	1.503	0.3845	0.5628	0.1459	0.5291	0.2399	0.8344	0.189	0.716	0.2941	0.3309	0.201
TAG	TAG56:3FA20:1	uM	0.798	0.7372	0.4594	0.4185	1.8915	1.7988	1.0989	1.2285	1.136	2.3016	0.7818	1.5515	1.9829	3.1571	0.8375	0.9803	1.6793	7.3718	0.8395	5.2777	0.531	2.1336	0.5011	1.1606	0.4074	0.4508	0.6474	0.717	0.8784	0.8333	1.4754	1.3058	1.1339	5.0254	1.1288	4.0613	0.7512	0.8997	0.4029	0.8314	1.321	3.9201	0.7804	2.2955	0.5555	1.0056	0.5557
TAG	TAG56:3FA20:2	uM	0.1419	0.1557	0.0968	0.094	0.1815	0.2109	0.161	0.1749	0.2625	0.3469	0.138	0.2337	0.3803	0.4821	0.1243	0.18	0.285	0.3326	0.1214	0.2094	0.16	0.3072	0.1019	0.1991	0.1119	0.0971	0.1136	0.1146	0.1597	0.1246	0.1812	0.1413	0.1964	0.3238	0.1705	0.228	0.1835	0.1949	0.0912	0.1228	0.2561	0.3679	0.1261	0.1875	0.1093	0.1209	0.0819
TAG	TAG56:4FA16:0	uM	0.1607	0.1944	0.1314	0.1545	0.1209	0.1787	0.2014	0.2246	0.4292	0.3657	0.2887	0.2449	0.3921	0.4484	0.1579	0.1991	0.1677	0.1731	0.1332	0.1712	0.181	0.2859	0.1583	0.2272	0.1282	0.1083	0.116	0.102	0.1302	0.1022	0.1781	0.0839	0.207	0.243	0.1878	0.2309	0.2918	0.3171	0.1339	0.1601	0.1791	0.1534	0.1605	0.1079	0.0945	0.1158	0.0521
TAG	TAG56:4FA18:0	uM	0.5584	0.6435	0.4014	0.4493	0.5071	0.48	0.6393	0.6572	1.1328	1.3089	0.7632	1.0004	1.363	1.9189	0.5448	0.988	0.6148	0.8911	0.4124	0.7639	0.6829	1.0391	0.583	0.9297	0.3533	0.3639	0.3674	0.4316	0.5168	0.4418	0.7483	0.5313	1.1228	1.7734	0.828	1.6056	0.8563	1.1158	0.4725	0.775	0.6052	0.7603	0.514	0.6244	0.389	0.4484	0.2544
TAG	TAG56:4FA18:1	uM	1.765	1.8392	1.2024	1.1289	2.7917	3.1409	2.1117	2.1446	3.3518	4.2802	1.9865	2.9898	5.1598	6.5277	1.9786	2.4769	3.1715	8.788	1.7711	5.9206	1.3738	2.9747	1.2264	2.0444	0.9704	0.9648	1.2016	1.2983	2.2258	1.9823	3.0502	2.3759	2.5998	6.0696	2.323	4.5346	1.7771	2.2398	1.1669	1.8164	2.8437	4.9977	1.8448	3.2018	1.2264	1.6698	1.2172
TAG	TAG56:4FA18:2	uM	0.7741	0.9375	0.4997	0.4863	1.3124	1.4609	0.9131	0.8957	1.317	2.2008	0.8201	1.8774	1.9718	3.0686	0.8205	1.5658	1.273	7.6773	0.8822	5.31	0.4868	1.5142	0.4368	0.8878	0.3126	0.5409	0.4674	0.8324	1.0184	1.5277	1.3976	2.2552	0.9889	3.1109	0.8986	2.1024	0.6967	0.9695	0.4741	0.9774	1.0479	2.3137	0.6846	1.584	0.6389	0.7514	0.5861
TAG	TAG56:4FA20:1	uM	0.8272	0.8973	0.5016	0.488	1.4708	1.6341	0.9553	0.9676	1.1785	2.0888	0.8048	1.6143	2.0271	2.9714	0.9007	1.2599	1.3846	6.9717	0.9197	4.8531	0.424	1.3786	0.4246	0.859	0.2916	0.4247	0.4996	0.683	1.054	1.1549	1.5189	1.6991	0.9565	3.4178	0.9603	2.247	0.6202	0.8406	0.4689	0.9122	1.1024	2.6159	0.7457	1.7125	0.5941	0.7997	0.6277
TAG	TAG56:4FA20:2	uM	0.5557	0.5668	0.4356	0.361	0.8646	1.0533	0.6928	0.6611	1.177	1.2802	0.6097	0.766	1.7971	1.9018	0.6419	0.67	1.3326	1.7715	0.6049	0.9561	0.5078	0.8691	0.3711	0.5501	0.4114	0.3497	0.4658	0.388	0.8656	0.625	1.0013	0.6026	0.7089	1.223	0.6734	0.9649	0.5808	0.6488	0.3464	0.4964	1.156	1.7588	0.6656	0.9009	0.39	0.4956	0.4399
TAG	TAG56:4FA20:3	uM	0.5042	0.5344	0.414	0.4093	0.4013	0.4259	0.5065	0.5122	0.9207	1.0919	0.5905	0.7445	1.0671	1.56	0.5189	0.7117	0.6236	0.8353	0.4041	0.6782	0.5673	1.003	0.462	0.769	0.3926	0.3664	0.38	0.4039	0.4463	0.3699	0.6248	0.3856	0.97	1.4188	0.6938	1.299	0.6244	0.8286	0.377	0.5556	0.5802	0.7315	0.4724	0.5156	0.3223	0.3967	0.2375
TAG	TAG56:4FA20:4	uM	0.5291	0.5818	0.4402	0.4677	0.4074	0.3193	0.625	0.606	0.5904	0.8281	0.5726	0.7874	0.5228	0.8025	0.3446	0.5702	0.263	0.3795	0.2556	0.4782	0.5554	0.8503	0.5686	0.9586	0.2526	0.2454	0.3112	0.3814	0.2131	0.2101	0.4938	0.3582	0.7519	1.209	0.7681	1.5686	0.5215	0.6811	0.38	0.5061	0.2296	0.2838	0.2239	0.2636	0.2781	0.3211	0.2247
TAG	TAG56:4FA22:4	uM	0.1349	0.1621	0.1015	0.1222	0.0836	0.1188	0.1667	0.1846	0.2302	0.2107	0.2177	0.1842	0.2065	0.2662	0.1059	0.1356	0.0782	0.0857	0.1112	0.1116	0.1196	0.1826	0.1248	0.1632	0.0841	0.068	0.0886	0.0805	0.0608	0.0486	0.129	0.0599	0.1527	0.1591	0.1689	0.2011	0.2059	0.2146	0.1051	0.1379	0.0803	0.0733	0.1012	0.0668	0.0605	0.0834	0.0453
TAG	TAG56:5FA16:0	uM	1.0721	1.095	0.8108	0.8331	0.6305	0.8697	1.1941	1.0912	2.083	1.7448	1.8465	1.4116	1.8566	1.9033	0.9024	1.0312	0.584	0.7076	0.828	0.9027	0.9534	1.2735	1.1014	1.2196	0.6002	0.464	0.6493	0.6007	0.6118	0.4432	1.2283	0.49	1.1716	1.494	1.4	1.6531	1.5837	1.6557	0.8642	1.0208	0.759	0.5762	0.9355	0.5044	0.4727	0.5865	0.3378
TAG	TAG56:5FA18:0	uM	1.6767	1.5681	1.2519	1.3494	1.1981	1.0178	1.6689	1.65	2.3506	2.4319	1.9678	2.3211	2.2975	3.0439	1.2259	2.2278	0.9081	1.3976	0.8883	1.6031	1.6305	2.2744	1.5685	2.2451	0.7821	0.7946	0.922	1.0621	0.8789	0.8354	1.7828	1.2362	2.4068	3.9728	2.3376	4.6783	1.6786	2.3306	1.326	1.7617	0.9242	1.0498	0.9449	0.8647	0.9552	1.0558	0.7154
TAG	TAG56:5FA18:1	uM	3.652	3.8065	3.2035	2.9976	3.2153	3.7889	4.2025	3.9344	6.7578	6.4907	4.8304	4.8209	8.3715	9.6373	4.1488	4.2943	3.8322	6.596	2.9708	4.7332	3.1408	4.9228	3.2005	4.303	2.1445	1.9649	2.5654	2.4266	3.3116	2.6018	5.2106	2.855	5.063	8.6932	5.26	8.8489	4.0924	4.9562	2.7615	3.4117	3.702	4.7654	3.188	2.9966	2.0622	2.5738	2.1013
TAG	TAG56:5FA18:2	uM	1.0168	1.2622	0.7612	0.7093	1.1115	1.4887	1.0138	0.9838	2.1765	2.3426	1.2649	1.9589	2.9166	3.7653	1.184	2.0791	1.3264	4.7297	1.0487	3.2235	0.7095	1.2976	0.6128	0.9111	0.4372	0.6186	0.5488	0.8035	1.4408	1.6393	1.7507	2.1913	1.2431	2.3809	1.0427	1.7449	1.0636	1.4061	0.7671	1.285	1.3639	1.8836	0.943	1.1661	0.7842	0.8522	0.7175
TAG	TAG56:5FA20:1	uM	0.3571	0.4171	0.2466	0.2238	0.4017	0.5331	0.3034	0.3083	0.5771	0.8893	0.3266	0.7491	0.9278	1.2525	0.3324	0.6714	0.3933	2.2616	0.3338	1.5345	0.1742	0.4165	0.161	0.2695	0.1111	0.2269	0.152	0.3244	0.4624	0.7016	0.557	1.0429	0.3115	1.3236	0.3045	0.8303	0.2508	0.3503	0.1873	0.3899	0.3747	0.8178	0.2562	0.4997	0.2618	0.2909	0.2364
TAG	TAG56:5FA20:2	uM	0.5484	0.6732	0.4964	0.3997	0.604	0.9051	0.6054	0.5513	1.237	1.1498	0.6492	0.8	1.745	1.9515	0.7154	0.7455	0.9848	1.8915	0.6137	1.0704	0.4045	0.6757	0.3182	0.4401	0.3128	0.305	0.3636	0.3561	0.932	0.7125	1.0262	0.8018	0.5807	0.9284	0.512	0.684	0.5135	0.6106	0.3832	0.5215	0.9547	1.2861	0.5878	0.6612	0.394	0.4384	0.4534
TAG	TAG56:5FA20:3	uM	1.5769	1.6779	1.7923	1.607	1.1277	1.5348	1.6597	1.5658	2.9357	2.7772	1.7784	1.8578	3.5313	4.6081	2.1957	1.9121	2.2369	3.4146	1.5513	2.2875	1.3239	2.3702	1.2815	1.6998	1.3822	1.2295	1.4902	1.3198	1.8101	1.3421	2.1692	1.3016	2.313	3.3758	2.05	3.1061	1.5911	1.9502	1.1137	1.276	1.9272	2.3714	1.5094	1.5115	0.9178	1.1159	1.1322
TAG	TAG56:5FA20:4	uM	4.5111	4.1494	3.9532	4.3497	3.4839	2.9406	4.894	4.8708	5.4657	5.8922	5.0809	5.9564	5.0243	6.69	3.3203	5.2891	2.2638	3.3083	2.3024	4.4397	4.3629	6.3677	4.3921	6.2084	2.0667	2.1857	2.6657	3.1927	1.9864	1.8541	4.5063	3.1454	6.6265	11.5353	6.8952	14.5118	3.708	5.5714	3.4603	4.3637	2.0441	2.6499	2.1126	2.35	2.5833	2.9183	2.2326
TAG	TAG56:5FA22:4	uM	1.1198	1.1959	0.9056	1.0255	0.7839	1.0665	1.361	1.3983	2.2058	1.8901	2.0476	1.5811	2.0088	2.168	1.0474	1.2762	0.7104	0.7963	0.9744	1.0453	0.9734	1.3811	1.1883	1.2822	0.6661	0.5473	0.7613	0.7014	0.6312	0.4531	1.2798	0.4965	1.2592	1.5847	1.5366	1.7783	1.7008	1.845	0.9378	1.1121	0.7666	0.6299	1.0215	0.5717	0.5332	0.667	0.3949
TAG	TAG56:5FA22:5	uM	0.6135	0.4987	0.4589	0.4643	0.2469	0.2718	0.5534	0.4725	0.7827	0.7542	0.8103	0.6459	0.6191	0.7125	0.3526	0.4449	0.2678	0.375	0.3709	0.4109	0.5058	0.862	0.6136	0.8107	0.2943	0.2587	0.3456	0.3459	0.2495	0.1942	0.6114	0.2328	0.5813	0.7712	0.6904	0.8713	0.7057	0.6746	0.411	0.4449	0.2666	0.2379	0.386	0.1901	0.2285	0.2896	0.1815
TAG	TAG56:6FA16:0	uM	3.689	3.1862	2.5617	2.6854	1.4006	1.5836	2.7336	2.3029	5.5335	4.8165	5.5343	3.8596	4.1743	4.384	2.3222	2.7575	1.3817	1.853	2.1467	2.2834	2.8479	3.5023	3.5786	3.2813	1.6084	1.2396	1.8321	1.6686	1.7548	1.3573	4.4671	1.5962	3.7703	4.6135	4.2015	4.8641	4.3812	4.2879	2.8528	2.8163	1.8497	1.422	2.5956	1.1134	1.4178	1.696	1.1122
TAG	TAG56:6FA18:0	uM	1.21	1.2325	1.0725	1.2348	0.5806	0.53	0.9217	0.9254	1.4905	1.4488	1.2989	1.6528	1.3109	1.7718	0.7948	1.8743	0.4425	0.765	0.5447	0.978	1.0047	1.3161	0.9451	1.3561	0.4777	0.5564	0.5993	0.8178	0.6008	0.6364	1.1006	1.049	1.3961	2.1429	1.3183	2.5034	1.1165	1.5354	0.9686	1.3116	0.4637	0.4748	0.4551	0.428	0.7256	0.7411	0.5494
TAG	TAG56:6FA18:1	uM	6.4384	6.162	7.3628	6.5361	3.5239	4.0283	6.0017	5.1858	8.4757	7.9495	7.5465	6.2839	8.3383	9.8124	5.8918	5.4714	3.7384	6.9286	4.3085	6.9422	4.4596	7.0437	5.3357	6.1826	3.3784	3.037	4.2386	3.999	4.0311	3.219	7.4314	3.8176	6.3463	11.5604	7.991	14.0272	5.9962	6.4684	4.6602	4.6506	3.7813	4.4485	4.0878	3.4542	3.0071	3.7694	3.6805
TAG	TAG56:6FA18:2	uM	2.2205	2.6729	2.0998	2.1334	1.3765	1.7688	2.0821	2.0169	4.4762	3.7768	3.1476	3.3257	4.7899	5.7814	2.4449	3.9628	1.7401	4.1031	1.7983	3.0747	1.6431	2.2419	1.6596	2.0729	1.0426	1.1511	1.228	1.5163	2.2075	2.0302	3.0203	2.6642	2.579	3.8742	2.4561	3.8202	2.5889	3.1748	2.027	2.6517	1.7244	1.8585	1.6693	1.3036	1.3643	1.378	1.2314
TAG	TAG56:6FA18:3	uM	0.1752	0.2028	0.0961	0.1077	0.0927	0.1379	0.096	0.1011	0.5009	0.4622	0.166	0.3347	0.6524	0.6678	0.1406	0.3157	0.1849	0.525	0.1093	0.2588	0.1394	0.2056	0.081	0.1075	0.0753	0.1171	0.0697	0.1184	0.2233	0.2451	0.1747	0.2825	0.1626	0.5468	0.1292	0.3314	0.1973	0.2295	0.0968	0.1655	0.1774	0.2983	0.1044	0.1513	0.1073	0.1131	0.0882
TAG	TAG56:6FA20:2	uM	0.2707	0.3504	0.2404	0.2012	0.1886	0.2939	0.2192	0.1884	0.6369	0.5291	0.2846	0.3997	0.8366	0.8436	0.3044	0.459	0.3391	0.8539	0.2339	0.4566	0.1842	0.2454	0.1436	0.1671	0.1331	0.1624	0.1278	0.1531	0.4076	0.3986	0.4013	0.4789	0.1962	0.3679	0.207	0.2676	0.2536	0.2924	0.1733	0.2304	0.3529	0.4232	0.1998	0.2074	0.1851	0.1752	0.1894
TAG	TAG56:6FA20:3	uM	1.4792	1.8189	2.0524	1.7152	0.7592	1.1554	1.4009	1.2129	2.764	2.3625	1.564	1.5065	3.1262	3.8981	2.2013	1.917	1.7072	3.6479	1.5036	2.2506	0.923	1.5806	0.9581	1.2135	1.0187	0.9999	1.12	1.0938	1.8287	1.527	2.1038	1.4379	1.6125	2.3139	1.5469	1.9935	1.4149	1.5708	1.1419	1.1662	1.5026	1.6578	1.3203	1.057	0.8121	0.8524	1.1975
TAG	TAG56:6FA20:4	uM	8.9484	9.8145	13.1857	11.907	6.1035	6.4118	9.7046	9.1413	9.6554	9.6193	8.7335	9.9971	8.853	11.7601	8.722	11.4925	4.4112	9.1443	5.8723	12.2809	5.4696	9.9061	6.2921	9.7506	4.8892	5.081	6.8884	7.1923	4.7154	4.3942	8.5543	7.5798	8.9878	18.9026	12.1257	27.3559	6.5955	8.8219	7.0221	7.8598	3.6197	5.5146	4.1009	5.2399	5.0004	6.5188	6.489
TAG	TAG56:6FA20:5	uM	0.9574	0.8103	0.9533	0.9187	0.1052	0.1198	0.2196	0.1884	0.4761	0.627	0.3263	0.3915	0.3416	0.4558	0.2883	0.3721	0.1921	0.336	0.1885	0.3045	0.5359	0.8086	0.4618	0.6575	0.4	0.3379	0.352	0.3278	0.2088	0.1906	0.337	0.2603	0.5354	0.8694	0.4798	0.8583	0.5058	0.5835	0.3126	0.2988	0.224	0.2929	0.1552	0.174	0.2899	0.2978	0.3222
TAG	TAG56:6FA22:4	uM	0.8024	1.0173	0.6838	0.7741	0.4585	0.6762	0.8373	0.8557	1.9412	1.3829	1.5649	1.2942	1.5636	1.6135	0.723	1.2104	0.4463	0.694	0.6663	0.8622	0.6172	0.7983	0.697	0.7552	0.4005	0.389	0.4575	0.4798	0.5377	0.4159	0.9044	0.5228	0.7759	0.903	0.8209	0.9601	1.2668	1.3123	0.7871	1.0037	0.4976	0.3863	0.6784	0.3371	0.4044	0.4409	0.3192
TAG	TAG56:6FA22:5	uM	5.3557	4.1885	3.7719	3.9972	2.3117	2.2587	4.3166	3.7588	7.0879	6.3533	7.172	5.2322	5.9937	6.0365	3.1485	3.9869	2.2621	3.0374	3.3119	3.618	4.0703	5.8196	5.2145	5.2051	2.4279	2.0078	2.9957	2.5872	2.1901	1.6594	5.808	1.9574	5.2561	6.6401	5.9858	7.6292	5.2359	5.415	3.8842	3.7205	2.4488	1.9597	3.5546	1.719	2.0294	2.2252	1.5758
TAG	TAG56:6FA22:6	uM	1.0599	0.8977	1.1724	1.1617	0.1917	0.1614	0.7204	0.4259	0.5346	0.5878	0.521	0.5901	0.6156	0.8373	0.5575	0.7611	0.1723	0.2887	0.2377	0.3205	0.7983	0.9626	1.0138	1.1679	0.416	0.3397	0.7271	0.6106	0.2152	0.1931	0.6861	0.3223	1.06	1.5778	1.5945	2.4092	1.1105	1.0617	0.7766	0.8293	0.2102	0.187	0.283	0.1701	0.7727	1.0035	0.6983
TAG	TAG56:7FA16:0	uM	3.5186	3.1386	2.9996	3.2472	0.888	0.8687	2.0503	1.5249	4.1955	3.3441	3.7588	2.9975	3.3243	3.5383	1.9844	2.89	0.8029	1.4748	1.4094	1.8019	2.4687	2.6856	3.0621	2.8337	1.3105	1.2003	1.8388	1.7869	1.4013	1.1948	3.4074	1.6392	3.4611	4.7922	4.3266	6.0633	3.833	3.7557	3.0766	2.9107	1.1634	0.7831	1.6883	0.6913	2.045	2.2853	1.755
TAG	TAG56:7FA16:1	uM	0.361	0.3587	0.2711	0.348	0.1133	0.1335	0.1541	0.1456	0.4662	0.3081	0.2404	0.1766	0.4233	0.4222	0.137	0.1646	0.1271	0.1967	0.1327	0.1371	0.2309	0.2863	0.1742	0.1919	0.1691	0.1316	0.1356	0.118	0.2245	0.1377	0.2955	0.1112	0.2246	0.2687	0.1873	0.2418	0.3067	0.2638	0.158	0.1538	0.204	0.1459	0.1684	0.0967	0.1374	0.1918	0.1406
TAG	TAG56:7FA18:0	uM	0.2893	0.2881	0.2321	0.2652	0.0558	0.0614	0.0908	0.0973	0.2679	0.4855	0.1592	0.3071	0.2125	0.3514	0.1027	0.2462	0.0808	0.1747	0.0735	0.1273	0.1936	0.2836	0.1509	0.2329	0.0979	0.1089	0.0942	0.1346	0.1084	0.117	0.1431	0.184	0.2025	0.3925	0.1484	0.416	0.2362	0.2566	0.1093	0.1608	0.082	0.1398	0.0667	0.0851	0.1225	0.1205	0.1017
TAG	TAG56:7FA18:1	uM	4.5808	4.4514	6.4297	6.0162	1.4167	1.6415	3.0291	2.3051	3.6363	3.2976	2.9756	2.7901	3.7609	4.4683	3.579	3.6984	1.3745	3.3197	1.9987	3.4353	2.4453	3.5421	3.0179	3.4159	2.0229	1.9288	2.8384	2.7692	2.0176	1.7863	3.4943	2.6144	3.6713	6.3199	5.0906	8.2128	3.3112	3.6436	3.1506	2.9196	1.408	1.6202	1.577	1.4054	2.467	2.9148	3.4319
TAG	TAG56:7FA18:2	uM	3.7587	4.3867	4.6816	4.3839	1.4986	1.8653	2.9112	2.4467	5.5317	4.6879	4.5674	4.1702	4.8506	5.7372	3.5797	4.5045	1.5918	4.4287	2.5227	4.0249	2.1819	3.0778	2.6775	2.9544	1.5866	1.7759	2.1378	2.4027	2.6524	2.5526	4.5041	3.4644	3.1551	4.9151	3.6491	5.0309	3.6788	3.8169	3.3346	3.2888	1.7622	1.6363	2.2193	1.4152	1.8481	1.9061	2.2748
TAG	TAG56:7FA18:3	uM	0.3132	0.3381	0.2469	0.2425	0.1068	0.1705	0.1601	0.1778	0.8391	0.6893	0.306	0.4741	0.9761	0.8887	0.2701	0.4495	0.2295	0.5219	0.1616	0.2755	0.2897	0.34	0.173	0.2153	0.182	0.2031	0.1328	0.1922	0.3224	0.3137	0.2928	0.3188	0.3036	0.7374	0.228	0.5951	0.4427	0.456	0.1997	0.2247	0.2214	0.276	0.1591	0.1423	0.154	0.1703	0.1231
TAG	TAG56:7FA20:3	uM	0.636	0.8747	0.9933	0.8792	0.2292	0.3746	0.5146	0.4162	1.2861	0.996	0.657	0.6652	1.3713	1.6304	0.8952	0.9553	0.5555	1.5072	0.5778	0.8663	0.3653	0.5824	0.3761	0.4606	0.4231	0.4527	0.4141	0.4795	0.8012	0.744	0.8075	0.8066	0.5148	0.9214	0.5155	0.7505	0.6404	0.6859	0.4855	0.5204	0.5292	0.5117	0.455	0.3286	0.3646	0.3487	0.4917
TAG	TAG56:7FA20:4	uM	6.8228	9.2059	13.8567	11.7897	3.5166	4.4759	7.3088	6.118	7.0233	6.8082	6.5684	6.9417	6.4671	8.6796	8.8689	9.4927	2.9471	8.3947	5.2353	10.3134	3.0719	5.7762	4.2218	6.2013	3.6129	4.1167	5.126	6.1729	4.3417	4.4565	6.6186	7.6809	5.1091	10.8676	8.0808	13.7121	5.1293	5.9493	6.1417	6.0282	2.4079	3.2669	3.1402	3.4456	4.0473	4.5735	6.4367
TAG	TAG56:7FA20:5	uM	3.7379	3.1118	4.6434	4.1389	0.3545	0.4472	0.8132	0.6139	1.5317	1.7714	1.1237	1.0937	1.0452	1.4286	1.4315	1.2054	0.7036	1.4982	0.8716	1.184	1.448	2.2137	1.5675	1.7877	1.4996	1.2065	1.5585	1.266	0.9589	0.801	1.3752	0.9154	1.7083	2.8046	1.8518	2.8743	1.4763	1.5718	1.2021	0.9211	0.7417	1.0002	0.6285	0.6369	1.0822	1.1904	1.7284
TAG	TAG56:7FA22:4	uM	0.1602	0.1867	0.1215	0.1463	0.0615	0.0895	0.093	0.1079	0.3095	0.2238	0.1841	0.1772	0.305	0.3073	0.1	0.163	0.0756	0.1311	0.0974	0.1078	0.1108	0.1183	0.0912	0.0987	0.0701	0.0633	0.0641	0.0639	0.1075	0.0907	0.141	0.0836	0.0967	0.1495	0.0998	0.1496	0.1835	0.1788	0.091	0.1121	0.0957	0.0573	0.0834	0.053	0.0637	0.0783	0.0574
TAG	TAG56:7FA22:5	uM	3.7016	3.2136	2.6777	3.1308	1.3245	1.3088	2.4825	2.2311	5.947	4.2794	4.9867	4.1378	4.444	4.426	2.1903	3.8358	1.2403	2.4581	2.1547	2.8638	2.4457	3.0958	2.945	2.9936	1.403	1.4712	1.7078	1.8517	1.7621	1.4753	3.7009	1.9395	3.0463	3.6232	3.0607	3.9372	3.8077	3.7217	2.9732	3.0246	1.5594	1.0215	2.2914	0.9264	1.5019	1.4772	1.1216
TAG	TAG56:7FA22:6	uM	8.4467	5.8757	8.4356	9.3213	1.6069	1.2828	4.6902	3.079	4.7926	3.5915	4.3575	3.7638	5.6304	6.0609	4.1442	5.8395	1.29	2.1099	1.9727	2.503	5.6922	5.7679	7.4219	6.89	3.0913	2.6168	5.4041	4.74	1.7586	1.538	5.7832	2.3645	8.6166	12.8978	12.9134	20.2444	8.2344	8.5632	6.8188	6.6631	1.7733	1.3298	2.5136	1.3039	6.8597	8.0624	6.0625
TAG	TAG56:8FA16:0	uM	1.32	1.1346	1.4045	1.5565	0.2501	0.2195	0.6644	0.4825	1.1866	0.9458	0.9066	0.9439	1.1263	1.2171	0.7093	1.4297	0.2114	0.5048	0.3678	0.5301	0.8466	0.8492	1.0585	0.978	0.4288	0.4729	0.7118	0.7821	0.3903	0.4022	1.0389	0.6159	1.2104	1.7403	1.5149	2.3924	1.4901	1.5138	1.2611	1.279	0.3018	0.2338	0.4127	0.2105	1.0644	0.9758	0.8098
TAG	TAG56:8FA16:1	uM	0.4362	0.3766	0.3551	0.4861	0.079	0.0805	0.1365	0.1098	0.365	0.2326	0.1651	0.1302	0.3604	0.3509	0.1511	0.1832	0.0871	0.1649	0.0957	0.1075	0.2351	0.2365	0.1832	0.1971	0.1628	0.134	0.1632	0.1395	0.1734	0.1224	0.2617	0.1084	0.238	0.3485	0.2448	0.3764	0.2738	0.2672	0.1802	0.1701	0.163	0.0931	0.1269	0.064	0.2247	0.3198	0.2564
TAG	TAG56:8FA18:1	uM	1.239	1.2072	1.6341	1.5432	0.2195	0.2413	0.3396	0.3224	0.782	1.0826	0.4666	0.6667	0.7118	1.0503	0.5576	0.667	0.3253	1.0341	0.3376	0.698	0.5262	0.9864	0.5022	0.7681	0.4747	0.4603	0.5051	0.521	0.4291	0.4242	0.5732	0.5771	0.6075	1.3311	0.6335	1.2811	0.6685	0.6709	0.4918	0.4757	0.3068	0.5115	0.2516	0.3394	0.4942	0.5847	0.7229
TAG	TAG56:8FA18:2	uM	2.6009	3.0126	4.112	3.8068	0.5847	0.6711	1.4361	1.0861	2.2372	1.7277	1.7774	1.7904	2.1562	2.5424	2.1271	3.1298	0.6114	1.9249	1.1192	1.9101	1.1984	1.447	1.6232	1.5999	0.9748	1.1946	1.4175	1.7573	1.2911	1.3906	2.1136	2.2634	1.8209	2.6711	2.439	3.3066	2.0875	2.1749	2.2683	2.1211	0.7201	0.6508	0.8397	0.5715	1.6064	1.5086	1.9754
TAG	TAG56:8FA18:3	uM	0.4502	0.5111	0.4384	0.44	0.1012	0.1464	0.1709	0.1791	0.9567	0.7397	0.3896	0.5365	0.9046	0.8737	0.3184	0.4883	0.2032	0.5042	0.2034	0.289	0.3519	0.4348	0.2424	0.2737	0.2833	0.3056	0.1872	0.2697	0.3781	0.3722	0.3488	0.3674	0.3364	0.8513	0.2739	0.7721	0.6368	0.5431	0.2783	0.271	0.2135	0.2263	0.1741	0.1427	0.1737	0.2119	0.1799
TAG	TAG56:8FA20:4	uM	2.8926	4.407	7.2519	6.0472	0.9753	1.3172	2.3892	2.1088	2.9423	2.6719	2.3767	2.7916	2.5345	3.3637	3.4494	4.5593	0.9412	3.0766	1.9534	3.5062	1.1574	1.8861	1.7214	2.1274	1.416	1.9661	1.789	2.6845	1.9331	2.334	2.5832	3.9652	1.5653	3.8028	2.5164	4.4344	2.1915	2.3398	2.5757	2.5223	0.7961	0.9867	1.0374	1.0481	1.6339	1.6452	2.4991
TAG	TAG56:8FA20:5	uM	3.5268	3.4507	5.3056	4.7789	0.2386	0.333	0.6698	0.4823	1.5062	1.5724	1.0736	1.0399	0.9645	1.3162	1.5141	1.3559	0.5586	1.693	0.8681	1.2717	1.0704	1.5877	1.2683	1.3571	1.1718	1.0206	1.2814	1.1668	1.0485	1.0224	1.3964	1.2039	1.2423	1.9668	1.4683	1.8589	1.3103	1.3705	1.4108	0.927	0.5956	0.7296	0.5801	0.4715	1.0388	0.9622	1.9758
TAG	TAG56:8FA22:5	uM	0.5838	0.5673	0.4364	0.5514	0.138	0.167	0.2316	0.2224	0.9071	0.661	0.4928	0.4745	0.7968	0.7422	0.2657	0.4763	0.1723	0.3776	0.2436	0.3256	0.3727	0.4628	0.3161	0.3448	0.2304	0.2278	0.2316	0.2586	0.3083	0.2661	0.4279	0.2549	0.3549	0.5292	0.3172	0.5558	0.5171	0.4894	0.303	0.3076	0.2459	0.1666	0.2559	0.1205	0.2208	0.2483	0.1882
TAG	TAG56:8FA22:6	uM	5.8587	4.8175	5.8151	7.3738	0.9393	0.7812	2.6248	1.759	3.9247	2.5623	3.2277	3.1392	4.4331	4.4533	2.8184	5.864	0.6956	1.5333	1.4056	1.8813	3.4833	2.9946	4.356	3.8952	1.9183	1.9514	3.3115	3.46	1.4889	1.4902	4.2034	2.3209	5.4153	7.0918	6.8966	10.7421	6.2955	6.1828	5.5078	5.6969	1.2037	0.7617	1.7216	0.7613	5.0934	5.274	4.354
TAG	TAG56:9FA18:3	uM	0.3393	0.3653	0.3985	0.3905	0.0429	0.0673	0.0963	0.082	0.4016	0.3148	0.1727	0.2386	0.3905	0.4106	0.2154	0.3693	0.0857	0.2374	0.1108	0.1622	0.1994	0.1994	0.1531	0.1493	0.1972	0.2125	0.1316	0.1929	0.1943	0.2141	0.164	0.2461	0.18	0.4783	0.1805	0.4766	0.3702	0.3143	0.1868	0.1723	0.0984	0.0851	0.0802	0.0674	0.1481	0.171	0.1683
TAG	TAG56:9FA20:4	uM	0.6838	0.9585	1.8906	1.74	0.0922	0.1644	0.2267	0.2341	0.7434	0.5587	0.303	0.4781	0.5931	0.6608	0.4649	0.7478	0.1524	0.4929	0.2703	0.3915	0.2659	0.3761	0.2746	0.3353	0.3859	0.4624	0.2567	0.5069	0.3689	0.4256	0.2849	0.6706	0.2375	0.6921	0.2718	0.6408	0.5716	0.4926	0.3469	0.305	0.1398	0.1651	0.1378	0.1554	0.2917	0.2663	0.3995
TAG	TAG56:9FA20:5	uM	1.5586	1.6707	2.5748	2.4248	0.0926	0.1133	0.2217	0.1593	0.6857	0.7012	0.4191	0.4407	0.4109	0.5676	0.6055	0.6657	0.1792	0.7874	0.3157	0.4933	0.4357	0.5992	0.5139	0.5416	0.4629	0.4293	0.4243	0.4418	0.468	0.5745	0.5329	0.6255	0.4185	0.8003	0.4632	0.6615	0.6	0.5735	0.6174	0.4031	0.2174	0.245	0.2098	0.173	0.4392	0.366	0.753
TAG	TAG56:9FA22:6	uM	1.0318	0.8823	0.9398	1.2977	0.1081	0.1049	0.2462	0.2048	0.6567	0.4139	0.3222	0.3697	0.81	0.8172	0.3716	0.7684	0.1027	0.2464	0.1553	0.2186	0.5367	0.4762	0.4614	0.4136	0.3212	0.3003	0.3998	0.4163	0.2901	0.2554	0.5193	0.3178	0.5857	1.1391	0.677	1.5527	0.7955	0.727	0.5544	0.5283	0.2129	0.128	0.2074	0.1059	0.7194	0.9346	0.7646
TAG	TAG57:2FA18:1	uM	0.7981	0.6911	1.101	1.2007	0.2515	0.2105	0.3966	0.3506	0.3988	0.4479	0.3164	0.3998	0.4599	0.6108	0.4055	0.6468	0.1823	0.6748	0.237	0.5685	0.3736	0.618	0.4231	0.5941	0.2928	0.3297	0.4722	0.4994	0.2237	0.2452	0.4901	0.403	0.5756	1.2544	0.7907	1.7093	0.4083	0.5346	0.4899	0.5488	0.1688	0.2891	0.2013	0.262	0.634	0.7754	0.7861
TAG	TAG57:3FA18:2	uM	0.4251	0.4616	0.768	0.7938	0.1263	0.1191	0.2168	0.1832	0.2802	0.282	0.2223	0.2838	0.2811	0.3721	0.2727	0.5554	0.0962	0.3641	0.1579	0.3456	0.2034	0.2881	0.2443	0.3174	0.1598	0.1937	0.2405	0.3248	0.1812	0.2137	0.3382	0.3483	0.2637	0.5059	0.3661	0.6149	0.2519	0.2987	0.3598	0.3582	0.0996	0.1156	0.1259	0.1147	0.4048	0.3682	0.4379
TAG	TAG57:8FA22:6	uM	0.2742	0.2407	0.2556	0.3123	0.1453	0.1336	0.1718	0.1616	0.2	0.1722	0.1547	0.1872	0.2412	0.2422	0.1778	0.2294	0.146	0.1734	0.1437	0.1728	0.2366	0.2758	0.2101	0.2618	0.1582	0.1745	0.1701	0.1974	0.1507	0.1457	0.1793	0.1647	0.2161	0.2684	0.2076	0.3064	0.2735	0.2429	0.1942	0.2068	0.1288	0.1434	0.1351	0.1336	0.2532	0.2587	0.2387
TAG	TAG57:9FA22:6	uM	3.0799	3.1865	2.9408	3.1411	3.1981	2.992	3.0647	2.9325	3.0951	3.2371	3.119	3.2044	3.08	3.1209	2.9391	3.0462	2.8626	3.0539	3.0273	2.9683	3.0217	3.1177	3.1534	3.2247	3.0231	2.7553	2.8591	3.1089	2.9967	2.8376	2.9761	3.0095	3.0797	3.1069	3.0096	2.997	3.066	2.9365	2.9244	2.9908	2.8881	2.8942	3.0644	3.0358	3.0763	3.0632	2.8614
TAG	TAG58:10FA18:2	uM	0.493	0.5129	0.8652	0.8778	0.1392	0.1186	0.2415	0.1969	0.2847	0.3089	0.2601	0.2984	0.3035	0.3858	0.3122	0.6329	0.0962	0.3965	0.1693	0.3736	0.2124	0.2914	0.2698	0.313	0.1731	0.2232	0.279	0.3379	0.2024	0.2217	0.3746	0.3938	0.3063	0.534	0.3961	0.6903	0.2926	0.3538	0.4151	0.425	0.1019	0.1176	0.1327	0.1182	0.4238	0.4006	0.5078
TAG	TAG58:10FA20:4	uM	1.2033	1.5955	5.6444	5.0989	0.2107	0.2579	0.7196	0.6805	0.4845	0.366	0.3442	0.321	0.3354	0.3928	0.8748	0.94	0.1238	0.3316	0.43	0.5686	0.3626	0.6226	0.6726	0.7975	0.5365	0.5494	0.5659	0.7348	0.2651	0.2523	0.5132	0.5285	0.3049	0.54	0.6517	0.9174	0.6927	0.5	0.6666	0.5588	0.1394	0.1428	0.1654	0.2093	0.5048	0.4808	1.0031
TAG	TAG58:10FA20:5	uM	0.688	0.6451	2.0004	1.9591	0.0287	0.0411	0.1008	0.0961	0.1499	0.1408	0.1061	0.0772	0.0913	0.0995	0.2042	0.1581	0.0504	0.1002	0.1017	0.0974	0.1927	0.2726	0.2123	0.2466	0.2355	0.1774	0.1732	0.1712	0.0889	0.0806	0.1212	0.0942	0.1236	0.169	0.1627	0.2036	0.2636	0.1889	0.1722	0.1087	0.0777	0.0607	0.054	0.0518	0.1333	0.129	0.2997
TAG	TAG58:10FA22:5	uM	0.1694	0.1682	0.1896	0.212	0.032	0.0341	0.0525	0.0497	0.2236	0.131	0.0802	0.1211	0.1987	0.1587	0.0783	0.1713	0.0383	0.1452	0.0674	0.0932	0.0835	0.1168	0.0789	0.0791	0.0775	0.0869	0.057	0.0874	0.067	0.0773	0.0742	0.0796	0.0686	0.1487	0.0742	0.1641	0.104	0.1043	0.0737	0.0714	0.0409	0.0421	0.0515	0.0334	0.072	0.0633	0.0611
TAG	TAG58:10FA22:6	uM	1.4578	1.206	1.9721	2.2007	0.1654	0.1551	0.4819	0.3435	0.6066	0.4221	0.4627	0.5597	0.7942	0.8577	0.6452	1.5609	0.1544	0.546	0.2933	0.5288	0.5869	0.5661	0.7176	0.6701	0.4208	0.5013	0.7663	0.8394	0.3738	0.4587	0.9403	0.7535	0.8323	1.8273	1.2482	2.7085	0.7908	1.0098	1.091	1.1433	0.2067	0.1944	0.2878	0.1985	1.2773	1.3716	1.3903
TAG	TAG58:2FA18:1	uM	0.1259	0.1914	0.0543	0.0743	0.3796	0.1196	0.0707	0.1208	0.1727	0.4713	0.0637	0.3287	0.1503	0.5682	0.0522	0.2296	0.1467	12.6276	0.0867	10.3337	0.0708	1.7975	0.0616	0.4503	0.0488	0.1053	0.0415	0.2402	0.076	0.1622	0.0919	0.8967	0.14	1.7567	0.0692	1.3774	0.3518	0.2741	0.0401	0.2525	0.0661	0.7033	0.0621	0.5096	0.0792	0.174	0.0551
TAG	TAG58:3FA18:1	uM	0.1562	0.1875	0.0742	0.0995	0.2564	0.1916	0.1394	0.1611	0.1628	0.383	0.0868	0.2907	0.2023	0.47	0.0793	0.3231	0.1884	6.8554	0.1585	5.5247	0.0824	0.8668	0.074	0.2949	0.0549	0.1387	0.0729	0.2714	0.1113	0.2186	0.1398	0.8859	0.1451	0.8546	0.1148	0.5915	0.1941	0.1864	0.0448	0.1984	0.1185	0.566	0.0859	0.4799	0.0982	0.1646	0.0764
TAG	TAG58:5FA18:1	uM	0.2052	0.2122	0.1382	0.1584	0.1702	0.2114	0.2123	0.2586	0.2913	0.2765	0.1672	0.2034	0.3191	0.4259	0.1587	0.2112	0.1842	0.288	0.1375	0.2399	0.1687	0.2698	0.1187	0.2251	0.1041	0.0889	0.1146	0.1247	0.1284	0.1095	0.1791	0.1252	0.1927	0.3216	0.1807	0.3188	0.1724	0.2316	0.1112	0.1663	0.1831	0.2732	0.1492	0.1853	0.0936	0.1267	0.0831
TAG	TAG58:6FA16:0	uM	0.1256	0.111	0.0601	0.0796	0.0537	0.0724	0.0679	0.0679	0.3454	0.2703	0.125	0.1494	0.2188	0.2045	0.0567	0.1149	0.0651	0.0828	0.0426	0.0569	0.0794	0.1307	0.0561	0.0964	0.0751	0.062	0.0618	0.0635	0.0815	0.0634	0.0933	0.0636	0.0771	0.1286	0.0662	0.0951	0.1387	0.1354	0.0513	0.0848	0.1108	0.117	0.0975	0.0864	0.0519	0.0583	0.0278
TAG	TAG58:6FA18:0	uM	0.3068	0.315	0.2241	0.2571	0.1577	0.155	0.2603	0.2642	0.3434	0.3516	0.2379	0.3245	0.3015	0.434	0.1726	0.3063	0.1253	0.2029	0.1297	0.206	0.2444	0.3991	0.2041	0.3781	0.1277	0.1213	0.156	0.1834	0.1255	0.1243	0.2629	0.1782	0.2704	0.4215	0.2763	0.5138	0.2867	0.3681	0.2008	0.2798	0.1461	0.1593	0.142	0.1362	0.1402	0.1841	0.1108
TAG	TAG58:6FA18:1	uM	0.6952	0.6818	0.5401	0.5902	0.4319	0.5932	0.6955	0.7529	0.9142	0.866	0.67	0.675	0.9431	1.1524	0.563	0.6074	0.4441	0.6845	0.442	0.6217	0.4391	0.8347	0.4357	0.6615	0.3381	0.2935	0.4659	0.4204	0.4145	0.2923	0.7081	0.3512	0.6155	1.0169	0.7752	1.1968	0.5613	0.6973	0.4143	0.5413	0.4687	0.5958	0.481	0.4294	0.3155	0.4604	0.342
TAG	TAG58:6FA20:4	uM	0.1394	0.157	0.1724	0.1731	0.1239	0.1214	0.1545	0.1437	0.1712	0.1957	0.1005	0.148	0.1842	0.2319	0.1251	0.1708	0.1029	0.2566	0.0944	0.3335	0.1156	0.2088	0.0995	0.159	0.0867	0.0855	0.1005	0.1289	0.0858	0.0796	0.1215	0.133	0.1467	0.2854	0.1152	0.294	0.1097	0.1459	0.0871	0.1151	0.1021	0.1659	0.085	0.1381	0.1094	0.0981	0.0855
TAG	TAG58:6FA22:4	uM	0.4134	0.4746	0.3602	0.3646	0.342	0.4525	0.4942	0.5547	0.5142	0.4454	0.415	0.4152	0.6014	0.754	0.3973	0.434	0.2929	0.4778	0.3283	0.4508	0.2387	0.4669	0.2756	0.4018	0.2059	0.1867	0.2804	0.294	0.2248	0.1797	0.4389	0.2251	0.3714	0.5784	0.4846	0.7149	0.3472	0.4723	0.2709	0.3705	0.2302	0.3496	0.2722	0.2688	0.1922	0.2661	0.2206
TAG	TAG58:6FA22:5	uM	0.5022	0.4091	0.3448	0.3852	0.257	0.2361	0.4458	0.4591	0.4346	0.4724	0.3456	0.4183	0.4523	0.5727	0.2665	0.4103	0.2323	0.4166	0.2376	0.416	0.3252	0.855	0.3212	0.6645	0.2072	0.2286	0.2839	0.3223	0.1686	0.1432	0.3585	0.2066	0.4022	0.6992	0.4402	0.8658	0.3462	0.4796	0.2578	0.3644	0.206	0.2819	0.2115	0.2115	0.1887	0.2588	0.1787
TAG	TAG58:7FA16:0	uM	0.1045	0.1298	0.0663	0.0736	0.0421	0.052	0.057	0.0564	0.391	0.2402	0.1135	0.1267	0.2082	0.2032	0.0536	0.117	0.0634	0.1214	0.0414	0.0745	0.0872	0.1268	0.0568	0.0945	0.0786	0.0647	0.0569	0.0553	0.0932	0.0705	0.0748	0.0776	0.0817	0.1062	0.0541	0.0716	0.1993	0.17	0.0539	0.0912	0.0962	0.0836	0.0665	0.0481	0.0557	0.0732	0.0288
TAG	TAG58:7FA18:0	uM	0.3341	0.3299	0.3094	0.331	0.098	0.1006	0.215	0.1954	0.2759	0.3034	0.2129	0.2941	0.2631	0.4033	0.1697	0.3791	0.0781	0.1922	0.1035	0.2038	0.2561	0.3598	0.2378	0.3635	0.1353	0.1395	0.1957	0.2205	0.1156	0.1164	0.2464	0.2044	0.3024	0.5533	0.3284	0.7421	0.2707	0.3991	0.2126	0.3012	0.1042	0.1305	0.1083	0.1183	0.1982	0.2854	0.1869
TAG	TAG58:7FA18:1	uM	1.4289	1.2459	1.2357	1.2321	0.6098	0.7051	1.0869	0.9912	1.2367	1.1739	1.0001	0.9648	1.3132	1.5611	0.9901	1.0073	0.6082	1.2095	0.7931	1.0513	0.7354	1.3976	0.8779	1.223	0.6198	0.5384	0.9183	0.8204	0.5976	0.4857	1.4215	0.6408	1.1375	1.8994	1.5697	2.4376	0.8659	1.1365	0.8504	0.9195	0.6455	0.7771	0.7543	0.596	0.678	0.9763	0.8227
TAG	TAG58:7FA18:2	uM	0.421	0.4863	0.3298	0.3671	0.2114	0.2828	0.349	0.3754	0.6679	0.5526	0.4222	0.4767	0.5514	0.6887	0.3447	0.5271	0.1986	0.4504	0.2575	0.4425	0.262	0.3535	0.2405	0.3302	0.1573	0.1846	0.2253	0.2598	0.2651	0.2148	0.4272	0.322	0.3024	0.4851	0.3666	0.5005	0.3421	0.4723	0.2912	0.4056	0.2185	0.2525	0.2396	0.2066	0.2264	0.2403	0.1961
TAG	TAG58:7FA20:4	uM	0.2238	0.2592	0.3861	0.3475	0.1091	0.1219	0.2107	0.1918	0.2811	0.2238	0.1528	0.1685	0.3086	0.3201	0.2039	0.2743	0.1326	0.2156	0.1339	0.2492	0.1433	0.2104	0.1578	0.1961	0.1295	0.1184	0.1278	0.159	0.129	0.1014	0.1585	0.1461	0.1741	0.2692	0.1741	0.2802	0.1791	0.2413	0.1486	0.1608	0.1377	0.1505	0.1156	0.1258	0.1356	0.127	0.1395
TAG	TAG58:7FA22:4	uM	0.3569	0.462	0.3449	0.3591	0.239	0.3361	0.4037	0.4033	0.476	0.3816	0.3688	0.3877	0.5299	0.6706	0.3871	0.4388	0.2222	0.4942	0.31	0.4585	0.1721	0.2921	0.196	0.275	0.1397	0.1514	0.2236	0.2315	0.2132	0.1911	0.4032	0.2436	0.2764	0.4269	0.3641	0.5062	0.2834	0.3812	0.2683	0.3451	0.1759	0.237	0.2421	0.1906	0.1753	0.2134	0.2097
TAG	TAG58:7FA22:5	uM	1.6377	1.3243	1.3595	1.3834	0.9501	0.8334	1.5367	1.3888	1.389	1.3222	1.2582	1.2229	1.591	1.797	1.096	1.4185	0.8571	1.739	1.1193	1.5751	0.9753	2.1704	1.1061	1.7731	0.7179	0.8024	1.1059	1.1204	0.6367	0.5294	1.4723	0.7599	1.355	2.1985	1.6916	2.9582	0.8742	1.2242	0.9199	1.0354	0.7223	0.9456	0.8665	0.7711	0.7061	0.9092	0.7492
TAG	TAG58:7FA22:6	uM	0.9983	0.8023	0.8672	1.0195	0.2169	0.1937	0.5244	0.4124	0.3353	0.4856	0.2673	0.4187	0.522	0.7246	0.3954	0.7667	0.175	0.4474	0.1988	0.3864	0.5947	0.9985	0.5906	0.9366	0.3382	0.3527	0.6528	0.6912	0.1852	0.2022	0.5198	0.3541	0.88	1.9197	1.1967	2.8882	0.6497	0.8404	0.4739	0.7099	0.177	0.2618	0.1937	0.2653	0.7263	1.2065	0.7643
TAG	TAG58:8FA18:1	uM	1.7004	1.3518	1.6329	1.7695	0.4788	0.448	0.9204	0.7559	0.8819	0.91	0.7932	0.7914	1.1136	1.2694	0.8744	1.1289	0.426	1.1358	0.6086	1.0647	0.7346	1.2948	0.9338	1.2126	0.6072	0.6268	1.1426	1.0481	0.4731	0.4459	1.1914	0.6903	1.2892	2.623	1.9031	4.014	0.8265	1.1423	1.0268	1.0584	0.4608	0.5884	0.5402	0.4747	1.1413	1.7961	1.4441
TAG	TAG58:8FA18:2	uM	0.7748	0.7878	0.7205	0.7585	0.2625	0.3146	0.5142	0.4585	0.7909	0.6539	0.6171	0.5826	0.7603	0.8708	0.5377	0.8171	0.2605	0.7011	0.4265	0.6419	0.3772	0.5622	0.4474	0.5585	0.296	0.3326	0.434	0.4496	0.3719	0.3438	0.753	0.4827	0.5458	0.8527	0.6928	1.0379	0.4978	0.6707	0.5846	0.6284	0.2869	0.3045	0.3857	0.2437	0.4306	0.4507	0.4839
TAG	TAG58:8FA20:3	uM	0.2161	0.24	0.5653	0.543	0.0512	0.0708	0.1606	0.1722	0.2393	0.175	0.1278	0.1038	0.2032	0.1941	0.2009	0.1716	0.1064	0.169	0.1255	0.1355	0.1322	0.2227	0.1408	0.1715	0.1669	0.1451	0.1325	0.1351	0.1046	0.0901	0.1227	0.0838	0.1167	0.1471	0.1265	0.1641	0.1989	0.173	0.1255	0.0978	0.1243	0.097	0.0921	0.0771	0.0955	0.0838	0.1317
TAG	TAG58:8FA20:4	uM	0.5958	0.7519	1.4796	1.3603	0.1713	0.2227	0.4629	0.4878	0.5091	0.3923	0.3357	0.3419	0.4405	0.483	0.4971	0.5375	0.2048	0.2796	0.3024	0.3502	0.2968	0.4802	0.3713	0.5016	0.3301	0.3149	0.3143	0.3478	0.216	0.185	0.3083	0.2518	0.3247	0.4808	0.4444	0.6659	0.459	0.5215	0.3422	0.3813	0.1893	0.1842	0.1809	0.1973	0.2497	0.2323	0.323
TAG	TAG58:8FA22:5	uM	1.4696	1.2732	1.3037	1.3969	0.631	0.6514	1.2078	1.0403	1.3297	1.1755	1.1736	1.0636	1.4692	1.5756	1.0262	1.4806	0.6013	1.723	0.9972	1.5489	0.6636	1.2945	0.8442	1.2179	0.5728	0.6847	0.8826	0.9727	0.5875	0.588	1.3126	0.7705	0.9564	1.5599	1.2682	1.9337	0.7326	1.0221	0.9617	0.9604	0.5676	0.6133	0.778	0.5336	0.6313	0.6826	0.7274
TAG	TAG58:8FA22:6	uM	3.8658	2.6763	3.5819	4.0722	0.8277	0.6837	1.627	1.281	1.1816	1.2272	1.0609	1.2226	1.8822	2.4182	1.5238	2.5945	0.6384	1.6412	0.8463	1.5844	1.7548	2.5475	2.0271	2.5694	1.3104	1.2667	2.6113	2.4772	0.823	0.7724	2.2752	1.3359	3.1782	6.6384	4.7557	10.7396	1.8761	2.7094	2.1078	2.5294	0.6584	0.9434	0.8417	0.8823	3.2302	4.8556	3.7437
TAG	TAG58:9FA18:1	uM	0.887	0.7662	1.2158	1.35	0.2657	0.2492	0.4368	0.4004	0.4122	0.4608	0.3552	0.4272	0.5177	0.6694	0.4425	0.7406	0.1776	0.7341	0.2776	0.6371	0.4107	0.6644	0.4595	0.6247	0.3034	0.3323	0.5457	0.5634	0.2494	0.2635	0.5295	0.4528	0.6131	1.4234	0.8854	1.866	0.4309	0.5846	0.568	0.6158	0.1866	0.3247	0.2405	0.2819	0.682	0.8662	0.8929
TAG	TAG58:9FA18:2	uM	0.8857	0.8303	1.0406	1.1083	0.2171	0.2034	0.4517	0.3381	0.5482	0.5178	0.4697	0.5299	0.588	0.7386	0.5274	0.9415	0.1857	0.6706	0.3154	0.6557	0.383	0.5097	0.4587	0.5535	0.3197	0.3533	0.5522	0.5668	0.3347	0.335	0.6894	0.5838	0.6157	1.1131	0.8839	1.5481	0.4841	0.6712	0.7167	0.7024	0.2137	0.2233	0.2955	0.2005	0.6972	0.8054	0.8384
TAG	TAG58:9FA20:4	uM	1.3046	1.7147	4.8823	4.6495	0.3417	0.4585	1.0214	1.0834	0.7522	0.5633	0.5672	0.5399	0.5634	0.6418	1.0335	1.01	0.2456	0.478	0.5534	0.8035	0.454	0.9511	0.6714	1.0841	0.6844	0.6271	0.6271	0.7959	0.3416	0.3039	0.5112	0.53	0.4273	0.8322	0.8189	1.4559	0.8866	0.7676	0.7291	0.647	0.2321	0.2646	0.2545	0.3397	0.5401	0.5802	0.9163
TAG	TAG58:9FA22:5	uM	0.6509	0.6105	0.6615	0.7033	0.1813	0.1987	0.4205	0.3551	0.6817	0.4963	0.5066	0.5227	0.6932	0.6884	0.422	0.7888	0.1962	0.6933	0.3729	0.6176	0.2913	0.4539	0.3061	0.4229	0.253	0.3198	0.3188	0.4052	0.2866	0.2907	0.477	0.3813	0.3337	0.6258	0.4304	0.7357	0.3762	0.4679	0.4281	0.4505	0.1972	0.2095	0.2744	0.1642	0.269	0.2759	0.281
TAG	TAG58:9FA22:6	uM	3.5666	2.6635	3.7311	4.2128	0.6035	0.5044	1.3531	0.9872	1.1601	1.0245	1.0894	1.1712	1.7157	2.0744	1.6196	2.9418	0.444	1.4906	0.7858	1.5095	1.3261	1.6478	1.64	1.8446	1.0191	1.1363	2.1178	2.1529	0.8155	0.8637	2.2128	1.4881	2.4269	4.6531	3.7873	7.1037	1.6763	2.3455	2.4015	2.5571	0.5392	0.6766	0.7726	0.6183	3.1434	3.7396	3.7437
TAG	TAG60:10FA22:5	uM	0.2631	0.2468	0.45	0.4702	0.0666	0.0614	0.1922	0.1537	0.1744	0.1203	0.1424	0.1127	0.1395	0.1409	0.1277	0.1651	0.0514	0.0983	0.1078	0.1267	0.1232	0.2182	0.1415	0.1939	0.1128	0.1086	0.1313	0.1519	0.0571	0.0537	0.1118	0.0712	0.1024	0.1586	0.134	0.2079	0.1452	0.1522	0.1343	0.1239	0.0587	0.0558	0.0747	0.054	0.0824	0.0809	0.0963
TAG	TAG60:10FA22:6	uM	0.3347	0.2584	0.5016	0.5371	0.0388	0.0355	0.1458	0.1067	0.1018	0.0773	0.0831	0.0924	0.1498	0.1521	0.1264	0.2267	0.035	0.065	0.0553	0.0699	0.1828	0.166	0.1994	0.2012	0.1205	0.1073	0.1717	0.1937	0.0474	0.05	0.1286	0.0833	0.2118	0.3149	0.2889	0.5703	0.2083	0.2898	0.1893	0.2202	0.0587	0.0551	0.0541	0.0504	0.2106	0.2116	0.2494
TAG	TAG60:11FA22:5	uM	0.2409	0.1893	0.4508	0.4636	0.0268	0.0299	0.13	0.0953	0.0878	0.0744	0.078	0.0601	0.0829	0.0841	0.1051	0.1357	0.0293	0.058	0.0632	0.0769	0.0999	0.1351	0.1194	0.144	0.0899	0.0823	0.111	0.1224	0.036	0.0368	0.0733	0.0563	0.0767	0.1156	0.1176	0.2039	0.1015	0.1232	0.1191	0.1055	0.0367	0.0318	0.0443	0.027	0.0812	0.0727	0.109
TAG	TAG60:11FA22:6	uM	0.5994	0.4866	1.346	1.3873	0.0535	0.0533	0.2396	0.1644	0.1454	0.1037	0.1216	0.1067	0.1802	0.1704	0.2222	0.324	0.0421	0.0739	0.0863	0.1099	0.238	0.2748	0.2768	0.3436	0.2147	0.1878	0.3054	0.3273	0.0674	0.0615	0.179	0.1218	0.2545	0.3986	0.4296	0.7835	0.3026	0.3471	0.3358	0.3006	0.0639	0.0564	0.0844	0.0627	0.361	0.3752	0.5586
TAG	TAG60:12FA22:6	uM	0.6008	0.4412	1.4142	1.5338	0.0267	0.0261	0.1705	0.0968	0.0817	0.057	0.0774	0.0675	0.112	0.1048	0.1737	0.2885	0.023	0.0428	0.0573	0.0705	0.1852	0.1806	0.2749	0.2412	0.1726	0.1493	0.2801	0.297	0.0461	0.0425	0.1665	0.1005	0.2028	0.3553	0.4459	0.7285	0.2562	0.2805	0.323	0.2622	0.0343	0.0327	0.0489	0.0305	0.3808	0.3487	0.642
[truncated: 33 more columns]

## Sheet: fatty acids
class	name	units	101 A	101 B	101 C	101 D	102 A	102 B	102 C	102 D	103 A	103 B	103 C	103 D	104 A	104 B	104 C	104 D	105 A	105 B	105 C	105 D	106 A	106 B	106 C	106 D	107 A	107 B	107 C	107 D	108 A	108 B	108 C	108 D	109 A	109 B	109 C	109 D	110 A	110 B	110 C	110 D	111 A	111 B	111 C	111 D	112 A	112 B	112 C
CER	CER[FA14:0]	uM	0.0224	0.0219	0.0193	0.021	0.0136	0.0144	0.0152	0.0127	0.0271	0.0266	0.0221	0.0199	0.0211	0.0203	0.0185	0.0162	0.0246	0.017	0.0201	0.0186	0.0221	0.0273	0.018	0.0273	0.0151	0.0183	0.0143	0.0202	0.0155	0.0144	0.0164	0.0159	0.0194	0.0174	0.014	0.0171	0.0134	0.0166	0.0124	0.0142	0.0134	0.0175	0.0148	0.0183	0.0148	0.012	0.0134
CER	CER[FA16:0]	uM	0.4488	0.4496	0.4402	0.4591	0.3731	0.4234	0.3313	0.3679	0.4068	0.4703	0.4626	0.5014	0.3768	0.4329	0.4204	0.4263	0.3922	0.3173	0.3479	0.5096	0.3112	0.5589	0.3392	0.5115	0.2721	0.3145	0.266	0.3475	0.2744	0.2498	0.3612	0.367	0.2841	0.3487	0.2716	0.384	0.2451	0.28	0.2999	0.2862	0.2096	0.2373	0.2314	0.2787	0.2065	0.2549	0.2338
CER	CER[FA18:0]	uM	0.1701	0.1578	0.1874	0.1549	0.1104	0.1204	0.1271	0.106	0.1164	0.1345	0.176	0.1514	0.088	0.0936	0.168	0.1093	0.0883	0.0584	0.0762	0.0857	0.0957	0.1417	0.1129	0.1314	0.1155	0.101	0.1123	0.111	0.0811	0.0612	0.1086	0.0854	0.0959	0.1213	0.1071	0.1212	0.0604	0.0669	0.1048	0.0669	0.06	0.0514	0.0606	0.0655	0.0502	0.0643	0.0685
CER	CER[FA18:1]	uM	0.006	0.0089	0.0077	0.0097	0.0068	0.0102	0.0088	0.0077	0.0108	0.0102	0.0134	0.0132	0.0065	0.0092	0.0104	0.0103	0.0101	0.0079	0.0085	0.0092	0.0102	0.0177	0.0119	0.0117	0.0071	0.0087	0.0068	0.008	0.006	0.0055	0.0091	0.0072	0.0069	0.0089	0.006	0.0101	0.0051	0.0059	0.0066	0.0052	0.0069	0.0062	0.0061	0.0066	0.0058	0.0076	0.0072
CER	CER[FA20:0]	uM	0.1295	0.1193	0.1323	0.1092	0.1048	0.1122	0.1072	0.0809	0.1607	0.1555	0.1543	0.1374	0.115	0.1195	0.1514	0.1089	0.1214	0.0802	0.1051	0.119	0.1083	0.1466	0.1145	0.1335	0.0934	0.0955	0.075	0.0874	0.0994	0.0689	0.1133	0.0975	0.1146	0.1406	0.1123	0.1162	0.0763	0.0793	0.0987	0.0731	0.0641	0.0545	0.0592	0.0681	0.0624	0.0664	0.0766
CER	CER[FA20:1]	uM	0.0072	0.0054	0.0075	0.0067	0.0073	0.0087	0.0073	0.0074	0.0104	0.0102	0.0118	0.0111	0.0072	0.0074	0.0081	0.008	0.0065	0.0055	0.0068	0.0047	0.0106	0.0108	0.0102	0.009	0.0086	0.0094	0.0065	0.0069	0.0084	0.0067	0.0082	0.0085	0.0081	0.0081	0.0074	0.0092	0.0044	0.0053	0.0089	0.0065	0.0061	0.0075	0.007	0.0066	0.0086	0.0062	0.0091
CER	CER[FA22:0]	uM	0.6622	0.6365	0.71	0.6357	0.9976	0.9049	0.9194	0.6972	1.5126	1.4584	1.3781	1.1807	0.9825	0.9572	1.2073	0.882	0.9559	0.8016	1.018	1.0965	0.9951	1.5759	1.2141	1.3993	0.5828	0.6487	0.5348	0.6545	0.6711	0.5456	0.719	0.8388	0.818	1.1732	0.843	0.9444	0.8593	0.9007	0.9637	0.6975	0.4917	0.4932	0.4551	0.5584	0.4487	0.4718	0.5023
CER	CER[FA22:1]	uM	0.0348	0.0338	0.0326	0.0344	0.039	0.0389	0.04	0.034	0.0584	0.0468	0.0457	0.0437	0.0365	0.0441	0.044	0.0365	0.0329	0.0309	0.0392	0.0377	0.0472	0.0648	0.0527	0.0605	0.0326	0.0337	0.0322	0.0354	0.0327	0.0249	0.0362	0.0336	0.0304	0.039	0.0389	0.0418	0.026	0.0247	0.0328	0.0263	0.0285	0.03	0.0251	0.0296	0.0299	0.0322	0.0322
CER	CER[FA24:0]	uM	2.186	2.1281	2.6879	2.4063	3.0386	2.9046	3.6276	2.6102	4.8654	4.8851	4.8524	3.9783	3.5209	3.3995	4.579	3.1115	3.011	2.7364	3.8376	3.5863	3.3929	5.1185	4.6159	5.034	1.8895	2.0033	1.9002	2.0515	2.4906	1.9928	3.0229	2.6945	2.8466	4.1666	3.4007	3.7479	2.4597	2.7672	3.4562	2.2916	2.2687	1.9598	2.0945	1.9174	1.9108	1.889	2.0884
CER	CER[FA24:1]	uM	1.2364	1.1708	1.3005	1.1262	1.1181	1.0893	1.2434	0.877	1.2739	1.2812	1.2938	1.0419	1.1536	1.0699	1.6145	1.0406	0.7296	0.563	0.7864	0.7714	1.2089	1.7476	1.4599	1.3844	0.8042	0.8021	0.839	0.8855	0.9452	0.715	1.1051	1.0527	0.7462	1.0178	0.9047	0.9319	0.5429	0.6552	0.9521	0.6142	0.6561	0.5661	0.6763	0.6879	0.9255	0.9221	1.1109
CER	CER[FA26:0]	uM	0.0349	0.0364	0.0391	0.0517	0.0792	0.0755	0.0662	0.063	0.0568	0.0644	0.0571	0.0525	0.0464	0.0425	0.05	0.0432	0.051	0.0529	0.0517	0.05	0.0868	0.0894	0.0721	0.0753	0.0374	0.0685	0.035	0.0411	0.0444	0.0427	0.0536	0.0466	0.0469	0.0885	0.054	0.0572	0.0303	0.0298	0.0469	0.0208	0.0447	0.0379	0.0332	0.0283	0.0452	0.0431	0.0674
CER	CER[FA26:1]	uM	0.0258	0.0237	0.0252	0.0285	0.0229	0.0238	0.03	0.024	0.0261	0.0226	0.0244	0.0285	0.0225	0.0245	0.0247	0.0235	0.0135	0.014	0.015	0.0149	0.0266	0.0348	0.0306	0.0353	0.0211	0.0211	0.0209	0.0213	0.0194	0.0148	0.0216	0.0186	0.016	0.0229	0.02	0.0202	0.0105	0.0115	0.0143	0.0124	0.0164	0.0158	0.015	0.016	0.0187	0.0207	0.0207
CE	CE[FA12:0]	uM	0.5922	0.4731	0.4196	0.5065	0.3751	0.2885	0.257	0.1999	1.9858	2.1592	1.4436	1.3488	1.6755	1.3798	1.0189	0.7361	0.6761	0.4902	0.4008	0.3988	1.8731	2.3405	1.2409	1.5393	0.6309	0.6896	0.3908	0.4726	0.5448	0.4217	0.2821	0.264	3.6557	3.8417	2.0168	2.9942	0.3756	0.6605	0.6393	0.7508	0.4764	0.483	0.3206	0.3975	0.393	0.3466	0.3534
CE	CE[FA14:0]	uM	19.3696	18.4451	18.444	19.0976	15.3324	12.9817	12.9277	10.4569	48.4357	49.93	39.9864	33.7757	37.069	32.6453	30.6362	23.6961	25.4334	19.3817	19.7639	19.0404	37.4075	48.1902	34.2662	39.9485	34.3334	37.4082	27.5222	27.9482	17.5758	15.3543	14.6664	12.3011	29.6163	32.0493	20.9442	23.5005	19.7754	19.486	18.5086	14.161	23.9718	21.9099	17.2229	17.0319	13.4746	12.4745	12.236
CE	CE[FA14:1]	uM	0.7339	0.6559	0.7273	0.7498	0.6151	0.5418	0.6834	0.5629	2.0245	1.9687	1.5246	1.3073	2.0542	1.6435	1.3628	1.1192	1.1956	0.8606	0.9061	0.7213	1.5387	1.9767	1.2412	1.4129	1.6565	1.6928	1.0673	1.0675	0.9093	0.8082	0.7485	0.6574	0.519	0.5956	0.4469	0.4584	1.0086	0.9021	0.6528	0.5142	1.5996	1.3626	0.8289	0.7922	0.5089	0.4249	0.4556
CE	CE[FA15:0]	uM	7.2542	7.0193	7.607	7.9176	7.3661	6.5887	6.8916	5.7409	13.8108	14.2869	13.5898	11.7174	9.7732	9.2815	10.8979	8.7795	9.2062	7.3936	8.7727	8.6417	12.6757	16.5528	13.7627	15.692	9.901	11.1998	9.1653	9.4557	5.5072	4.9825	5.7221	4.683	4.5439	5.2407	4.1673	4.5646	6.168	6.4378	7.0299	5.5814	5.5059	5.5072	5.288	5.5141	5.9891	5.7817	6.1787
CE	CE[FA16:0]	uM	459.961	453.53	505.438	549.814	384.269	346.195	378.849	332.473	510.839	539.535	558.933	509.995	487.911	478.039	571.382	489.572	332.029	280.58	356.592	371.129	418.771	543.266	449.045	531.171	423.734	486.648	425.929	446.329	274.532	256.743	331.193	293.77	358	451.074	410.211	468.822	267.017	292.923	351.213	299.233	294.904	299.704	290.514	311.418	260.667	262.146	307.981
CE	CE[FA16:1]	uM	109.482	107.9	120.462	129.402	61.242	56.0375	61.2302	50.683	100.827	108.143	110.218	94.3621	133.514	122.928	135.353	103.787	72.5213	59.1491	79.9206	79.3198	94.2299	121.236	100.56	110.612	166.026	175.519	143.228	137.401	67.46	65.0993	86.0847	70.7691	58.2935	69.386	54.7883	59.8449	53.0491	56.1379	65.1901	48.3803	157.515	144.591	110.268	103.992	46.4127	47.3084	63.1203
CE	CE[FA17:0]	uM	9.0651	8.8774	9.715	10.1056	9.3138	8.2983	9.062	7.6126	10.933	11.4669	10.7988	9.618	9.9726	9.9957	11.8093	9.7451	8.0071	6.6423	8.6979	8.7061	10.4659	14.1614	12.0274	13.9399	8.3639	9.6709	8.5372	8.9823	6.4268	6.1086	7.2532	6.0719	5.0181	6.0363	5.1652	5.6038	5.9768	6.4797	7.3806	6.0765	6.1698	6.1171	5.8901	6.2236	6.1682	6.0137	6.4109
CE	CE[FA18:0]	uM	47.4987	47.3695	52.6142	54.612	59.7508	53.2207	53.9611	45.6554	58.4233	60.8704	61.7508	55.9483	54.6864	53.0477	64.946	52.9772	38.8929	32.4092	44.4311	44.0184	49.5713	68.5944	58.1917	69.4504	41.5529	45.7604	42.368	44.0219	33.3442	30.4945	40.6335	34.9811	46.6079	58.7194	52.1613	59.3009	28.8036	33.4734	38.9399	33.5326	34.1931	35.3267	34.8409	37.7862	29.7985	28.8744	33.4919
CE	CE[FA18:1]	uM	480.893	490.137	524.129	571.747	556.17	517.896	524.145	460.054	641.51	702.317	722.597	653.2	637.087	624.004	721.906	607.594	505.446	437.949	512.404	538.307	575.532	735.287	569.433	683.435	528.429	595.982	501.955	526.361	375.418	357.799	452.806	403.901	526.734	666.79	552.942	634.258	329.159	378.195	436.607	370.298	481.474	499.918	467.739	487.599	352.722	353.579	408.703
CE	CE[FA18:2]	uM	678.677	682.805	711.785	774.252	763.147	725.09	715.545	648.17	1137.79	1227.8	1166.17	1113.83	956.448	998.39	1024.76	902.141	770.305	744.124	765.641	819.098	891.086	1158.45	866.631	1028.47	762.488	897.391	732.328	773.728	618.888	610.755	707.94	650.937	843.205	1117.16	839.738	966.798	606.576	646.043	688.546	601.303	697.37	737.579	676.373	699.758	614.533	621.295	653.652
CE	CE[FA18:3]	uM	40.9947	39.4939	37.7003	40.39	32.4467	28.8448	26.3028	23.115	91.5046	101.254	89.6686	72.7406	105.959	95.3633	94.5982	73.0743	56.1463	46.4325	50.2843	51.0875	72.4205	85.8446	58.8336	64.8003	80.2265	84.0323	58.9241	56.4431	42.8859	40.6093	41.928	34.8595	50.4298	56.3422	40.2394	44.0758	68.1854	67.5727	63.0631	43.3046	72.8519	66.1796	49.0786	46.1579	27.5063	26.1298	27.8118
CE	CE[FA18:4]	uM	1.5234	1.2233	1.1551	1.2254	0.3829	0.3371	0.3842	0.3211	1.7073	1.7946	1.3684	1.0689	2.4004	1.9679	1.7139	1.2681	1.2654	0.9465	0.9446	0.8437	1.8436	2.0482	1.2212	1.2476	2.4908	2.1833	1.2923	1.133	0.8847	0.8154	0.7131	0.5253	0.8419	0.7942	0.5098	0.5376	2.0897	1.7642	1.221	0.815	2.6865	2.1761	1.2349	1.0284	0.5139	0.4637	0.3992
CE	CE[FA20:0]	uM	1.1024	0.904	1.008	0.9738	1.0326	0.8561	1.1311	0.9554	1.827	1.3598	2.0876	1.7416	1.2125	0.9838	1.2041	1.1126	1.0499	0.7688	1.1593	0.7993	1.2853	1.4718	1.7824	2.0538	0.6904	0.761	0.731	0.7922	0.8203	0.6728	0.7151	0.6899	3.0739	1.5075	1.4691	1.1895	0.6646	0.7249	0.7367	0.5995	0.5796	0.6014	0.6151	0.6815	1.2358	0.9915	1.4016
CE	CE[FA20:1]	uM	1.7955	1.8206	2.0588	2.0725	2.5832	2.4385	2.5411	2.1103	2.2687	2.1097	2.3806	1.7721	2.7642	2.4637	2.8691	2.6616	1.9826	1.7649	2.23	2.1612	1.645	1.9941	1.8321	2.11	1.8726	1.8151	1.7483	2.2842	1.8043	1.3968	1.697	1.7349	1.6313	1.8193	1.7046	1.6758	1.5266	1.6268	1.7902	1.4803	1.7622	1.7446	1.731	1.8832	1.3005	1.2431	1.2154
CE	CE[FA20:2]	uM	2.0942	2.0097	2.1573	2.2091	1.7504	1.6035	1.7	1.4749	2.447	2.5227	2.9791	2.4976	3.8254	3.7185	4.5058	3.5582	1.7916	1.4498	1.9672	2.039	1.5244	1.8724	1.6792	1.9061	1.9023	1.9936	1.9247	1.8963	1.4859	1.3247	1.6692	1.4012	1.7762	2.0482	1.902	2.0073	1.2769	1.4026	1.9689	1.6582	1.6955	1.7753	1.9916	2.0731	1.3997	1.3333	1.4503
CE	CE[FA20:3]	uM	34.2483	33.1787	36.4214	41.3299	19.1119	17.1602	20.0342	17.9157	38.7065	42.6234	49.103	42.3766	62.194	60.0717	74.0817	59.9824	25.9161	21.0494	28.9698	31.9939	24.6908	30.4171	26.6189	30.8457	29.0178	32.6308	30.1026	30.1991	16.8016	15.6902	21.5789	18.1043	30.9509	35.0533	32.9368	35.8529	18.9564	21.3992	33.4733	26.8059	21.7393	23.7465	26.9559	29.5585	17.168	16.6778	19.5206
CE	CE[FA20:4]	uM	325.752	321.829	362.317	408.467	185.494	165.725	191.33	181.087	271.555	295.241	352.308	321.985	283.823	284.662	341.076	298.49	170.979	152.882	197.087	223.024	231.566	293.014	243.678	291.177	230.062	256.613	227.96	239.797	113.777	106.701	154.757	139.743	249.805	299.232	278.881	326.389	156.322	171.606	227.024	191.27	102.95	113.946	121.724	132.077	125.386	126.022	159.526
CE	CE[FA20:5]	uM	77.2639	70.2026	71.8137	77.2968	6.657	5.6385	6.3801	6.1237	25.0008	27.933	30.7208	25.8001	22.0781	20.9201	24.135	19.4522	14.4927	12.2306	15.0653	15.6765	40.9799	52.5532	41.9946	46.1093	41.4033	43.7442	31.506	29.9634	9.6301	8.7435	12.3006	10.3967	25.5111	28.9467	23.1127	24.4766	22.8993	24.5137	26.4908	19.6454	13.5292	13.9691	11.8874	12.1075	13.6974	13.8701	15.8025
CE	CE[FA22:0]	uM	1.3044	1.3203	1.2757	1.2882	0.4369	0.3848	0.3666	0.3213	0.6027	0.6994	0.6908	0.5567	0.6476	0.6393	0.7832	0.6908	0.477	0.4495	0.4946	0.5549	0.728	0.8181	0.709	0.7909	0.776	0.8342	0.6828	0.7793	0.3807	0.3051	0.3647	0.363	0.4546	0.5002	0.4832	0.5042	0.5212	0.5795	0.5721	0.4816	0.4018	0.4247	0.3793	0.3958	0.3302	0.3194	0.3595
CE	CE[FA22:1]	uM	0.1777	0.1751	0.1885	0.1789	0.1867	0.1703	0.1755	0.1493	0.1801	0.1927	0.2066	0.1861	0.2004	0.1981	0.2404	0.2075	0.1448	0.1284	0.1419	0.1528	0.1685	0.1951	0.1733	0.2086	0.1705	0.185	0.1704	0.17	0.1337	0.1127	0.1474	0.1154	0.2146	0.2013	0.1871	0.2122	0.1132	0.1108	0.1237	0.1038	0.1064	0.1108	0.0981	0.108	0.1217	0.1165	0.1333
CE	CE[FA22:2]	uM	0.3505	0.3029	0.3053	0.2979	0.1811	0.1572	0.2356	0.1769	0.3552	0.2515	0.4095	0.3454	0.2611	0.221	0.3156	0.2934	0.1664	0.1258	0.206	0.1495	0.2602	0.2983	0.4167	0.4898	0.1649	0.1641	0.1659	0.1844	0.1391	0.1161	0.1313	0.1193	0.8091	0.3745	0.4264	0.31	0.1408	0.1449	0.1692	0.1452	0.1001	0.1107	0.1196	0.1176	0.2572	0.2061	0.2986
CE	CE[FA22:4]	uM	0.8971	0.8404	0.9401	0.9906	0.5893	0.5177	0.602	0.5308	0.6209	0.6601	0.7743	0.6786	0.7254	0.7064	0.8343	0.7415	0.4193	0.3401	0.4743	0.4869	0.4481	0.5764	0.5208	0.6152	0.5688	0.5941	0.5414	0.579	0.3353	0.3155	0.4006	0.3767	0.462	0.5478	0.4963	0.5603	0.3587	0.4126	0.5304	0.4464	0.3283	0.3459	0.3635	0.4168	0.2965	0.2929	0.354
CE	CE[FA22:5]	uM	4.4785	3.8843	4.9259	5.0581	2.2432	1.9892	2.7197	2.408	3.2032	3.4323	4.3345	3.8695	3.8524	3.757	4.8042	4.2421	2.3806	1.7363	2.5766	2.3531	2.4795	3.0835	2.9689	3.4367	2.7484	3.0676	2.9043	2.9728	1.7885	1.8105	2.1478	2.037	2.2918	2.7664	2.965	3.1541	1.8999	2.1337	3.09	2.7313	1.4263	1.6416	1.853	2.1598	1.6543	1.5823	1.9194
CE	CE[FA22:6]	uM	30.1958	26.6375	35.3133	37.0778	9.2198	8.4642	11.2832	9.8811	12.8407	13.8913	18.297	16.655	22.2168	21.4945	27.1464	23.5165	10.0198	7.476	10.851	10.5625	16.4245	20.5662	19.7905	22.7576	18.417	20.8738	19.6159	20.1212	10.3591	10.3518	13.0022	12.2044	18.1579	21.7913	25.7599	28.1702	13.569	15.7277	23.8811	19.8254	6.4698	7.0494	8.4365	9.7208	14.7303	14.2791	19.1701
CE	CE[FA24:0]	uM	0.6226	0.5795	0.7057	0.732	0.2862	0.2702	0.302	0.2712	0.3058	0.3353	0.4262	0.3857	0.5107	0.4576	0.6001	0.5126	0.2905	0.2637	0.3537	0.3096	0.3335	0.3908	0.418	0.4442	0.3847	0.4094	0.418	0.418	0.2599	0.2703	0.3032	0.2748	0.3975	0.3215	0.4254	0.422	0.2817	0.3032	0.3952	0.3841	0.1837	0.203	0.227	0.2388	0.2588	0.2264	0.3141
CE	CE[FA24:1]	uM	0.1895	0.1775	0.1864	0.1661	0.17	0.158	0.1528	0.1038	0.2201	0.2107	0.1763	0.1564	0.1822	0.182	0.1853	0.199	0.1239	0.0966	0.1459	0.1284	0.1537	0.2018	0.1687	0.212	0.1722	0.166	0.1548	0.1961	0.1341	0.0943	0.1453	0.1221	0.1612	0.1602	0.1609	0.185	0.1132	0.1107	0.0957	0.1157	0.1024	0.1016	0.0973	0.1087	0.1252	0.1258	0.1164
DAG	DAG[FA12:0]	uM	0.0988	0.0921	0.0753	0.255	0.0725	0.111	0.1015	0.2615	0.1542	0.2482	0.1003	0.292	0.1304	0.2317	0.0703	0.1034	0.1128	0.2443	0.0696	0.1447	0.4513	0.4584	0.0603	0.2195	0.0797	0.0816	0.0693	0.0906	0.0763	0.1583	0.0771	0.1394	0.0998	1.198	0.1358	0.6818	0.1274	1.1331	0.0721	0.9146	0.07	0.3053	0.0722	0.3169	0.0979	0.4012	0.0724
DAG	DAG[FA14:0]	uM	0.358	0.4258	0.3459	0.5252	0.2724	0.4407	0.3899	0.2993	1.1464	1.4736	0.7768	1.1734	0.8138	1.532	0.484	0.4893	0.5237	0.6656	0.3157	0.4838	0.7342	1.9473	0.4178	1.0606	0.4072	0.4252	0.3753	0.3705	0.4166	0.5037	0.4354	0.5022	0.4638	1.0411	0.5356	0.8247	0.9018	1.6678	0.398	0.9789	0.3781	0.6724	0.3366	0.4736	0.4476	0.6063	0.3538
DAG	DAG[FA14:1]	uM	0.1297	0.1518	0.25	0.2328	0.1404	0.2042	0.4085	0.1885	0.3285	0.3523	0.8384	0.4365	0.3424	0.4664	0.949	0.484	0.1402	0.1387	0.2105	0.1761	0.4807	0.3065	0.3275	0.2392	0.4644	0.3075	0.5309	0.338	0.2781	0.1124	0.2281	0.1068	0.426	0.2339	0.6157	0.2571	0.3232	0.4069	0.7485	0.4506	0.2692	0.1843	0.3195	0.1848	0.2277	0.2141	0.5198
DAG	DAG[FA15:0]	uM	0.0653	0.068	0.0485	0.0725	0.0627	0.0915	0.0881	0.0616	0.1371	0.2163	0.1347	0.1762	0.1193	0.2277	0.0796	0.0916	0.0857	0.133	0.0696	0.1056	0.141	0.3598	0.086	0.1874	0.0619	0.0719	0.0708	0.0733	0.0823	0.0718	0.084	0.0942	0.0777	0.1284	0.077	0.0882	0.1295	0.1348	0.0735	0.1179	0.0652	0.1	0.0723	0.0825	0.096	0.119	0.061
DAG	DAG[FA16:0]	uM	2.9341	3.4923	3.4228	2.7047	2.6249	5.002	4.658	3.9446	6.7117	9.2283	8.8524	8.6276	4.9184	8.5844	3.5461	4.2932	2.8428	4.6669	3.2151	5.5748	3.7675	9.3593	5.0543	7.3304	2.0731	2.0362	2.9002	2.577	2.7537	2.7333	6.465	3.9961	4.3514	7.8848	5.9229	7.4915	4.7198	6.403	3.4228	4.4243	2.3045	3.4621	3.4229	2.6774	2.2646	4.1727	1.9267
DAG	DAG[FA16:1]	uM	0.8902	1.2248	1.1717	0.9749	0.523	1.227	0.7042	0.7341	2.0879	1.5212	1.8811	0.984	1.6993	2.0013	0.7119	0.6871	0.8266	0.9123	0.8826	0.9134	1.1847	1.8539	1.036	1.1757	0.8077	0.5514	0.741	0.6072	1.29	0.6082	2.0658	0.6196	1.1065	1.2087	0.9997	1.0606	1.0362	1.042	0.5835	0.5901	1.1173	0.8684	1.1474	0.6283	0.5404	1.1038	0.6377
DAG	DAG[FA18:0]	uM	0.7944	0.9738	0.6965	0.6795	0.9611	1.3031	1.1587	1.0411	1.976	3.3867	1.9469	2.6727	1.618	2.3882	0.8256	1.1845	0.9562	1.5564	0.8023	1.7156	1.2487	2.7987	1.2698	2.4035	0.7797	0.7982	0.9447	0.8835	0.9292	0.7952	1.5627	1.2551	1.5485	3.2304	1.6509	3.1	1.5097	1.7009	0.7987	1.2475	0.8756	1.7028	0.9647	1.1839	0.7287	1.2077	0.5503
DAG	DAG[FA18:1]	uM	9.8725	10.0952	9.0763	8.2213	13.2437	17.5828	12.6501	12.5526	27.1861	27.667	27.2926	21.5291	23.1735	27.1803	11.0383	12.4975	11.0685	18.7671	10.7267	20.7973	13.4501	23.5685	14.6873	17.4485	7.4614	6.6498	10.5926	8.3567	12.2092	8.2694	24.9692	10.1605	19.9737	39.3612	23.3841	40.9385	14.577	16.9511	10.402	12.4922	10.0231	14.8459	12.0317	10.8438	7.0668	12.1022	6.8951
DAG	DAG[FA18:2]	uM	4.1608	5.0195	4.3144	3.6904	3.9799	5.8125	4.6489	4.32	11.8001	10.6039	11.5928	9.7599	9.4432	11.0325	4.5287	6.9872	3.3962	8.0222	4.2912	8.8378	4.4932	7.7102	5.3218	6.0338	2.1871	2.8135	3.3129	3.7068	5.2412	4.3242	10.1684	6.0333	6.8207	12.2073	7.7179	10.9067	6.3548	7.3741	4.7722	5.635	3.5082	4.0597	4.6099	3.327	3.0581	4.197	2.7728
DAG	DAG[FA18:3]	uM	0.2272	0.3016	0.1643	0.1537	0.1094	0.2141	0.1478	0.1531	0.8374	0.7901	0.5225	0.6537	0.6495	0.7577	0.2164	0.4115	0.1899	0.4129	0.1932	0.2862	0.306	0.4455	0.1935	0.2202	0.14	0.2227	0.1219	0.206	0.3745	0.317	0.4164	0.4062	0.3	0.8276	0.2276	0.5524	0.4815	0.5113	0.1893	0.262	0.1865	0.2332	0.1991	0.155	0.1522	0.2048	0.1232
DAG	DAG[FA20:0]	uM	0.062	0.0615	0.0567	0.079	0.0418	0.0587	0.0497	0.0443	0.1113	0.1685	0.1151	0.1156	0.09	0.103	0.0791	0.0702	0.0897	0.0786	0.0627	0.0592	0.1315	0.2569	0.0929	0.161	0.0989	0.1278	0.0825	0.0979	0.0686	0.0569	0.0503	0.0789	0.0828	0.0916	0.0782	0.0662	0.0714	0.0838	0.065	0.0559	0.0707	0.0854	0.0635	0.0642	0.0683	0.0645	0.0521
DAG	DAG[FA20:1]	uM	0.0486	0.0517	0.0466	0.0437	0.0885	0.1064	0.0882	0.0765	0.11	0.1102	0.0899	0.0898	0.1287	0.1297	0.0556	0.0768	0.0615	0.1342	0.0548	0.1601	0.0628	0.1352	0.0621	0.096	0.0497	0.0371	0.0603	0.05	0.0565	0.0412	0.0863	0.0698	0.0777	0.1739	0.071	0.1685	0.063	0.0863	0.0503	0.0532	0.0843	0.1319	0.0617	0.0853	0.045	0.051	0.039
DAG	DAG[FA20:2]	uM	0.0586	0.0579	0.0608	0.0555	0.0697	0.0914	0.0775	0.0667	0.162	0.1314	0.1245	0.0899	0.1613	0.1326	0.07	0.0686	0.0866	0.0867	0.068	0.0808	0.0971	0.1219	0.0652	0.0819	0.0621	0.0469	0.0529	0.0507	0.0847	0.0453	0.1	0.0545	0.0857	0.1042	0.0829	0.0957	0.0928	0.0911	0.0593	0.0558	0.1037	0.1012	0.07	0.0654	0.0483	0.0589	0.0516
DAG	DAG[FA20:3]	uM	0.2515	0.3493	0.4067	0.3637	0.1441	0.2964	0.2767	0.3072	0.5955	0.3835	0.3875	0.2827	0.4623	0.477	0.3183	0.3202	0.2986	0.3506	0.2541	0.4142	0.271	0.661	0.267	0.4286	0.2089	0.2084	0.2004	0.2362	0.2653	0.177	0.368	0.2278	0.3012	0.4274	0.3326	0.4305	0.3636	0.3249	0.2157	0.2004	0.2728	0.302	0.2468	0.2121	0.1696	0.2415	0.1984
DAG	DAG[FA20:4]	uM	0.9146	1.6201	2.4529	1.7467	0.522	0.9575	1.0819	1.0237	1.0591	0.8649	1.1313	1.1122	0.9089	1.2559	1.0705	1.5219	0.4463	1.0626	0.7223	2.0723	0.5796	1.9289	0.8788	1.6636	0.477	0.6792	0.7301	1.0825	0.5171	0.4735	1.1192	1.2105	0.7385	2.1557	1.4977	3.1065	0.9213	1.1134	0.859	0.7794	0.3833	0.6704	0.5076	0.711	0.6485	1.1211	0.7959
DAG	DAG[FA20:5]	uM	0.4136	0.5058	0.8157	0.5705	0.0499	0.0888	0.1186	0.0814	0.2398	0.1756	0.1904	0.153	0.1339	0.1974	0.1892	0.2255	0.0916	0.1653	0.1089	0.2155	0.1801	0.367	0.2395	0.2634	0.1279	0.1386	0.1565	0.1617	0.1244	0.1028	0.2236	0.162	0.164	0.3272	0.2594	0.3388	0.2544	0.2289	0.1872	0.0993	0.0902	0.1307	0.1021	0.0924	0.1724	0.1946	0.2035
DAG	DAG[FA22:4]	uM	0.0428	0.0523	0.0452	0.0416	0.0404	0.052	0.0489	0.0458	0.1173	0.0888	0.0779	0.0667	0.0848	0.0895	0.0451	0.0542	0.0731	0.082	0.053	0.0701	0.0599	0.0957	0.054	0.0679	0.0425	0.0481	0.0401	0.0394	0.0395	0.033	0.0531	0.0268	0.0548	0.0667	0.0574	0.0633	0.0748	0.0763	0.0407	0.0444	0.0626	0.0627	0.0425	0.0351	0.0418	0.0446	0.0237
DAG	DAG[FA22:5]	uM	0.1847	0.1539	0.1711	0.1687	0.0929	0.1021	0.2032	0.1575	0.2788	0.1956	0.3083	0.1911	0.2325	0.2125	0.1261	0.1883	0.0781	0.1487	0.1315	0.1972	0.1729	0.2698	0.2198	0.253	0.0839	0.0948	0.1499	0.126	0.104	0.0656	0.2753	0.0905	0.1771	0.2738	0.2476	0.3431	0.1852	0.1799	0.1708	0.1287	0.0973	0.0839	0.1425	0.0689	0.1039	0.0925	0.0816
DAG	DAG[FA22:6]	uM	0.3556	0.2616	0.4152	0.408	0.0859	0.086	0.2108	0.1347	0.2208	0.1559	0.2062	0.1659	0.2456	0.2214	0.198	0.3032	0.0743	0.1105	0.1192	0.1575	0.2825	0.2719	0.34	0.3026	0.1343	0.1409	0.2957	0.229	0.1132	0.0958	0.3517	0.1306	0.2989	0.5581	0.561	0.8795	0.3202	0.3232	0.3486	0.2448	0.0964	0.0907	0.1408	0.0868	0.3226	0.3741	0.3416
DCER	DCER[FA14:0]	uM	0.0182	0.0244	0.0198	0.0207	0.0188	0.0213	0.0159	0.0149	0.0221	0.0245	0.032	0.0273	0.0269	0.0194	0.0159	0.0263	0.0221	0.019	0.027	0.0183	0.0366	0.0261	0.0199	0.0211	0.0197	0.0214	0.0165	0.0294	0.02	0.0139	0.0159	0.0211	0.0244	0.0208	0.0226	0.0173	0.0133	0.0203	0.0205	0.0201	0.0211	0.021	0.0155	0.0195	0.0205	0.0136	0.0216
DCER	DCER[FA16:0]	uM	0.1136	0.1181	0.1043	0.1293	0.0939	0.1172	0.0906	0.1156	0.0944	0.1764	0.1314	0.1494	0.0941	0.118	0.118	0.1207	0.1009	0.1081	0.074	0.1369	0.0998	0.271	0.0809	0.2026	0.0687	0.0932	0.0797	0.0904	0.0622	0.0787	0.0767	0.1223	0.0783	0.109	0.0735	0.1391	0.0673	0.0781	0.0686	0.078	0.0525	0.0844	0.0546	0.0839	0.0641	0.0877	0.0717
DCER	DCER[FA18:0]	uM	0.0915	0.0997	0.1108	0.1266	0.0599	0.0765	0.095	0.0767	0.0657	0.0828	0.1041	0.0904	0.0541	0.0613	0.0974	0.0959	0.0489	0.0431	0.0498	0.0537	0.0944	0.1099	0.0616	0.0918	0.0621	0.056	0.0668	0.0747	0.0614	0.051	0.0555	0.0624	0.0674	0.0685	0.089	0.0733	0.0457	0.0374	0.06	0.0389	0.0565	0.0588	0.0389	0.051	0.0499	0.0604	0.0639
DCER	DCER[FA18:1]	uM	0.019	0.0212	0.0174	0.0212	0.0137	0.0159	0.0209	0.0182	0.0263	0.0343	0.0375	0.0333	0.0253	0.0196	0.025	0.018	0.0248	0.0172	0.0226	0.0193	0.0315	0.0296	0.018	0.0348	0.0228	0.0258	0.0194	0.0229	0.0153	0.0184	0.0188	0.0182	0.0302	0.028	0.0292	0.0243	0.0138	0.0173	0.0177	0.0189	0.0161	0.0218	0.0126	0.0132	0.019	0.0206	0.0243
DCER	DCER[FA20:0]	uM	0.0764	0.0766	0.0758	0.0754	0.0696	0.0747	0.0659	0.0705	0.0705	0.0969	0.0853	0.0863	0.0599	0.0689	0.0855	0.0626	0.068	0.0587	0.0587	0.0666	0.0709	0.0978	0.0711	0.084	0.0579	0.0633	0.0678	0.0568	0.0684	0.0594	0.0698	0.0618	0.0765	0.081	0.0711	0.0702	0.0656	0.0585	0.0621	0.0526	0.0597	0.0594	0.0558	0.0705	0.0539	0.0465	0.0574
DCER	DCER[FA20:1]	uM	0.0216	0.0223	0.0198	0.0208	0.0188	0.0175	0.0203	0.0184	0.025	0.0351	0.0315	0.0299	0.0146	0.0207	0.0245	0.0162	0.0198	0.0146	0.0195	0.0132	0.0315	0.0307	0.0282	0.0309	0.0229	0.0248	0.0187	0.0155	0.0129	0.0142	0.022	0.0201	0.027	0.0175	0.0223	0.022	0.0174	0.0185	0.0133	0.0207	0.0209	0.0216	0.0168	0.0155	0.0193	0.0193	0.0214
DCER	DCER[FA22:0]	uM	0.213	0.2076	0.2403	0.2145	0.2616	0.2865	0.2911	0.2506	0.3166	0.4713	0.3807	0.346	0.2387	0.2429	0.3205	0.3268	0.2397	0.2738	0.2306	0.3062	0.2864	0.6117	0.3015	0.4939	0.1971	0.2007	0.1854	0.2163	0.2024	0.1845	0.2015	0.2843	0.2444	0.3488	0.2157	0.3249	0.2217	0.2083	0.2086	0.2031	0.1763	0.2156	0.169	0.2165	0.1468	0.159	0.1891
DCER	DCER[FA22:1]	uM	0.2311	0.2435	0.2532	0.2031	0.2558	0.2559	0.2457	0.203	0.3529	0.4107	0.4211	0.3347	0.3692	0.3355	0.3448	0.3053	0.284	0.2719	0.301	0.2484	0.2911	0.3944	0.3422	0.3239	0.2217	0.2339	0.2342	0.2057	0.2496	0.2093	0.2173	0.2005	0.2357	0.2706	0.262	0.2519	0.1985	0.2079	0.1995	0.1864	0.2351	0.2247	0.2298	0.2099	0.247	0.2386	0.3048
DCER	DCER[FA24:0]	uM	0.4335	0.3936	0.5205	0.4884	0.5436	0.5217	0.6505	0.4965	0.7845	0.8733	0.7684	0.688	0.5829	0.5688	0.7671	0.5731	0.5153	0.4801	0.5576	0.6034	0.6657	1.1261	0.7724	0.9174	0.387	0.3703	0.3561	0.4058	0.3991	0.345	0.4827	0.4885	0.4513	0.6759	0.6081	0.6497	0.4168	0.4146	0.4603	0.3471	0.388	0.4208	0.3862	0.3836	0.3364	0.3407	0.4425
DCER	DCER[FA24:1]	uM	0.5099	0.5295	0.5994	0.5216	0.4651	0.5147	0.5367	0.4652	0.5028	0.6325	0.5997	0.524	0.5175	0.5141	0.6132	0.5358	0.3891	0.3791	0.385	0.3991	0.5952	0.7728	0.5334	0.6175	0.4533	0.4461	0.4939	0.4856	0.4502	0.4135	0.448	0.4863	0.4218	0.4306	0.4329	0.4297	0.3593	0.4229	0.415	0.3745	0.3922	0.4116	0.4353	0.434	0.4622	0.4589	0.5704
DCER	DCER[FA26:0]	uM	0.0431	0.0644	0.0584	0.107	0.0685	0.077	0.0886	0.0988	0.0635	0.0811	0.0829	0.0708	0.0638	0.0517	0.0477	0.0481	0.0607	0.0796	0.0704	0.0438	0.0933	0.0779	0.0616	0.0564	0.0549	0.1488	0.0702	0.061	0.0625	0.0794	0.0759	0.0871	0.0645	0.1542	0.1103	0.0592	0.0635	0.0823	0.1065	0.0498	0.0652	0.0758	0.0822	0.0421	0.0784	0.0682	0.1844
DCER	DCER[FA26:1]	uM	0.0426	0.0385	0.0436	0.0493	0.0624	0.0585	0.0679	0.0545	0.0566	0.0525	0.0566	0.0492	0.0492	0.0536	0.054	0.0442	0.0539	0.0554	0.0501	0.0496	0.0856	0.0634	0.0596	0.0677	0.0453	0.0462	0.0533	0.0456	0.0547	0.0481	0.0368	0.0461	0.0608	0.0483	0.0575	0.0571	0.0405	0.0529	0.0458	0.0477	0.0463	0.0557	0.0486	0.0434	0.0478	0.0485	0.0586
FFA	FFA[FA12:0]	uM	4.2317	3.1533	8.4852	5.7257	3.4144	5.633	6.4279	5.2858	5.3278	6.5498	14.7538	6.2042	5.6929	4.4686	8.5842	3.8397	5.6095	3.5281	8.6105	3.7137	9.5677	8.3092	9.3809	5.6901	5.1728	5.609	6.9093	2.998	3.7792	3.0599	16.1013	6.8646	7.8748	14.1864	11.8253	12.9657	3.905	10.5176	8.2593	8.2081	4.3247	4.3511	6.0061	8.1395	4.5525	7.7213	14.8476
FFA	FFA[FA14:0]	uM	14.653	9.5462	30.8879	19.5471	10.5254	25.0542	30.1217	22.4708	16.1024	15.7827	42.3864	16.919	17.741	14.7828	37.3311	12.9665	19.365	10.3272	38.9504	11.3675	15.5946	18.3301	41.5932	15.8864	17.2826	24.3231	41.7069	9.6823	14.5686	8.1557	67.7477	23.9351	16.5569	14.7866	23.0696	17.2412	12.366	15.0721	35.4473	14.5257	19.2002	10.8645	24.7224	15.9927	12.3309	12.7073	47.9463
FFA	FFA[FA14:1]	uM	1.6867	1.1491	4.178	2.5931	1.3106	2.7468	3.1539	2.3415	1.773	2.2303	4.4105	1.6935	2.231	1.4967	3.3859	1.4344	2.157	1.2306	4.006	1.3872	1.9079	1.7683	3.5247	1.6999	2.6548	3.5228	6.165	1.1813	1.8139	1.2086	8.4173	2.9552	1.9125	1.4028	2.6907	1.6809	1.3704	1.5442	3.7111	1.3972	2.7941	1.2147	3.6386	1.6857	1.6085	1.4818	8.8212
FFA	FFA[FA15:0]	uM	4.0322	2.973	6.5669	4.4622	3.4285	6.8504	7.936	6.1117	3.9847	4.7752	8.4	4.5083	5.879	4.5877	8.6228	4.164	5.5023	3.4119	9.0697	3.6423	4.9108	5.074	9.6806	4.5731	5.1106	5.6403	7.3039	3.0226	3.9613	2.9985	11.261	6.1708	4.1872	3.087	4.4615	3.7953	3.9486	3.956	9.158	3.8353	4.6949	3.1611	5.4441	3.8028	3.6375	3.1319	10.482
FFA	FFA[FA16:0]	uM	165.731	128.334	260.394	176.621	139.707	211.374	204.888	187.373	154.092	201.052	252.835	165.664	222.147	171.739	256.393	162.843	180.629	132.874	218.499	141.134	184.46	211.114	198.833	175.544	199.806	218.104	223.679	134.09	149.162	101.209	301.048	210.309	185.974	143.141	182.701	182.553	145.898	142.002	250.509	149.595	163.812	129.155	168.648	143.133	141.527	125.987	269.37
FFA	FFA[FA16:1]	uM	17.3132	4.7483	52.959	35.8794	2.286	24.3248	24.342	22.7871	9.8881	4.8133	37.508	6.1858	11.8822	5.8742	40.7718	5.3511	17.6388	2.557	47.4482	4.6463	7.6114	6.9705	42.9841	6.8507	18.8701	40.818	65.3788	4.3937	16.7945	2.0951	95.7671	23.8986	9.4131	4.128	17.3249	4.7284	4.6329	3.5105	38.4419	3.8413	27.3223	2.71	37.1036	11.1911	2.3581	8.2525	74.8407
FFA	FFA[FA17:0]	uM	5.2391	4.5359	11.2499	6.1353	3.9822	10.5501	13.3658	8.992	5.0561	5.2987	9.461	5.1775	7.1042	5.0636	13.3528	5.9083	7.2326	3.9158	13.6705	4.4205	5.4729	5.7974	12.6485	5.3754	6.0644	6.7483	10.9488	4.843	5.0725	3.2467	12.8476	6.9899	5.2753	4.2912	6.3647	5.1132	5.3628	4.6471	12.6265	4.8073	7.6885	4.0539	8.2519	5.1593	4.2092	4.1627	12.7533
FFA	FFA[FA18:0]	uM	93.8486	70.2877	166.223	98.6589	84.7847	145.952	150.376	119.831	92.5626	115.895	140.974	96.0434	114.404	89.561	150.622	91.2657	113.148	81.8885	149.081	82.4802	118.895	125.029	132.493	106.99	100.885	99.0486	130.035	80.4944	90.4089	53.4313	163.822	121.855	118.235	102.633	122.094	127.238	86.0033	77.5581	142.437	83.7376	108.108	84.3907	99.3596	91.9014	88.9459	80.5217	142.646
FFA	FFA[FA18:1]	uM	92.9794	43.3258	175.07	122.519	35.1713	153.961	142.978	138.479	84.8975	61.2587	171.433	80.3223	137.436	78.0089	167.974	85.5392	132.62	49.3711	141.916	96.7907	66.6353	92.2304	126.311	70.4925	115.218	165.72	145.061	63.5871	100.502	22.6052	163.071	151.405	114.715	117.707	140.792	132.663	54.672	48.9169	175.004	54.5399	122.799	50.8146	127.066	93.0284	28.0004	72.8886	182.659
FFA	FFA[FA18:2]	uM	53.8477	28.093	130.899	84.6258	19.9753	104.025	105.283	95.1526	50.5317	32.1511	124.029	57.9279	83.9279	45.9411	145.141	74.4287	74.0053	27.4757	117.565	60.6253	40.1817	44.8542	97.1161	34.6972	54.6442	118.381	112.622	58.3088	56.5313	22.5778	152.172	127.677	52.5865	64.5185	80.6101	63.223	31.1933	32.3543	148.57	35.3467	78.603	20.3916	88.2252	51.435	23.8811	36.5685	156.357
FFA	FFA[FA18:4]	uM	1.2399	1.0306	1.4454	1.189	1.0023	1.2073	1.1373	1.0834	0.7737	1.0129	0.9836	0.8008	1.3844	1.1253	0.949	0.9552	1.1284	1.0503	1.1072	0.959	0.92	0.8869	0.893	0.9355	1.2954	1.2439	1.2136	0.9353	1.0443	0.9409	1.559	1.3198	0.9649	0.7896	0.9098	0.9129	1.1501	1.1754	1.3173	1.1556	1.0028	0.904	0.9735	0.9576	0.8072	0.7668	1.3483
FFA	FFA[FA20:0]	uM	3.2669	2.701	4.8371	3.3366	3.3772	4.2594	4.7259	3.7488	2.9103	3.4161	3.5401	2.9563	3.9592	3.1375	3.7133	3.4973	4.1937	3.9053	5.2096	5.1744	7.9775	4.4454	3.5189	3.8567	3.2934	3.4826	3.6288	3.3856	3.0116	2.5066	5.3218	4.9184	3.1905	4.2563	3.5469	4.4798	3.1946	3.0649	4.0145	3.265	3.6538	3.2335	3.3761	3.3705	2.7698	2.5725	4.0167
FFA	FFA[FA20:1]	uM	1.5314	0.9239	5.0399	2.384	0.9657	4.5247	5.8784	3.5495	1.3512	1.1733	3.5685	1.2747	2.1603	1.2834	5.5431	1.5728	3.0239	1.3347	6.6194	2.3531	1.416	1.5649	4.2009	1.1947	1.8031	2.562	4.4293	1.397	1.8737	0.7511	6.4721	3.0314	1.8932	2.4759	3.5494	2.4495	1.1586	1.0891	4.158	1.1749	3.7453	1.108	4.0096	1.9735	0.8586	1.151	5.4235
FFA	FFA[FA20:2]	uM	1.1428	0.7513	4.0502	1.9008	0.6287	2.8407	3.5437	2.3319	1.032	0.8192	2.3654	0.7758	1.7456	0.8406	3.8613	1.0372	1.758	0.6194	3.5899	0.7357	2.0513	0.7687	2.4758	0.7586	1.3379	1.7646	3.2085	0.788	1.3241	0.5728	4.3914	1.662	1.1202	0.8206	1.8903	0.9444	0.8956	0.7803	3.2108	0.7397	2.6333	0.623	2.7269	0.997	0.6388	0.7763	3.6834
FFA	FFA[FA20:3]	uM	1.8223	1.3212	5.2849	2.6741	1.1593	3.0358	3.8111	2.9286	1.3642	1.239	2.8492	1.0962	2.7698	1.5228	5.983	1.7039	1.963	1.0462	3.9218	1.2251	1.2303	1.2988	3.0715	1.1866	2.0606	2.6005	4.4149	1.2293	1.6354	1.0258	5.1608	2.0485	1.5857	1.3181	2.3365	1.4185	1.4296	1.3124	4.2777	1.2513	2.7756	1.0134	3.0942	1.3969	1.0027	1.1719	3.9995
FFA	FFA[FA20:4]	uM	6.4601	4.0545	20.4301	9.9322	3.1382	7.0382	9.6431	7.3072	3.1513	2.7637	7.3801	2.5272	5.7627	3.2215	12.8361	3.7791	4.1651	2.3859	9.3855	3.1286	3.0134	3.2099	9.6357	3.3256	5.6967	6.7166	14.3196	3.423	3.6023	2.2803	12.7373	4.9194	4.86	4.3979	7.3498	4.9928	3.9642	3.5912	13.0835	3.2187	4.7724	2.0128	6.1553	2.813	2.3597	3.1009	11.6378
FFA	FFA[FA20:5]	uM	5.0546	3.7739	7.4892	5.2551	4.5353	4.243	3.9748	3.7903	3.8027	4.6957	3.942	3.5865	4.7006	3.7552	3.4348	3.4742	4.5468	4.602	3.9566	4.1395	4.2954	4.4676	4.2297	4.0898	4.1341	4.2921	4.3691	3.6616	3.9748	3.8577	4.7486	4.8535	4.2103	4.2184	3.9846	4.6354	4.3197	4.2831	4.8283	4.2179	3.7702	3.9838	3.3443	3.7873	4.5485	4.1189	5.0675
FFA	FFA[FA22:0]	uM	1.9906	1.5261	3.9196	2.2869	1.8521	3.092	3.3696	3.021	1.3177	1.5385	1.7846	1.4365	2.3532	1.7517	3.8091	2.1965	2.4969	4.6358	4.2742	7.4724	3.9447	3.2195	1.9474	1.6673	1.6998	2.4267	3.4912	2.5137	1.877	1.4108	5.4321	3.9413	1.5049	2.1874	1.8705	2.2799	1.8466	1.6688	3.5037	1.9863	2.3839	1.8504	2.6028	2.1142	1.3609	1.3481	2.3294
FFA	FFA[FA22:1]	uM	4.2999	2.7877	7.1364	4.298	3.7155	5.7314	6.1723	5.425	2.7376	3.1234	4.2214	2.6963	4.3107	3.2183	7.002	4.0733	4.9247	3.1689	7.159	3.6888	3.5938	3.1881	4.1426	2.6344	3.5944	4.3535	6.8362	3.3683	3.9801	2.4527	6.8974	4.7763	2.9873	2.3792	3.6909	3.3505	2.9781	2.7883	6.2058	3.7962	4.5796	3.098	4.7387	3.7815	3.3488	3.0792	4.5946
FFA	FFA[FA22:2]	uM	0.7527	0.4519	1.5851	1.0584	0.4502	0.8912	0.913	0.9129	0.4427	0.4601	0.8318	0.3925	0.7408	0.4607	1.1619	0.5154	0.8227	0.4789	1.3815	0.4684	0.4729	0.4341	0.9138	0.4074	0.6812	1.113	1.8687	0.4927	0.6571	0.42	2.3572	0.8884	0.4799	0.4338	0.6288	0.489	0.4689	0.4822	1.0624	0.5333	0.915	0.4277	1.13	0.5858	0.4015	0.4806	1.5822
FFA	FFA[FA22:4]	uM	1.5275	1.2102	3.5318	2.0791	1.2285	2.6212	3.0637	2.5775	1.0643	1.0432	1.8497	0.8944	1.8256	1.1603	3.0241	1.2845	1.519	1.0171	2.3842	1.0951	0.9834	1.0788	1.7934	1.0021	1.5555	1.7215	2.5057	1.1248	1.2192	0.9471	2.5986	1.5342	1.2933	1.0471	1.564	1.1844	1.2871	1.2091	2.7399	1.217	1.7846	0.926	1.8576	1.1035	0.8942	0.9503	2.1657
FFA	FFA[FA22:5]	uM	4.7602	2.753	10.1488	4.6707	3.3613	4.8424	5.7746	4.9237	3.0117	3.0772	4.6331	2.8785	8.3164	4.2093	7.4648	5.8765	4.4313	2.8116	6.4118	2.9784	1.846	3.1088	4.2324	3.0044	4.4466	5.4181	6.6631	3.2433	3.2648	3.9795	6.6154	4.0153	2.8696	3.2881	4.934	3.2321	3.5	2.4755	6.8438	6.4338	3.5808	2.1187	3.7612	3.0547	3.1938	2.8808	5.6672
FFA	FFA[FA22:6]	uM	4.073	2.6756	13.1815	6.0996	2.0907	4.0541	5.0761	3.8233	1.8138	1.6767	2.8923	1.4669	3.7974	2.079	6.8842	2.9243	2.5586	1.6778	3.8386	2.04	2.4443	2.6753	5.2271	2.4199	4.4516	4.687	8.2655	2.8754	2.7229	1.6537	6.4369	3.5014	3.8029	3.8118	5.5797	4.1646	3.2528	2.9025	9.2451	2.5027	3.5753	1.6463	3.5606	2.1316	2.5131	4.6516	11.5809
FFA	FFA[FA24:0]	uM	1.1142	1.0249	1.3694	1.115	1.1609	1.3134	1.3254	1.1493	0.9132	1.0293	0.8705	0.99	1.2102	1.0395	1.0884	1.4582	1.2425	4.9748	1.4453	7.0115	0.9822	2.948	1.0656	1.2405	0.8465	1.1096	1.0382	1.9314	0.8855	0.9417	1.3367	2.5036	1.0193	1.9673	1.0214	1.727	1.1601	1.2693	1.1614	1.1128	1.1586	1.4787	1.1384	1.3452	0.9946	1.0191	1.0596
FFA	FFA[FA24:1]	uM	2.4257	1.8233	3.5246	2.2123	2.3604	3.1058	3.4078	2.8237	1.5997	1.8449	1.804	1.5271	2.416	1.8587	2.649	2.3403	2.6706	2.1115	3.0809	2.1588	2.04	1.9451	2.016	1.6535	1.9005	1.9581	2.629	2.2218	2.1426	1.506	2.3231	2.5942	1.8521	2.1897	2.1643	2.4022	1.8825	1.7325	2.4917	2.1808	2.5581	2.2156	2.2672	2.3454	2.0703	1.9114	1.9264
HCER	HCER[FA14:0]	uM	0.0196	0.022	0.0199	0.0236	0.0236	0.0204	0.0229	0.0193	0.0277	0.0251	0.0271	0.0236	0.0243	0.0221	0.0233	0.019	0.0223	0.0213	0.0215	0.0223	0.0313	0.0342	0.0272	0.0245	0.0309	0.0349	0.0286	0.0262	0.0211	0.0247	0.0216	0.02	0.024	0.029	0.0255	0.0264	0.0186	0.0203	0.0202	0.0178	0.0205	0.0196	0.0169	0.02	0.0178	0.0166	0.0209
HCER	HCER[FA16:0]	uM	0.7697	0.7026	0.7628	0.793	1.0626	0.8905	1.0115	0.894	1.1622	1.1166	1.3334	1.139	1.0416	1.0229	1.3224	1.1996	0.7286	0.618	0.8118	0.8236	0.8029	1.0585	0.9181	1.0473	1.0822	1.1843	1.1102	1.0655	0.7466	0.652	0.8488	0.8134	0.7991	0.953	0.9343	1.0431	0.5211	0.6103	0.8195	0.7019	0.6276	0.6492	0.6939	0.6812	0.6103	0.5851	0.6916
HCER	HCER[FA18:0]	uM	0.0946	0.0861	0.1012	0.1023	0.1073	0.0889	0.0968	0.0921	0.1286	0.1266	0.1423	0.1204	0.0937	0.0918	0.1221	0.1098	0.0752	0.0679	0.0817	0.0824	0.1252	0.1494	0.138	0.1624	0.1349	0.1378	0.1479	0.138	0.088	0.0803	0.0953	0.0881	0.1384	0.1687	0.1686	0.1794	0.06	0.0649	0.0752	0.0667	0.0907	0.087	0.0907	0.0924	0.0691	0.0643	0.0781
HCER	HCER[FA18:1]	uM	0.012	0.0143	0.0136	0.0166	0.0193	0.0162	0.0171	0.0137	0.0226	0.0246	0.0222	0.0219	0.0194	0.0173	0.0222	0.0192	0.0163	0.017	0.0181	0.0169	0.0265	0.0285	0.0181	0.0224	0.0221	0.0242	0.019	0.0209	0.0143	0.0149	0.0159	0.0158	0.0167	0.0183	0.0166	0.0181	0.0097	0.013	0.0122	0.0115	0.015	0.0141	0.0153	0.0173	0.0159	0.014	0.0147
HCER	HCER[FA20:0]	uM	0.0784	0.0749	0.0839	0.0885	0.1072	0.088	0.0971	0.0772	0.1681	0.1546	0.1707	0.1522	0.1326	0.121	0.1466	0.1357	0.0902	0.0832	0.1062	0.1066	0.0966	0.1183	0.1057	0.1299	0.1253	0.1397	0.1276	0.1324	0.0879	0.0689	0.0941	0.0942	0.1269	0.1594	0.1566	0.1649	0.0685	0.0875	0.0979	0.0833	0.1004	0.1028	0.1047	0.1057	0.0895	0.0854	0.0956
HCER	HCER[FA20:1]	uM	0.0086	0.0086	0.009	0.0109	0.0078	0.0093	0.0104	0.0085	0.0128	0.0116	0.0102	0.0099	0.0095	0.0118	0.0091	0.0095	0.0076	0.0084	0.0074	0.0082	0.0132	0.0158	0.011	0.0126	0.0094	0.0127	0.0088	0.011	0.0081	0.0089	0.0068	0.009	0.0083	0.0129	0.0078	0.0094	0.005	0.0063	0.0079	0.0054	0.0095	0.0091	0.0081	0.008	0.0077	0.0073	0.0067
HCER	HCER[FA22:0]	uM	0.5973	0.5603	0.6167	0.6513	0.7664	0.64	0.6681	0.5599	1.5251	1.4043	1.4687	1.2563	1.37	1.1966	1.4295	1.2282	0.9272	0.7523	0.9661	0.9389	0.8969	1.1127	0.9938	1.0816	1.0899	1.1701	1.0319	1.0447	0.7155	0.6446	0.7608	0.7096	1.0152	1.3697	1.2355	1.361	0.7731	0.875	0.9934	0.8402	0.8054	0.8088	0.7884	0.783	0.5752	0.5571	0.6184
HCER	HCER[FA22:1]	uM	0.043	0.0389	0.0473	0.0416	0.0505	0.04	0.0427	0.0375	0.072	0.0494	0.0584	0.0544	0.055	0.0476	0.064	0.0587	0.0411	0.0399	0.0433	0.0439	0.0485	0.073	0.0541	0.0652	0.0557	0.0684	0.0596	0.0646	0.0426	0.0386	0.047	0.0453	0.0311	0.0503	0.0413	0.0454	0.0265	0.0302	0.0332	0.0313	0.0396	0.0411	0.0446	0.0459	0.0358	0.039	0.0348
HCER	HCER[FA24:0]	uM	1.0404	0.9867	1.0686	1.14	0.9457	0.7957	0.7885	0.6695	1.6751	1.5349	1.5756	1.3323	1.6673	1.5353	1.8855	1.6553	1.0116	0.8705	1.1244	1.0948	1.133	1.4335	1.3604	1.498	1.5018	1.6046	1.5206	1.4938	0.9221	0.8733	1.0154	0.9417	1.224	1.6365	1.4915	1.6162	0.8999	1.0021	1.1387	0.9659	1.0476	1.0135	1.0342	0.9972	0.939	0.9704	0.9645
HCER	HCER[FA24:1]	uM	0.9035	0.8342	0.9025	0.9573	0.7163	0.583	0.6379	0.5427	0.7909	0.7287	0.8479	0.7084	0.8673	0.8066	1.0616	0.963	0.4495	0.4042	0.5597	0.5654	0.6778	0.8703	0.8334	0.8976	1.1009	1.1971	1.1915	1.2351	0.7322	0.6608	0.8605	0.8428	0.7315	0.9773	0.9517	1.0822	0.4261	0.4738	0.6267	0.5886	0.6775	0.6808	0.7575	0.7812	0.9808	0.9939	1.1287
HCER	HCER[FA26:0]	uM	0.0121	0.0129	0.0145	0.0173	0.0103	0.0143	0.0112	0.0097	0.02	0.0158	0.015	0.0123	0.0171	0.0134	0.0144	0.0155	0.0102	0.0121	0.0119	0.0105	0.0164	0.023	0.0166	0.0208	0.0154	0.0164	0.0152	0.0187	0.0117	0.0108	0.014	0.0123	0.0111	0.0195	0.0141	0.0143	0.0091	0.0105	0.011	0.0092	0.0119	0.0138	0.0106	0.0091	0.0125	0.0144	0.0147
HCER	HCER[FA26:1]	uM	0.0113	0.0097	0.0127	0.0113	0.012	0.0083	0.0086	0.0071	0.0126	0.013	0.0122	0.0097	0.0118	0.0131	0.0133	0.0128	0.0087	0.0099	0.0073	0.0091	0.0114	0.0183	0.0116	0.0201	0.0109	0.0126	0.0128	0.015	0.0092	0.0081	0.0086	0.0082	0.0087	0.0118	0.0102	0.0115	0.0064	0.0086	0.0084	0.006	0.0095	0.0091	0.0091	0.0103	0.0127	0.0105	0.0128
LCER	LCER[FA14:0]	uM	0.0742	0.0684	0.0796	0.081	0.0917	0.0902	0.0913	0.0741	0.0942	0.1057	0.1229	0.1089	0.0816	0.0822	0.1007	0.0744	0.1185	0.0848	0.1082	0.1084	0.1354	0.1709	0.137	0.1566	0.1623	0.1485	0.1586	0.1359	0.0874	0.071	0.0868	0.0737	0.1832	0.1884	0.2005	0.1946	0.0663	0.0768	0.0879	0.0862	0.1048	0.1115	0.0995	0.1078	0.117	0.11	0.1377
LCER	LCER[FA16:0]	uM	1.6839	1.6083	2.2758	2.1686	2.7115	2.5383	2.9068	2.3536	1.6215	1.7874	2.4368	1.9581	2.1804	2.1124	3.2669	2.4214	2.0444	1.4571	2.2823	2.2548	1.9744	2.4054	2.2783	2.5225	3.1852	3.2366	3.51	3.2198	1.7862	1.5916	2.4411	1.8567	2.9007	3.2318	3.8405	3.6551	1.5273	1.6942	2.5665	2.1276	1.8056	1.9443	2.1001	2.2283	2.1385	2.2349	2.9251
LCER	LCER[FA18:0]	uM	0.1158	0.0947	0.1026	0.0992	0.1945	0.1713	0.1721	0.1477	0.1224	0.1859	0.1446	0.1513	0.163	0.1689	0.1264	0.1173	0.1542	0.1593	0.1326	0.1563	0.1485	0.2077	0.1414	0.1834	0.1314	0.124	0.1449	0.1486	0.1024	0.0841	0.1118	0.1005	0.1574	0.1777	0.1772	0.1783	0.124	0.1182	0.0991	0.1107	0.1015	0.1185	0.0917	0.1036	0.089	0.1043	0.0969
LCER	LCER[FA18:1]	uM	0.2302	0.228	0.2441	0.2671	0.301	0.2772	0.3149	0.2841	0.214	0.266	0.2582	0.272	0.2577	0.224	0.2644	0.2519	0.2862	0.2587	0.3082	0.3209	0.2886	0.2942	0.2523	0.2973	0.2722	0.2357	0.2907	0.2906	0.2282	0.2347	0.2565	0.2646	0.2668	0.2388	0.2697	0.2823	0.2307	0.219	0.2528	0.2527	0.2596	0.2619	0.2538	0.2714	0.2296	0.2436	0.2727
LCER	LCER[FA20:0]	uM	0.0356	0.0354	0.0449	0.0405	0.0693	0.0509	0.0625	0.0477	0.0366	0.0545	0.0432	0.0461	0.0371	0.0487	0.0455	0.0529	0.0434	0.0724	0.0456	0.0673	0.0466	0.0703	0.0437	0.0589	0.053	0.0544	0.0587	0.0593	0.0341	0.0339	0.0355	0.0462	0.047	0.0733	0.0566	0.064	0.035	0.0359	0.0364	0.0399	0.0347	0.0454	0.0297	0.043	0.0344	0.0346	0.032
LCER	LCER[FA20:1]	uM	0.0373	0.0399	0.0444	0.0393	0.0714	0.0569	0.0752	0.0527	0.0378	0.0593	0.0619	0.0598	0.0409	0.0575	0.0536	0.0468	0.057	0.0902	0.061	0.0937	0.0584	0.0865	0.059	0.0816	0.0404	0.0473	0.0469	0.063	0.0445	0.0424	0.049	0.0638	0.0584	0.0774	0.0593	0.0907	0.0338	0.0337	0.0452	0.0492	0.0446	0.0588	0.0397	0.068	0.0448	0.0351	0.0478
LCER	LCER[FA22:0]	uM	0.1023	0.0799	0.1351	0.121	0.1618	0.1356	0.1436	0.1222	0.0933	0.0991	0.1037	0.09	0.1263	0.1203	0.1431	0.127	0.1265	0.1113	0.14	0.1491	0.1255	0.1421	0.1254	0.1374	0.1748	0.1808	0.1902	0.2207	0.0746	0.0733	0.0956	0.0901	0.1276	0.1835	0.1849	0.218	0.0875	0.0943	0.1272	0.1087	0.0713	0.0798	0.0772	0.0873	0.0847	0.0814	0.1002
LCER	LCER[FA22:1]	uM	0.031	0.0298	0.0558	0.0511	0.0435	0.0333	0.0371	0.0296	0.0179	0.0262	0.0265	0.0298	0.0241	0.0261	0.0333	0.0309	0.0323	0.0318	0.0432	0.0475	0.036	0.0425	0.0419	0.0379	0.0526	0.0494	0.0666	0.0637	0.0289	0.0254	0.0328	0.0394	0.0446	0.0466	0.0607	0.0641	0.0185	0.02	0.0323	0.0285	0.0231	0.0297	0.0256	0.0213	0.0333	0.0311	0.0402
LCER	LCER[FA24:0]	uM	0.1061	0.0915	0.1251	0.1226	0.1858	0.1398	0.1648	0.1223	0.0906	0.1104	0.1164	0.1021	0.1415	0.1391	0.1905	0.1472	0.1464	0.1169	0.1667	0.1664	0.1311	0.1615	0.1645	0.1632	0.2424	0.2433	0.2449	0.2854	0.1028	0.1029	0.1247	0.1041	0.1416	0.1905	0.1969	0.2052	0.0914	0.1051	0.1366	0.1107	0.0941	0.1007	0.1108	0.1165	0.1216	0.1361	0.1443
LCER	LCER[FA24:1]	uM	0.2787	0.2341	0.3567	0.323	0.4162	0.3353	0.4053	0.3202	0.1884	0.2152	0.2591	0.223	0.3161	0.2958	0.4806	0.3661	0.3347	0.2701	0.4081	0.3756	0.2822	0.3876	0.3459	0.4054	0.6646	0.6984	0.7186	0.7659	0.311	0.2778	0.3871	0.3572	0.3531	0.4626	0.5447	0.5715	0.2045	0.2237	0.3251	0.2578	0.2567	0.2738	0.3104	0.3422	0.4017	0.4313	0.5404
LCER	LCER[FA26:0]	uM	0.0059	0.0049	0.006	0.0091	0.007	0.0076	0.0066	0.0057	0.007	0.0082	0.0097	0.0076	0.0067	0.0055	0.006	0.006	0.0066	0.0094	0.0089	0.0074	0.0084	0.0101	0.007	0.0074	0.0074	0.0134	0.0072	0.0108	0.005	0.0048	0.0069	0.0075	0.0062	0.0112	0.0083	0.0094	0.005	0.0063	0.0058	0.0048	0.0051	0.0101	0.0075	0.0056	0.0071	0.0085	0.0076
LCER	LCER[FA26:1]	uM	0.0068	0.0076	0.0081	0.0086	0.0091	0.0085	0.0083	0.0081	0.0073	0.008	0.0079	0.008	0.0073	0.0066	0.0078	0.008	0.0085	0.0074	0.0076	0.0086	0.0074	0.0086	0.0072	0.0098	0.0106	0.0123	0.012	0.0151	0.0066	0.0057	0.0061	0.0069	0.0072	0.009	0.0065	0.0086	0.0066	0.0066	0.0082	0.0062	0.0073	0.0097	0.006	0.0078	0.0092	0.0083	0.0093
LPC	LPC[FA14:0]	uM									0.1832	0.2489				0.1231				0.1413			0.1942	0.2971		0.175	0.1881	0.174										0.1942	0.1295							0.1341	0.1355
LPC	LPC[FA15:0]	uM	0.2669	0.3413	0.2701	0.2382	0.4843	0.3735	0.2077	0.3611	0.7355	0.6945	0.4865	0.4582	0.4356	0.5388	0.3791	0.3713	0.4784	0.5531	0.4019	0.467	0.667	1.2756	0.446	0.7446	0.4977	0.6194	0.2769	0.474	0.3841	0.5396	0.4174	0.2984	0.2213	0.298	0.2024	0.236	0.4818	0.6215	0.3104	0.3791	0.2973	0.4499	0.3206	0.3236	0.4341	0.3906	0.3035
LPC	LPC[FA16:0]	uM	83.1003	86.4473	63.9674	84.961	95.399	81.8048	52.4802	51.7582	109.065	115.824	95.4683	78.3143	79.4112	82.1528	64.6376	69.8627	77.6261	81.4641	70.2359	88.8912	87.5126	124.605	67.1715	95.8837	97.6365	111.902	64.9668	92.9719	72.8626	79.7172	53.8317	81.4327	70.1321	96.2235	57.1382	80.6435	67.8874	96.4676	70.2471	70.3562	64.6593	90.2742	63.2342	74.8819	65.1539	72.9239	51.3916
LPC	LPC[FA16:1]	uM	1.6692	2.0339	1.2221	1.8495	1.4288	1.6069	0.8673	0.7731	2.1208	2.2315	1.4086	1.1196	1.8579	1.6033	1.0314	1.0938	1.5946	1.521	1.3075	1.4496	1.665	3.154	1.0765	1.7213	3.3018	3.4869	1.4243	2.2807	1.949	2.1458	0.9773	1.5285	1.1542	1.3254	0.5862	1.0114	1.3779	1.5192	0.9278	0.7606	2.4519	2.7891	1.649	1.919	1.4421	1.9801	1.7511
LPC	LPC[FA17:0]	uM	1.7326	1.82	1.1705	1.3685	1.837	1.873	0.9726	0.7778	2.0975	2.4153	1.8627	1.5021	1.4905	2.0552	1.1596	1.3095	2.3166	2.4111	2.0112	2.2379	2.2924	3.3943	1.6865	2.5939	1.5695	1.8994	1.0667	1.3065	1.6579	1.7024	0.8357	1.3858	1.1542	1.5245	0.83	1.1531	1.4725	2.4256	1.2508	1.3944	1.1346	1.689	1.1535	1.3593	1.5598	1.7006	1.0863
LPC	LPC[FA18:0]	uM	23.1975	20.7848	13.8216	16.4635	33.3738	27.2816	13.5061	13.0872	35.9568	38.043	29.0056	23.515	25.5012	25.6491	15.6214	17.9975	29.4647	29.478	22.1617	24.4373	28.9172	41.7622	22.0214	29.6182	24.4474	28.5651	15.522	21.6918	22.6364	24.0432	15.9197	22.8074	29.1584	37.9221	17.6971	27.3065	20.3131	30.6222	18.182	17.7898	16.9148	25.511	16.3197	20.3548	18.2612	20.6733	12.183
LPC	LPC[FA18:1]	uM	27.2281	24.2247	17.3043	25.4589	44.876	37.1087	15.8072	20.9779	27.8471	31.2055	21.9025	23.9174	24.0632	24.3499	17.595	22.754	37.5883	34.6157	23.0149	38.9667	27.6376	57.7944	17.3516	47.3875	35.6016	46.9218	17.2857	41.8039	23.712	24.771	16.87	31.2002	25.0537	44.6398	15.2587	44.5703	21.2632	29.513	18.6024	20.081	27.9892	46.777	21.904	32.653	23.7903	39.5079	23.5467
LPC	LPC[FA18:2]	uM	44.1874	48.2174	21.2288	44.3183	79.8307	72.7862	26.21	49.8465	47.0902	60.4143	33.0367	63.5845	48.1212	58.3808	34.1641	72.0503	62.5793	77.5579	29.0595	107.81	39.0899	143.123	19.766	108.225	58.6087	113.155	23.9284	105.828	43.5502	57.0837	24.3715	88.1083	33.7144	90.8448	17.3736	82.6142	39.8291	60.3165	33.191	45.8712	41.8653	102.326	28.1462	63.8135	50.8142	93.2233	36.8722
LPC	LPC[FA18:3]	uM	0.4976	0.314		0.3176	0.3912	0.4268	0.1705	0.256	0.572	0.766	0.2644	0.6574	0.8345	0.5649	0.2606	0.5971	0.4031	0.363		0.5567	0.3903	1.3062	0.2054	0.6965	0.5407	1.1424	0.1717	0.9833	0.3963	0.5856		0.686	0.2305	1.1626		1.2193	0.4908	0.5525	0.354	0.3725	0.5246	1.0265	0.2743	0.6587	0.3752	0.5792	0.2935
LPC	LPC[FA20:0]	uM	0.1428				0.2132	0.2073			0.2117	0.2496	0.1969	0.182	0.1922	0.1477		0.1443	0.1883	0.202	0.2531	0.2144		0.2426			0.2034	0.156		0.1905	0.1719	0.1707			0.1936	0.2403	0.1533			0.1761				0.139	0.2073	0.1424	0.1418	0.1641
LPC	LPC[FA20:1]	uM	0.1813	0.2217	0.1951	0.2443	0.2679	0.2632		0.1593	0.179	0.2809	0.1757	0.2213		0.197		0.1706	0.3657	0.2938	0.2649	0.2727	0.2408	0.376	0.1867	0.2949	0.2628	0.2173		0.2373	0.2108	0.2275		0.2907	0.274	0.298		0.2303	0.1767	0.1919		0.1264	0.1557	0.2413	0.1618	0.2081	0.1834	0.2684	0.1741
LPC	LPC[FA20:2]	uM	0.3121	0.3239	0.2081	0.3269	0.4202	0.5577	0.1442	0.312	0.3697	0.4775	0.2941	0.3267	0.5563	0.4519	0.2676	0.3298	0.5315	0.4278	0.3115	0.4745	0.2668	0.7514	0.2124	0.5084	0.4372	0.6653		0.4871	0.3781	0.3723	0.2783	0.4466	0.2803	0.4343		0.4369	0.2249	0.341	0.2882	0.2517	0.3303	0.7361	0.304	0.3427	0.309	0.4445	0.2388
LPC	LPC[FA20:3]	uM	2.6237	2.3342	1.2737	2.1438	2.4173	2.8873	1.2985	1.9727	3.1326	3.4979	2.516	2.4822	4.8021	4.8752	3.5067	3.6226	3.5436	3.7463	2.0666	5.0249	2.0009	5.4911	1.302	4.5834	4.3832	5.7488	1.6425	4.4931	2.2604	2.3801	1.6176	2.8866	2.2476	4.5237	1.2755	3.4169	2.2875	3.6945	3.2653	2.4696	3.1591	5.3001	2.4652	3.4496	1.8394	3.1251	1.8073
LPC	LPC[FA20:4]	uM	12.6844	11.6801	9.0423	16.8325	7.9723	7.5121	5.0485	7.8954	6.0784	7.2818	6.5378	7.0322	6.1772	6.6219	6.1382	8.334	5.9399	6.65	4.9808	11.4173	6.0078	12.6772	4.6442	14.3507	8.9195	13.3512	5.176	14.2123	4.3631	4.8563	4.2057	6.915	7.3373	13.3449	5.2332	14.2015	6.1331	8.1918	7.6839	6.3853	3.6215	5.7745	3.6521	5.1972	4.7456	7.4187	6.1056
LPC	LPC[FA20:5]	uM	1.045	0.6552	0.5669	0.9761	0.1315	0.1707			0.2936	0.3201	0.2166	0.2244	0.1976	0.2443	0.2187	0.1706	0.199	0.2571	0.1491	0.1793	0.4002	0.9348	0.305	0.6645	0.6029	0.7846	0.2267	0.5827	0.2234	0.2785	0.2556	0.2624	0.3365	0.4614		0.3515	0.4458	0.4402	0.3595	0.2644	0.2106	0.2331	0.1637	0.2028	0.2612	0.4142	0.3134
LPC	LPC[FA22:4]	uM		0.1418		0.1323	0.1786	0.165			0.1476			0.1459		0.153			0.1569			0.1524		0.1782		0.2467		0.2061		0.1677						0.1868		0.1741		0.152				0.168				0.1145
LPC	LPC[FA22:5]	uM	0.6831	0.5898	0.4934	0.6399	0.3482	0.3716	0.3352	0.2708	0.3386	0.3689	0.3938	0.3785	0.2624	0.2868	0.2903	0.2879	0.3189	0.3857	0.2691	0.5455	0.2572	0.6858	0.2451	0.6845	0.3541	0.6423	0.2219	0.5326	0.2103	0.2181	0.311	0.4328	0.3049	0.4659	0.2204	0.3497	0.2078	0.4953	0.4415	0.3093	0.2312	0.343	0.2784	0.2751	0.1334	0.3671	0.3383
LPC	LPC[FA22:6]	uM	1.1716	1.0465	0.9237	1.1489	0.3699	0.5122	0.3166	0.3186	0.2729	0.3993	0.3518	0.3895	0.6134	0.4997	0.5296	0.5971	0.32	0.2593	0.2943	0.4259	0.415	1.0397	0.4255	1.0568	0.7034	1.0874	0.4303	0.8968	0.4772	0.2933	0.4048	0.6537	0.5163	1.0495	0.619	1.1011	0.4638	0.8157	0.7894	0.6104	0.1734	0.3394	0.2748	0.2751	0.4414	0.9261	0.8053
LPE	LPE[FA16:0]	uM	0.9657	1.3004	0.8229	1.3804	1.1414	1.0984	0.5628	0.8082	1.1476	1.1893	1.1077	1.0028	0.8534	1.0268	0.424	0.8855	0.9275	0.9959	0.7012	1.5893	1.0078	1.8653	0.8442	1.4909	1.5205	1.8109	0.7637	1.4802	1.0438	1.0768	0.7334	1.2889	0.6913	1.1736	0.6427	1.1307	0.6156	1.0698	0.5704	1.0033	0.8942	1.0523	0.7145	0.9531	0.8477	1.2425	0.649
LPE	LPE[FA16:1]	uM	0.0398	0.0653				0.0901			0.0503		0.0534	0.0421		0.0457			0.0634	0.0358		0.0474		0.0912		0.0637	0.0762	0.0708			0.0591			0.0434		0.0496				0.0337			0.0787	0.0745	0.0622	0.0523		0.0825	0.0364
LPE	LPE[FA17:0]	uM				0.0533		0.0496					0.0434							0.0458	0.0414	0.0495		0.0725		0.0407	0.0659	0.0388			0.039		0.0499
LPE	LPE[FA18:0]	uM	0.5782	0.551	0.4986	0.6909	0.7343	0.8731	0.4138	0.5031	0.7843	0.8733	0.7427	0.6772	0.58	0.6466	0.3177	0.4617	0.7609	0.838	0.5271	0.9182	0.7174	1.2648	0.562	0.9144	0.7603	1.062	0.4203	0.7879	0.7271	0.7263	0.5872	0.8601	0.663	1.0001	0.4334	0.7622	0.3496	0.6314	0.3273	0.4817	0.5338	0.7015	0.452	0.5269	0.414	0.6044	0.3966
LPE	LPE[FA18:1]	uM	0.6596	0.9871	0.4529	0.6707	2.0167	2.4893	0.5037	1.5182	0.9733	1.6781	0.6342	1.4683	1.0191	1.2234	0.5246	1.2036	1.4932	2.2044	0.4659	3.0713	0.5823	3.7591	0.3983	3.1052	0.7501	1.8186	0.3433	1.8669	0.6666	0.8955	0.4714	1.525	0.6289	3.5457	0.3231	2.9872	0.6843	1.6135	0.2792	1.0893	0.7174	3.2771	0.4836	2.1433	0.8819	2.9787	0.6244
LPE	LPE[FA18:2]	uM	0.8199	1.4395	0.5514	0.7554	1.7759	2.7986	0.8361	1.5816	1.6387	2.1994	1.4586	2.117	1.45	1.8389	0.9749	2.023	1.722	2.4481	0.9329	3.4257	0.9659	5.0512	0.8081	3.5204	1.4624	2.8497	0.6564	2.7465	1.4791	2.0193	1.3154	3.1354	0.8809	2.5666	0.6162	1.911	0.9515	1.9943	0.5547	1.3052	1.752	3.2946	1.0021	2.0571	1.2451	3.008	0.9889
LPE	LPE[FA18:3]	uM						0.0634			0.0371	0.0788	0.0362	0.0589	0.0785	0.0423	0.0404	0.0638		0.0393		0.0412		0.0953		0.0549	0.0432	0.0862		0.1169		0.0571		0.0778		0.1115		0.1023		0.0444			0.0436	0.0877		0.0556	0.0382	0.0525
LPE	LPE[FA20:1]	uM						0.0436																0.0579				0.0482																0.0532				0.043
LPE	LPE[FA20:2]	uM						0.0618			0.0487					0.0507			0.0341	0.037		0.0623		0.0744		0.0327		0.0454																0.0508				0.0517
LPE	LPE[FA20:3]	uM	0.0785	0.1121	0.0826	0.1075	0.0918	0.1987	0.0772	0.1436	0.2626	0.1694	0.1774	0.13	0.2386	0.2573	0.1646	0.1605	0.2511	0.1865	0.0918	0.2173	0.1171	0.3894	0.1121	0.3448	0.1875	0.2952	0.0801	0.1767	0.1388	0.1101	0.1672	0.1659	0.159	0.2454	0.1127	0.148	0.0877	0.1654	0.0987	0.101	0.2863	0.2831	0.1721	0.2137	0.1131	0.2615	0.0994
LPE	LPE[FA20:4]	uM	0.9414	0.9777	0.6886	0.9476	0.6944	1.1782	0.5874	0.9182	0.7809	0.668	0.9188	0.6759	0.7209	0.6738	0.5303	0.7743	0.9014	0.6565	0.4988	0.9143	0.5513	1.6992	0.7463	1.9602	0.801	1.1072	0.4847	0.9089	0.5124	0.3894	0.7044	0.6457	1.0528	1.5578	0.6484	0.966	0.3846	0.7829	0.4825	0.6384	0.576	0.5863	0.4117	0.5358	0.5395	1.0113	0.6682
LPE	LPE[FA20:5]	uM		0.0402																				0.0559		0.0634									0.0584	0.0421												0.0383
LPE	LPE[FA22:4]	uM						0.0612		0.0389			0.0434											0.0444
LPE	LPE[FA22:5]	uM	0.0812	0.0837	0.0759	0.0562	0.0633	0.0924	0.0763	0.1099	0.1177	0.0989	0.1276	0.0594	0.0845	0.0824	0.0926	0.0769	0.0951	0.065	0.0637	0.0645	0.0643	0.1334	0.0786	0.1003	0.089	0.1219	0.0778	0.0748	0.0744	0.0418	0.0935	0.0738	0.0614	0.0521	0.0651	0.0573	0.0623	0.0937	0.0746	0.0608	0.0848	0.0724	0.0729	0.0418		0.0726	0.0813
LPE	LPE[FA22:6]	uM	0.2259	0.2201	0.3043	0.2903	0.1237	0.2393	0.149	0.1461	0.155	0.1212	0.1889	0.1003	0.2535	0.1461	0.2126	0.2098	0.1218	0.0684	0.0971	0.0815	0.191	0.3295	0.214	0.2929	0.2907	0.3944	0.1944	0.2764	0.1471	0.0856	0.2607	0.1519	0.2202	0.2925	0.3024	0.268	0.0986	0.2618	0.2286	0.1477	0.1369	0.1051	0.1231	0.0839	0.1515	0.3755	0.3849
MAG	MAG[FA12:0]	uM	0.0353	0.0494	0.0328	0.0416	0.0503	0.0481	0.0522	0.0399	0.0608	0.0653	0.0654	0.0565	0.0523	0.0593	0.0377	0.0413	0.0541	0.0449	0.047	0.0497	0.0603	0.0632	0.0577	0.0767	0.0447	0.0508	0.0399	0.0537	0.0525	0.0398	0.0554	0.053	0.0481	0.1128	0.0521	0.0583	0.0401	0.0562	0.047	0.0625	0.0515	0.0586	0.0455	0.0739	0.0449	0.0698	0.0492
MAG	MAG[FA14:0]	uM	0.045	0.0685	0.0436	0.0931	0.084	0.0494	0.0805	0.0733	0.1602	0.155	0.1883	0.1606	0.1377	0.1209	0.0556	0.0542	0.0858	0.0452	0.0645	0.0767	0.1589	0.1286	0.2318	0.1969	0.0743	0.1147	0.0558	0.0652	0.0753	0.0621	0.1456	0.0945	0.094	0.159	0.1355	0.1298	0.0652	0.0983	0.0645	0.1294	0.1661	0.3286	0.2432	0.2946	0.0863	0.2228	0.0865
MAG	MAG[FA14:1]	uM	0.0388	0.0399	0.0397	0.0469	0.0531	0.0492	0.0528	0.0514	0.0599	0.0591	0.0642	0.0644	0.0353	0.0474	0.0427	0.0463	0.0529	0.039	0.0604	0.0408	0.0716	0.0545	0.046	0.0625	0.0468	0.0469	0.0461	0.0472	0.055	0.0382	0.0522	0.0542	0.0605	0.0625	0.0529	0.0595	0.0438	0.0443	0.0458	0.0473	0.0455	0.0493	0.0476	0.0484	0.0507	0.0509	0.0524
MAG	MAG[FA15:0]	uM	0.1401	0.191	0.144	0.1709	0.1694	0.1575	0.1575	0.1351	0.1922	0.2861	0.3056	0.2601	0.1791	0.1746	0.1533	0.1574	0.1435	0.158	0.1484	0.16	0.2604	0.2285	0.1829	0.2665	0.1609	0.1708	0.153	0.1681	0.1523	0.1568	0.157	0.1701	0.2195	0.2212	0.2113	0.2072	0.1338	0.1502	0.1526	0.1605	0.1646	0.1778	0.1528	0.1714	0.2183	0.1839	0.2106
MAG	MAG[FA16:0]	uM	0.2446	0.546	0.3913	0.9426	0.8078	0.2637	0.7284	0.7704	1.0026	0.8819	1.3388	1.045	1.6861	1.4654	0.3747	0.2489	0.9449	0.3424	0.5325	0.8557	1.1026	0.8804	1.5256	1.2169	0.5083	1.107	0.3844	0.5037	0.4562	0.4449	1.7417	0.8848	0.5946	1.4003	1.282	0.9191	0.2622	0.8349	0.6137	1.4763	1.0389	2.1777	1.4802	1.9222	0.5596	2.0059	0.6099
MAG	MAG[FA16:1]	uM	0.0655	0.0943	0.0767	0.0787	0.0541	0.0735	0.0621	0.0595	0.0718	0.0761	0.088	0.0537	0.0894	0.0667	0.0484	0.0635	0.055	0.0609	0.0597	0.058	0.0597	0.0749	0.0602	0.0863	0.0593	0.0617	0.0504	0.0595	0.0677	0.0436	0.0709	0.0484	0.0605	0.0891	0.055	0.0685	0.0516	0.071	0.0576	0.0557	0.0614	0.0493	0.0561	0.0544	0.0543	0.073	0.0561
MAG	MAG[FA17:0]	uM	0.029	0.0215	0.0271	0.03	0.0453	0.0329	0.0369	0.0353	0.0731	0.0843	0.0884	0.0723	0.051	0.0367	0.0206	0.0225	0.0331	0.0303	0.0334	0.0298	0.0701	0.0556	0.1161	0.0738	0.028	0.0455	0.0274	0.0429	0.0358	0.0342	0.0477	0.037	0.0481	0.0667	0.0595	0.0492	0.0236	0.0295	0.0292	0.0505	0.0861	0.1263	0.1077	0.1035	0.0493	0.0883	0.0387
MAG	MAG[FA18:0]	uM	0.2191	0.3836	0.2963	0.6795	0.5701	0.2443	0.5578	0.571	1.3133	1.182	1.7641	1.3369	1.22	1.0688	0.2993	0.2264	0.7392	0.2914	0.4067	0.6234	1.2953	0.9803	2.1796	1.3446	0.4025	0.7951	0.287	0.3881	0.4168	0.4123	1.2528	0.6656	0.7878	1.3437	1.1512	0.8395	0.236	0.5969	0.456	1.0007	1.4472	3.2408	2.1559	2.2503	0.7384	2.0313	0.8348
MAG	MAG[FA18:1]	uM	0.2161	0.234	0.2147	0.1457	0.1865	0.2888	0.1611	0.1833	0.154	0.2195	0.1976	0.1245	0.3992	0.3647	0.155	0.2806	0.1226	0.2693	0.138	0.3393	0.1315	0.3265	0.1695	0.1572	0.0935	0.1561	0.091	0.1375	0.1514	0.1456	0.2531	0.1596	0.1899	1.1641	0.2792	0.7211	0.2146	0.2384	0.168	0.1944	0.0766	0.1873	0.1247	0.1866	0.075	0.2843	0.0888
MAG	MAG[FA18:2]	uM	0.1701	0.2487	0.1669	0.1391	0.1136	0.2132	0.1286	0.1459	0.1563	0.1708	0.1927	0.1506	0.3148	0.2541	0.155	0.3563	0.096	0.2613	0.1237	0.2865	0.1072	0.2262	0.1101	0.1203	0.0754	0.1989	0.0908	0.1377	0.124	0.1894	0.2039	0.215	0.1368	0.6467	0.1751	0.3519	0.1935	0.2105	0.1794	0.183	0.0722	0.1017	0.1077	0.1239	0.0886	0.2005	0.0893
MAG	MAG[FA18:3]	uM	0.0721	0.106	0.0959	0.1087	0.0963	0.0945	0.0906	0.0752	0.135	0.1497	0.1237	0.1123	0.1452	0.1225	0.1198	0.1225	0.0809	0.0833	0.0919	0.0873	0.0998	0.1252	0.1174	0.1328	0.0861	0.1247	0.0809	0.1156	0.0879	0.0778	0.0731	0.1047	0.0992	0.2355	0.0983	0.1631	0.0747	0.0765	0.0841	0.0717	0.0795	0.0884	0.0781	0.0954	0.08	0.0789	0.0765
MAG	MAG[FA18:4]	uM	0.0125	0.02	0.0147	0.0176	0.0184	0.0167	0.0177	0.0139	0.026	0.0295	0.0147	0.02	0.0189	0.0184	0.0176	0.0134	0.0142	0.0205	0.0198	0.0188	0.0196	0.0207	0.0182	0.0229	0.0145	0.0179	0.0161	0.0243	0.02	0.0149	0.014	0.0144	0.0229	0.0238	0.0166	0.018	0.0179	0.0159	0.0123	0.0146	0.0189	0.0168	0.0176	0.0285	0.0166	0.0163	0.0192
MAG	MAG[FA20:0]	uM	0.0265	0.0228	0.0279	0.0247	0.0342	0.0359	0.0336	0.0298	0.0375	0.0595	0.0583	0.0476	0.0366	0.0431	0.0261	0.0332	0.0345	0.0357	0.032	0.0312	0.0401	0.0469	0.0433	0.0446	0.0246	0.0364	0.0335	0.0331	0.0394	0.0238	0.0321	0.0349	0.0321	0.0353	0.0304	0.0395	0.0313	0.0267	0.0288	0.0368	0.0372	0.0451	0.053	0.0449	0.0312	0.0471	0.0371
MAG	MAG[FA20:1]	uM	0.0212	0.0217	0.023	0.0279	0.0235	0.0221	0.0263	0.021	0.0251	0.0287	0.0264	0.0285	0.0217	0.0221	0.0174	0.0216	0.0198	0.0165	0.0157	0.0188	0.0229	0.0261	0.0185	0.035	0.0217	0.023	0.0212	0.0288	0.0214	0.0169	0.0211	0.0251	0.0321	0.0273	0.016	0.0233	0.0201	0.0207	0.0213	0.0238	0.0191	0.0216	0.0223	0.0259	0.0217	0.019	0.0209
MAG	MAG[FA20:2]	uM	0.0201	0.0208	0.0192	0.0263	0.0224	0.0216	0.0298	0.0256	0.0286	0.0307	0.0363	0.0247	0.0316	0.0325	0.0195	0.0279	0.025	0.034	0.0281	0.0235	0.0514	0.0318	0.0239	0.0338	0.0233	0.0212	0.0247	0.0275	0.0274	0.0235	0.0195	0.023	0.0268	0.0238	0.0273	0.0268	0.0284	0.0271	0.0247	0.023	0.0249	0.0247	0.0174	0.0241	0.0229	0.0269	0.0243
MAG	MAG[FA20:3]	uM	0.0131	0.0147	0.0177	0.0183	0.0199	0.0192	0.0191	0.0118	0.0201	0.0281	0.0277	0.0207	0.0192	0.0155	0.0098	0.0203	0.0184	0.0205	0.0171	0.0141	0.0137	0.0243	0.0132	0.0225	0.0126	0.0105	0.0121	0.0176	0.0196	0.0138	0.0198	0.0175	0.0207	0.0238	0.0169	0.0206	0.0134	0.0166	0.0161	0.0138	0.0172	0.0172	0.0161	0.0214	0.0131	0.0151	0.015
MAG	MAG[FA20:4]	uM	0.0168	0.0267	0.0184	0.0163	0.0168	0.0194	0.017	0.0191	0.0165	0.0187	0.0267	0.0192	0.0203	0.0213	0.0154	0.0254	0.0142	0.0172	0.0174	0.0169	0.0166	0.0202	0.0167	0.0218	0.0128	0.0221	0.0168	0.0233	0.018	0.0135	0.0146	0.0191	0.0167	0.0356	0.0254	0.0256	0.0175	0.0224	0.0197	0.0151	0.0172	0.0173	0.0153	0.0184	0.0186	0.019	0.019
MAG	MAG[FA20:5]	uM	0.0396	0.0319	0.0296	0.0449	0.0249	0.0411	0.0356	0.0323	0.0306	0.0387	0.0546	0.0354	0.0332	0.0377	0.0324	0.0361	0.0428	0.0407	0.0364	0.035	0.0437	0.048	0.0301	0.0343	0.0387	0.0333	0.042	0.0457	0.0354	0.0327	0.0315	0.0365	0.037	0.0323	0.0356	0.0447	0.0425	0.0285	0.0249	0.0296	0.0305	0.0393	0.0318	0.034	0.0364	0.0384	0.0346
MAG	MAG[FA22:0]	uM	0.0203	0.0288	0.0204	0.022	0.0206	0.0255	0.0233	0.024	0.023	0.0356	0.035	0.0361	0.018	0.0237	0.0226	0.0208	0.0293	0.0282	0.0326	0.0242	0.0306	0.0314	0.019	0.035	0.0282	0.0308	0.0188	0.0321	0.0278	0.022	0.0256	0.0209	0.0362	0.036	0.0275	0.0355	0.0175	0.0256	0.0243	0.0257	0.0224	0.033	0.0235	0.027	0.022	0.0255	0.0281
MAG	MAG[FA22:1]	uM	0.0183	0.0237	0.0214	0.0204	0.0297	0.0244	0.0231	0.0201	0.0286	0.0376	0.0304	0.0315	0.0285	0.0223	0.0265	0.0267	0.022	0.0214	0.0198	0.0239	0.0208	0.0269	0.021	0.0311	0.0286	0.028	0.0272	0.0251	0.0321	0.0204	0.0238	0.0244	0.0326	0.0311	0.033	0.0268	0.0297	0.03	0.0334	0.0263	0.0328	0.0326	0.0241	0.0381	0.02	0.0225	0.0274
MAG	MAG[FA22:2]	uM	0.0214	0.0159	0.0186	0.0194	0.0245	0.0189	0.0193	0.0161	0.0207	0.0286	0.0288	0.0316	0.0172	0.0209		0.0252	0.018	0.018	0.02	0.0237	0.0282	0.0297	0.0172	0.026	0.0175	0.0223	0.0152	0.0256	0.0216	0.012	0.016	0.0249	0.0222	0.0222	0.0231	0.017	0.0238	0.0179	0.0188	0.0179	0.0218	0.018	0.0216	0.0261	0.0197	0.016	0.0194
MAG	MAG[FA22:4]	uM	0.0153	0.0123	0.0095	0.0156	0.0119	0.0156	0.0151	0.0129	0.0174	0.0221	0.0151	0.0195	0.0161	0.0141	0.0129	0.018	0.0189	0.012	0.0129	0.0152	0.0225	0.0161	0.0132	0.0118	0.0109	0.0156	0.0117	0.016	0.0129	0.0124	0.0149	0.0163	0.0147		0.017	0.0161	0.0124	0.0137	0.0143	0.0135	0.0117	0.0153	0.012	0.012	0.0127	0.0093	0.0164
MAG	MAG[FA22:5]	uM	0.0203	0.0175	0.0191	0.0252	0.0234	0.024	0.0142	0.0166	0.0238	0.0253	0.0308	0.029	0.0305	0.0226	0.0137	0.0158	0.0213	0.0125	0.0125	0.0143	0.0276	0.0326	0.0273	0.0273	0.0177	0.0215	0.0185	0.0245	0.0196	0.0136	0.026	0.0219	0.0217	0.0342	0.0278	0.0226	0.02	0.0163	0.0166	0.019	0.0241	0.0379	0.0297	0.0307	0.0157	0.024	0.0165
MAG	MAG[FA22:6]	uM	0.0244	0.0213	0.0181	0.0204	0.025	0.0296	0.0293	0.0162	0.0213	0.0276	0.0329	0.0277	0.0274	0.0242	0.0191	0.018	0.0232	0.0247	0.0179	0.0209	0.0259	0.0206	0.0182	0.0334	0.0239	0.0277	0.016	0.0267	0.0227	0.0181	0.0213	0.0268	0.0219	0.0286	0.027	0.0296	0.0198	0.0174	0.0209	0.022	0.0232	0.0177	0.0237	0.0228	0.0185	0.0207	0.0228
MAG	MAG[FA24:0]	uM	0.0131	0.02	0.0151	0.0255	0.0221	0.0178	0.0164	0.0163	0.0317	0.0307	0.0223	0.0217	0.0197	0.0232	0.0183	0.0175	0.0141	0.0245	0.0189	0.0197	0.0206	0.0253	0.0202	0.0189	0.0172	0.0261	0.0208	0.0225	0.0218	0.0194	0.0162	0.021	0.0282	0.0182	0.0267	0.0178	0.0181	0.0174	0.0151	0.0166	0.0168	0.025	0.0172	0.0212	0.0193	0.0225	0.021
MAG	MAG[FA24:1]	uM	0.0159	0.0162	0.0154	0.0197	0.0171	0.0187	0.0214	0.0144	0.0165	0.0264	0.0198	0.0229	0.0186	0.0229	0.0188	0.0182	0.0189	0.0232	0.015	0.0185	0.0205	0.0209	0.0126	0.0244	0.016	0.0189	0.0136	0.0208	0.0225	0.0167	0.0201	0.0178	0.0214	0.0297	0.022	0.0217	0.0146	0.0203	0.0176	0.0195	0.0163	0.0206	0.0227	0.0246	0.0191	0.0161	0.0143
PC	PC[FA12:0]	uM		0.1763		0.4035						0.6687	0.3862	0.2732		0.2832			0.2037			0.2344	0.6402	0.9122			0.2559	0.2254								0.7929	0.2839	0.3004		0.8658	0.1802	0.9709	0.2725			0.4531		0.2053
PC	PC[FA14:0]	uM	19.2445	19.7114	15.0509	18.9831	14.6314	15.4177	12.8643	10.206	31.7054	31.7228	16.7192	15.9851	25.6872	23.5046	18.0331	14.855	22.3162	18.0125	13.5745	15.0141	27.515	41.4554	17.5969	23.7299	30.1792	26.8634	15.783	15.1435	15.1551	16.2983	11.3651	9.4699	16.714	19.8661	12.2038	16.6323	18.7134	20.4851	12.5257	11.3272	23.0528	20.1653	14.9416	16.3673	13.4011	11.2148	11.1691
PC	PC[FA14:1]	uM		0.2083		0.2594	0.263			0.3218		0.4593	0.3502	0.4082	0.4379	0.3068	0.4111	0.3736	0.3112	0.272	0.225	0.2778		0.434	0.193	0.3506	0.2306	0.4162	0.2582	0.3541	0.2932	0.2038	0.3706	0.3684	0.2557	0.4697			0.1279	0.1624	0.245	0.2637	0.3285	0.336	0.3133	0.2822	0.2484	0.2519	0.2701
PC	PC[FA15:0]	uM	2.6027	2.9284	2.4324	2.5701	2.8081	3.2882	2.787	2.2982	5.2685	6.5759	4.576	4.7099	6.056	5.2843	5.7517	3.6146	6.2938	4.4548	4.6642	3.9139	6.3079	9.9869	5.2969	6.6217	4.3875	5.4555	2.9022	3.2737	3.4389	4.0937	3.0169	2.2681	2.6642	1.6767	2.2252	2.3415	3.1127	4.1537	3.8609	2.415	2.0277	2.2292	3.868	2.2848	4.55	2.9565	2.8038
PC	PC[FA16:0]	uM	1160.61	1242.38	1465.77	1436.12	1074.74	1132.69	1203.91	998.897	1602.52	1906.74	1796.89	1697.57	1625.1	1603.45	2047.03	1605.9	1325.06	1142.08	1325.29	1518.6	1364.24	2008.77	1390.24	1882.5	1692.81	1843.34	1595.06	1497.85	1220.59	1170.91	1387.5	1241.48	1295.53	1762.99	1450.58	1678.4	1116.44	1260.55	1392.96	1117.55	1326.37	1405.28	1170.46	1301.04	935.028	1007.82	1204.29
PC	PC[FA16:1]	uM	23.505	26.5277	25.6791	24.7802	23.4934	26.4599	18.8524	14.5018	37.3053	40.9251	31.8218	23.9646	44.8321	41.1614	35.0437	22.8917	31.8522	28.5768	31.0962	27.7821	31.284	46.3203	28.3848	31.4842	52.4483	49.8542	38.1334	29.4102	37.7724	34.5672	32.4991	23.3868	22.9771	24.6696	17.1718	18.099	22.4955	22.0498	19.3117	13.8908	56.3301	44.7878	38.9008	33.3586	20.7804	24.0253	25.8962
PC	PC[FA17:0]	uM	7.8293	6.7047	9.6941	7.5699	5.455	6.6839	7.0602	4.786	9.556	10.9258	9.8431	9.5796	10.4674	10.3531	12.0953	8.4119	10.6154	9.2578	10.4705	10.7027	11.156	17.9913	10.4788	13.1752	9.0321	7.9239	7.2084	6.97	6.5505	7.4983	7.3463	5.6525	6.8114	8.576	5.5328	6.655	6.6709	8.718	9.1226	6.9315	5.842	7.0565	6.7533	7.7599	7.7149	7.9573	8.364
PC	PC[FA18:0]	uM	291.786	300.224	290.351	285.169	341.146	341.893	262.575	233.628	465.087	563.38	469.335	443.742	471.088	471.449	453.074	358.14	425.482	366.104	340.313	403.956	392.659	570.144	365.986	503.933	390.139	449.926	343.814	334.723	341.158	335.897	335.508	306.059	454.141	583.856	375.036	469.449	328.805	375.451	324.48	286.824	309.531	359.825	289.114	338.644	268.846	275.732	264.773
PC	PC[FA18:1]	uM	325.968	328.838	346.205	336.405	422.466	428.212	361.074	289.231	490.605	576.465	517.076	468.536	489.874	493.512	523.776	390.383	533.379	444.459	480.663	477.996	481.769	697.868	463.679	582.856	527.648	561.926	444.197	406.081	399.128	376.165	441.56	367.747	456.403	568.116	426.939	509.254	341.282	383.209	342.765	270.336	556.87	544.533	461.825	467.026	324.564	353.603	385.126
PC	PC[FA18:2]	uM	598.515	639.081	541.243	602.895	938.008	962.828	780.436	702.629	1285.05	1560.03	1168.34	1325.71	1159.2	1178.64	1230.25	1105.3	1195.44	1056.79	881.238	1229.98	1018.82	1591.86	780.226	1369.02	1020.62	1250.24	897.056	969.777	1006.61	995.616	918.492	991.026	911.372	1254.07	726.768	1084.03	784.581	885.221	737.813	733.781	966.68	1187.4	793.519	1023.95	733.123	807.769	712.147
PC	PC[FA18:3]	uM	7.2415	6.1678	5.4446	4.724	5.6231	7.135	3.9856	5.3542	21.2405	20.7917	8.4647	13.5195	19.7713	15.799	12.1206	9.7735	10.3441	10.3741	8.0064	9.9735	13.0772	22.012	6.6725	11.2493	16.3257	17.6664	10.1091	11.5298	12.2272	11.4349	8.313	10.558	6.5022	16.4176	5.0227	17.8056	14.2614	10.6828	6.2896	5.945	16.5513	17.0415	8.0108	10.5346	7.3968	7.3287	6.0859
PC	PC[FA20:0]	uM	10.1712	11.44	11.0788	12.4194	9.6879	10.0202	9.0723	8.0123	11.3725	13.8783	12.1714	12.4821	12.4238	12.9776	14.7775	11.4312	11.913	10.3114	11.5582	14.087	9.8328	14.605	10.5424	13.842	12.8461	14.3358	11.5968	12.2141	11.249	9.7036	11.8369	10.1984	11.8593	13.7769	10.1579	12.3502	8.6213	9.5011	10.2146	8.0258	11.1325	11.3298	9.51	10.6568	7.0363	7.6146	8.004
PC	PC[FA20:1]	uM	0.9864	0.9348	0.8154	0.9816	1.9999	1.3853	1.2518	1.0383	1.8389	2.4614	2.369	1.3052	1.8095	2.3175	1.7211	1.2534	1.8564	1.3394	1.8998	2.1542	1.8415	2.0302	2.0915	1.5718	0.7634	1.6539	0.8309	1.2983	1.6851	1.5207	1.2756	1.3668	1.6796	2.6451	1.4992	1.7392	0.9188	1.2694	1.1171	0.5862	1.6382	1.9715	1.9839	1.8938	1.1268	1.1437	0.9008
PC	PC[FA20:2]	uM	5.2165	5.221	5.2184	5.2583	5.0036	5.8149	5.1499	3.6472	8.6248	11.4158	10.1217	7.207	12.465	12.3004	11.9551	7.3972	8.2861	6.6343	7.6746	6.6437	7.0296	7.8114	6.0802	6.548	7.7195	7.2299	6.4609	5.7711	7.2237	6.6625	6.8872	4.6534	6.5176	7.6597	5.7677	5.8926	5.8636	6.2323	6.7803	4.8621	10.5122	9.5204	9.4779	9.4145	6.3872	5.7137	5.0838
PC	PC[FA20:3]	uM	50.9976	50.4748	53.0073	50.664	46.9506	46.2652	49.5786	40.0649	119.294	119.819	131.948	92.8718	197.904	194.553	188.068	127.716	96.7635	80.682	99.8803	93.2622	70.209	92.2653	77.2859	84.916	109.137	110.861	94.4819	76.6533	72.1069	73.0843	80.1456	58.2949	90.1449	116.666	86.4067	77.6696	70.9194	92.6863	109.378	74.2883	108.635	107.634	115.978	99.5877	54.9949	52.9651	55.0492
PC	PC[FA20:4]	uM	503.986	557.017	704.829	667.566	276.228	282.81	370.727	313.363	434.887	521.989	559.739	477.965	447.942	453.102	639.394	452.56	334.933	298.471	408.217	434.458	380.199	523.697	458.957	548.754	498.134	517.805	470.416	442.836	277.656	270.69	390.341	300.887	451.757	615.015	544.998	606.986	302.367	351.13	487.72	362.083	234.123	253.387	279.427	310.578	233.872	247.846	365.32
PC	PC[FA20:5]	uM	59.5558	54.1953	53.751	60.7789	7.1274	6.545	7.6467	7.2323	29.0205	36.1073	25.0254	20.1683	22.9804	16.6929	22.1649	15.7884	17.1955	16.1042	20.2355	16.2739	49.2222	62.9733	40.004	40.2164	52.5336	42.3271	32.1448	30.1548	17.995	15.5	16.699	14.2936	35.8043	39.0182	21.5835	21.5013	31.8957	34.0263	27.6743	18.4496	21.1408	21.6339	16.2088	14.4388	20.8225	16.1205	20.2063
PC	PC[FA22:4]	uM	6.718	6.1213	8.4214	8.0847	10.9195	8.2458	10.7194	7.9043	10.849	12.9938	16.3673	10.0962	11.9926	11.7111	15.1457	10.6718	8.8167	5.9585	9.6348	7.8314	7.3192	8.4417	6.9608	9.2971	10.2953	9.0767	10.6533	7.9032	7.599	6.91	9.3858	6.9178	6.8349	7.0561	8.5762	8.1216	7.9502	9.4352	11.1146	9.0316	10.0646	10.2225	9.7772	8.7365	4.255	3.9142	5.0271
PC	PC[FA22:5]	uM	37.0226	36.4338	49.804	46.3624	20.7775	24.7623	28.086	20.8413	48.2062	51.5273	64.2623	43.17	37.4957	38.5285	50.0857	33.3409	25.4704	21.0584	38.7202	33.0994	35.997	40.1201	52.1546	49.0527	38.1441	36.9682	38.9543	28.7975	29.8268	26.0241	40.4766	31.1483	25.7568	33.7308	32.8194	30.1014	23.7633	30.0513	43.6054	29.9923	23.2681	23.1808	31.8424	31.3975	20.3727	17.3709	28.2242
PC	PC[FA22:6]	uM	106.151	110.601	180.425	146.344	38.4804	53.1731	55.7284	39.0917	66.6284	74.9456	80.9848	77.4525	103.464	100.351	155.556	101.972	41.0893	32.7366	68.0352	55.7374	89.1132	113.409	125.612	123.882	124.386	113.12	149.027	109.458	68.567	58.1327	94.8416	69.902	116.458	132.337	177.518	137.101	91.2221	104.723	136.596	92.6756	42.6299	48.3907	57.7688	65.853	74.9763	87.0516	143.947
PE	PE[FA14:1]	uM																		0.0634				0.0829																0.0649			0.0686
PE	PE[FA16:0]	uM	79.2815	81.1235	59.2036	71.4822	59.0577	61.0336	37.8097	41.7491	36.4281	41.4056	37.916	35.0837	35.7262	39.6401	29.8126	38.8743	33.2101	32.685	28.1215	39.1953	49.3562	64.109	36.6663	45.8456	34.2508	33.5188	25.6041	31.1494	29.813	22.482	34.808	28.4058	49.4936	61.1595	38.281	45.8296	25.1908	25.8374	23.5044	24.3489	34.0931	31.9512	24.681	24.0197	32.9602	31.4741	26.9605
PE	PE[FA16:1]	uM	0.396	0.269	0.1894	0.293	0.5241	0.3851	0.2142	0.3129	0.4212	0.2511	0.2446	0.3872	0.3125	0.3607	0.2759	0.1918	0.605	0.5272	0.3483	0.5409	0.3559	0.5335	0.2642	0.366	0.4991	0.559	0.2398	0.2539	0.4397	0.2069	0.3461	0.2699	0.4463	0.673	0.1289	0.1757	0.3045	0.2028	0.0972	0.171	0.8334	0.611	0.3427	0.3071	0.3913	0.3985	0.379
PE	PE[FA17:0]	uM	0.1559									0.1735			0.1699					0.3016	0.1763	0.2358		0.8716		0.4631															0.1215					0.116
PE	PE[FA18:0]	uM	95.2507	99.3378	71.4338	88.8511	71.7042	71.5321	46.9215	59.2228	58.5714	68.0859	52.5872	55.6137	54.5703	61.3354	37.2237	51.0169	56.0681	61.3202	48.4425	70.6501	68.4354	99.6276	53.2089	79.6521	61.3061	66.7266	42.3218	55.3694	47.2574	41.4551	51.3501	47.6849	81.4442	114.522	63.6529	96.9929	40.542	41.9818	30.3222	36.1317	48.3654	51.0169	34.5694	40.0552	48.0781	46.9579	38.5354
PE	PE[FA18:1]	uM	46.246	48.9411	34.0856	39.5427	41.0394	41.1264	22.8604	29.7794	23.6323	30.8641	18.2871	25.5148	24.9666	30.4634	17.9787	23.7696	33.4486	36.3864	24.2094	39.6409	33.9713	53.7249	21.1557	38.8654	24.3927	28.7353	16.9165	25.0173	21.6084	21.5038	20.2217	24.3765	34.9124	55.5835	22.0213	43.0707	18.2306	21.9417	13.8748	17.5011	23.9124	30.3883	16.4185	24.1916	25.4898	30.1263	19.9036
PE	PE[FA18:2]	uM	12.0357	14.5603	7.981	11.816	28.3798	24.6255	13.9615	19.1015	24.1516	33.0471	18.0713	26.4857	18.0726	21.7418	10.0204	17.4217	21.8452	28.4222	15.6228	29.6415	16.9429	38.8325	13.9115	29.7235	14.6738	21.0872	8.3488	17.6583	20.1099	23.2505	17.6451	24.7435	18.9907	33.7961	11.7342	20.3836	12.1431	14.81	6.5113	12.7561	22.7768	26.7368	12.0153	18.1721	17.2649	19.8688	10.3355
PE	PE[FA18:3]	uM	0.1725	0.2321			0.2435	0.4372		0.115	0.845	0.8787		0.8135	0.4895	0.6088		0.5321	0.3779	0.541	0.1063	0.3953	0.1325	1.0713		0.3284	0.1402	0.8141		0.5775	0.5283	0.6616	0.1704	0.8018	0.1029	1.7905		1.0465	0.094	0.1348			0.3967	0.7945	0.0698	0.4857	0.0968	0.2091
PE	PE[FA20:1]	uM						0.0822														0.0566																						0.0625	0.0529
PE	PE[FA20:2]	uM		0.0761				0.0668			0.1065				0.0897	0.11		0.0827	0.1837	0.1573	0.0813	0.1629				0.0726					0.0704	0.0955	0.0938		0.0641								0.1185		0.0549
PE	PE[FA20:3]	uM	3.9382	4.7155	3.126	3.1653	5.009	3.8146	2.5347	3.4234	3.6331	3.4492	2.8054	2.3861	4.5063	4.5788	2.3512	3.0959	3.6331	4.3222	3.2448	5.3433	2.732	4.3975	2.4352	3.3642	2.6047	3.5108	1.7283	2.3071	2.5091	2.1426	2.6473	2.1961	4.3985	5.3437	3.0806	3.8706	1.9311	2.0149	1.5652	1.9285	4.3093	3.4357	3.1137	3.4596	2.1555	2.3638	1.609
PE	PE[FA20:4]	uM	109.484	114.493	74.343	93.1286	78.2871	84.3164	43.6752	61.0325	41.4444	47.3426	36.6351	36.8393	41.0673	51.5115	30.583	43.9223	47.0476	48.7885	40.3269	58.5835	51.6648	76.2032	36.6915	59.1293	40.0914	46.0777	28.0003	39.1645	29.0325	28.0026	36.2705	32.3223	64.3403	89.4651	45.8246	77.2954	30.4178	29.9247	22.2215	28.9686	33.5429	33.3511	23.3453	29.5925	34.1244	35.6003	30.5314
PE	PE[FA20:5]	uM	21.4682	19.7441	8.4264	10.5721	2.6029	1.6065	0.5717	1.2096	2.6634	2.2404	0.8535	2.7804	1.9794	1.1909	1.0137	1.7675	3.6894	2.3176	1.717	2.7366	8.7371	12.9223	4.4336	4.586	6.0266	7.2816	2.5817	4.2975	1.4515	1.0758	0.8442	1.9328	4.3377	7.961	3.7889	3.0232	3.562	3.9651	1.3846	1.9869	3.6528	4.4142	1.3332	1.9492	3.2946	3.958	1.8298
PE	PE[FA22:0]	uM			0.1171	0.1347	0.0637	0.2763	0.1156	0.1977	0.1417		0.179	0.1014	0.068	0.0834	0.2689	0.0932	0.1798		0.2056	0.1785		0.1808	0.1131		0.1202	0.2566	0.1541	0.1374			0.1565	0.1781	0.0831	0.1628	0.1372	0.1734		0.0814	0.1668		0.1565	0.0997	0.1251	0.1176		0.1152	0.3062
PE	PE[FA22:4]	uM	2.6567	2.9908	2.4643	2.8795	4.5276	5.0455	3.7384	3.1734	3.5442	3.4317	3.5272	2.9277	3.395	3.7689	2.9964	2.8728	2.7085	2.8347	2.981	3.3927	3.0755	3.2614	2.1468	2.7366	2.7975	3.1705	2.6261	2.6583	2.2825	1.7894	2.5932	2.1522	2.5853	3.2005	2.2497	2.2147	2.0012	2.0837	1.9337	1.5175	2.9155	3.0738	2.7996	2.6904	1.1674	0.9839	1.2612
PE	PE[FA22:5]	uM	9.8041	10.7993	8.8264	9.1303	12.4446	13.5052	8.8448	8.2038	9.2891	10.5165	11.4282	10.4054	7.016	8.6337	6.6885	6.4745	6.5317	6.5339	8.5564	7.3818	10.5352	10.0207	7.2974	10.7399	7.4944	8.664	6.7358	6.8136	7.7282	4.5324	7.9229	5.4589	7.83	11.1159	5.056	8.0244	5.6635	4.912	6.1658	4.3709	8.347	7.3124	5.8569	5.845	5.0984	3.7332	4.7441
PE	PE[FA22:6]	uM	51.5064	51.9336	50.9686	60.5789	23.9156	24.1754	24.5351	21.8457	20.8024	23.1608	26.3284	20.0845	29.5659	26.2174	23.3356	28.7491	21.5393	17.262	19.0761	21.6981	44.7458	49.4844	35.4212	33.5441	35.3357	27.5032	27.3837	27.7388	26.9083	15.3662	30.5372	20.8652	50.8265	51.7074	43.2461	49.6949	20.555	21.6554	23.306	18.4834	19.2647	19.5039	19.3481	13.9117	35.177	28.7073	27.5609
PI	PI[FA16:0]	uM	0.4564	0.181	0.3595	0.2023	0.28	0.3145	0.285	0.148	0.6306	0.3917	0.5616	0.5606	0.6775	0.6958	1.0407	0.4147	0.6599	0.5046		0.3945	0.4423	0.9133	0.5446	0.8603	0.4844	0.7189	0.2598	0.2221	0.5022	0.5223	0.3048	0.5216	0.3059	0.6031	0.2937	0.3245	0.1824	0.3837	0.3242	0.3176	0.5077	0.6596	0.26	0.6924	0.4717	0.5467	0.4349
PI	PI[FA16:1]	uM	0.0739		0.0621											0.0803			0.0623		0.0671						0.1038	0.1598	0.0524														0.0894	0.0746	0.0773			0.0614	0.112
PI	PI[FA18:0]	uM	6.3601	5.6573	7.5898	5.9565	4.0515	5.6626	5.8818	4.0515	9.3176	7.8038	9.0279	8.5139	8.1102	9.4857	14.2243	7.0463	8.3874	7.4124	7.8798	7.7342	5.2135	13.2079	7.4429	10.7747	6.0888	7.9594	5.5744	4.9366	7.8931	7.8283	7.8796	8.1359	9.9639	13.2209	11.8482	9.1963	4.9849	6.1223	6.6205	4.73	6.3646	8.479	7.4878	9.5179	6.7059	6.9381	12.8032
PI	PI[FA18:1]	uM	1.2933	0.9518	0.5386	0.8328	1.7308	1.6618	0.6887	1.0114	2.8598	2.2533	0.9488	2.3827	1.7288	1.8348	1.6803	1.2263	3.6527	2.4144	0.7928	1.9282	2.0034	4.6391	0.954	3.1095	1.4068	2.2744	0.4301	0.8036	1.6199	1.6254	0.6744	1.9413	2.3723	3.7762	1.1174	2.119	1.2221	1.8816	0.5532	1.0668	1.3325	2.9544	1.1679	3.1307	1.9835	3.0457	1.5455
PI	PI[FA18:2]	uM	0.9614	0.7886	1.1142	0.7919	1.0143	1.0845	1.181	0.7631	2.2006	1.4272	1.3477	1.5251	1.6431	1.4639	2.6291	1.4426	1.9667	1.612	1.2027	1.6133	0.8815	2.2205	1.0586	1.6022	1.4161	1.6833	0.9478	0.8633	1.9474	1.8961	1.2765	1.9626	1.2553	1.8463	1.1423	0.8856	0.854	1.1194	1.0283	0.7694	1.6167	2.0945	1.3759	1.9425	1.4759	1.7159	1.9142
PI	PI[FA20:2]	uM							0.0529				0.1082		0.0855					0.0831	0.0817			0.1582	0.0837	0.0847						0.0932			0.1099	0.1269	0.1105						0.127	0.0965	0.1213	0.1141	0.0834	0.0768	0.0863
PI	PI[FA20:3]	uM	0.3489	0.2967	0.456	0.3681	0.328	0.3252	0.3533	0.2493	0.9582	0.7683	0.9309	0.8333	1.31	1.3453	1.878	0.8884	0.9731	0.8789	0.8622	0.7637	0.53	0.811	0.6405	1.005	0.4637	0.8269	0.5356	0.3961	1.0102	0.9722	0.9451	0.8292	1.0631	1.2948	1.4033	0.7826	0.4295	0.4235	0.7024	0.3773	0.9383	0.9966	1.2452	1.7025	0.6445	0.746	0.9576
PI	PI[FA20:4]	uM	5.4024	4.8756	6.0059	5.122	2.8492	4.5958	4.0904	3.1803	6.8106	6.0399	7.2437	6.6318	5.9067	7.0975	10.7018	5.2201	6.1025	5.433	5.5655	5.8805	3.9145	9.8597	5.9731	8.0901	4.5816	5.7887	4.0977	3.7355	5.652	5.7551	5.9833	5.776	7.1754	9.9259	9.1032	7.4338	3.8219	4.9551	5.2224	3.7657	4.0756	5.657	4.7436	6.2808	4.7859	4.8935	9.534
PI	PI[FA22:4]	uM							0.1242																									0.095		0.1953
PI	PI[FA22:5]	uM			0.2207				0.1445							0.1853										0.3517		0.1728					0.1787									0.1896		0.2072	0.2288	0.2267	0.216	0.1097	0.2297
[truncated: 62 more rows]
[truncated: 33 more columns]
